# Supplementary material for: CLPP Depletion Causes Diplotene Arrest; Underlying Testis Mitochondrial Dysfunction Occurs with Accumulation of Perrault Proteins ERAL1, PEO1, and HARS2
Source: Cells. 2022 Dec 22;12(1):52. doi: 10.3390/cells12010052 (PMC9818230; doi:10.3390/cells12010052)
Supplement: Supplementary file 1 [file cells-12-00052-s001.zip]

Archive with 9 entries (9 files):
- FigureS1-KeyAuburger.pdf
- FigureS2-KeyAuburger.pdf
- FigureS3-KeyAuburger.pdf
- FigureS4-KeyAuburger.pdf
- FigureS5-KeyAuburger.pdf
- FigureS6-KeyAuburger.pdf
- FigureS7-KeyAuburger.pdf
- FigureS8-KeyAuburger.pdf
- TableS1-KeyAuburger.xlsx
