# Supplementary material for: CLPP Depletion Causes Diplotene Arrest; Underlying Testis Mitochondrial Dysfunction Occurs with Accumulation of Perrault Proteins ERAL1, PEO1, and HARS2
Source: Cells. 2022 Dec 22;12(1):52. doi: 10.3390/cells12010052 (PMC9818230; doi:10.3390/cells12010052)
Supplement: Supplementary file 1 [file cells-12-00052-s001.zip › TableS1-KeyAuburger.xlsx]

## Sheet: P17
T: Accession	T: Gene name	KO1	KO2	KO3	WT1	WT2	WT3	Average KO	Average WT	KO/WT	log2(KO/WT)	p-value	fold change
B1AZS9	Prdx4	2.67089	7.46625	3.2261	1.60591	4.26155	3.45597	4.45441	3.10781	1.4333	0.519337	0.474147	1.4333
Q80Y74	BC048502	3.29934	6.04411	3.31572	3.8236	3.66966	4.57683	4.21972	4.02336	1.0488	0.0687464	0.847023	1.0488
Q9ER81	Tor1aip2	3.29934	375.09	5.28723	9.40606	3.78804	4.29661	127.892	5.83024	21.936	4.45523	0.379323	21.936
Q8CDL9	Ccdc87	4.00634	478.196	7.79642	12.3885	27.8184	7.84599	163.333	16.0176	10.1971	3.35008	0.402707	10.1971
Q9D515	Slxl1	4.63479	7.64402	2.24035	1.52944	8.87822	5.04385	4.83972	5.1505	0.93966	-0.0897898	0.911821	-1.06422
Q91ZM8	Cabp7	4.7919	393.934	7.88603	0.841192	9.94361	3.82959	135.537	4.87146	27.8227	4.79819	0.369155	27.8227
E9QLQ3	Pde3b	4.94901	95.8169	8.78217	23.324	55.6369	6.0713	36.516	28.3441	1.28831	0.365483	0.816806	1.28831
A2RRY8	Spats1	5.18468	9.06616	2.59881	13.6885	50.1915	17.5601	5.61655	27.1467	0.206896	-2.27302	0.140283	-4.83334
Q9DD24	Wbp5	5.97023	8.53286	15.5032	12.9238	52.3223	10.6481	10.0021	25.2981	0.39537	-1.33872	0.330603	-2.52928
J3QMK2	Bbip1	6.12734	10.8438	9.85754	13.2297	87.1249	28.1148	8.94289	42.8231	0.208833	-2.25958	0.20837	-4.78851
F7A4U8	Csnk1d	6.44157	4.4442	3.67417	24.9299	30.186	42.5925	4.85331	32.5695	0.149014	-2.74648	0.0063891	-6.71077
Q6P925	Cypt4	6.52012	17.4213	6.27298	5.7354	16.0992	2.70873	10.0715	8.18111	1.23106	0.299905	0.74717	1.23106
Q5DTK1	Chsy3	6.75579	8.71063	9.31986	15.6003	11.4825	10.3679	8.26209	12.4836	0.661838	-0.595451	0.0754918	-1.51094
Q149S1	Tekt4	6.75579	5.68857	12.6356	10.1708	34.8026	18.9611	8.35999	21.3115	0.392276	-1.35006	0.160284	-2.54923
Q8BSU7	Mob3a	7.07001	155.369	6.27298	9.0237	12.7846	6.72513	56.2373	9.51114	5.91278	2.56384	0.399483	5.91278
Q9CQZ1	Hsbp1	7.14857	11.7327	8.78217	18.2768	88.7822	17.4667	9.22115	41.5086	0.22215	-2.17039	0.244358	-4.50145
D9J2Z9	Pdlim5	7.22712	336.87	10.216	18.3533	18.5851	6.63173	118.104	14.5234	8.13202	3.02361	0.397573	8.13202
Q569E4	MENT	7.22712	4.4442	3.76379	12.4649	15.3889	10.0877	5.14504	12.6472	0.406813	-1.29756	0.0157874	-2.45813
Q8CC84	Lysmd4	7.46279	8.53286	11.829	15.5238	40.3663	14.1041	9.27488	23.3314	0.397528	-1.33087	0.178606	-2.51555
P19788	Mgp	7.46279	66.4852	11.5602	8.79428	14.0868	7.28556	28.5027	10.0555	2.83453	1.50311	0.389712	2.83453
P27546-2	Map4	7.69846	7.11072	8.78217	12.5414	117.548	10.7415	7.86378	46.9436	0.167515	-2.57763	0.330466	-5.9696
O54931-3	Akap2	7.77701	85.3286	10.6641	12.8473	33.1454	15.692	34.5899	20.5616	1.68226	0.750401	0.620271	1.68226
P28740-1	Kif2a	7.85557	40.7088	8.15487	12.6179	16.5727	14.4777	18.9064	14.5561	1.29887	0.377252	0.711719	1.29887
O08800	Serpinb8	7.85557	18.4879	13.8006	30.2064	4.61668	14.1041	13.3814	16.3091	0.820486	-0.285449	0.73536	-1.21879
Q6K1E7	Ggnbp1	7.85557	3.73313	2.86765	15.6768	63.4497	23.1643	4.81878	34.0969	0.141326	-2.8229	0.121124	-7.07584
Q8C0M8	Dnai1	8.01268	10.8438	10.0368	13.4591	15.1522	19.3348	9.63109	15.982	0.60262	-0.730679	0.0306152	-1.65942
Q91WL0	Eps8l3	8.01268	15.4658	9.23024	10.859	8.87822	20.549	10.9029	13.4287	0.811908	-0.300611	0.586932	-1.23167
D3Z5J3	Sorbs1	8.09124	590.723	4.57031	0.076472	14.797	5.69768	201.128	6.85705	29.3316	4.87438	0.375172	29.3316
A0A087WQE9	Asb1	8.09124	19.91	9.31986	15.9827	11.956	14.8513	12.4404	14.2633	0.872192	-0.197282	0.667531	-1.14654
B1ARW8		8.16979	4.26643	13.1733	13.1532	53.7428	14.5711	8.53651	27.1557	0.314354	-1.66954	0.241299	-3.18113
Q8CFT3	Ngfr	8.24835	27.9096	14.9655	14.3003	26.3979	7.37897	17.0411	16.0257	1.06336	0.0886332	0.905253	1.06336
Q8BQU0	Oraov1	8.24835	27.9096	12.1875	13.765	33.027	9.24706	16.1151	18.6797	0.86271	-0.213053	0.799453	-1.15914
G5E8R0	Tpm1	8.3269	180.968	7.7068	2.37063	14.6787	5.51087	65.6672	7.52007	8.73227	3.12636	0.371098	8.73227
P52800	Efnb2	8.40546	63.8187	10.1264	9.25311	29.8308	11.1152	27.4502	16.733	1.64048	0.714117	0.609025	1.64048
P46660	Ina	8.56257	104.528	6.36259	8.41192	5.20856	2.98895	39.8177	5.53648	7.19189	2.84637	0.349686	7.19189
Q99N12	Dusp19	8.71968	25.243	12.6356	13.5355	32.6719	26.6203	15.5328	24.2759	0.639843	-0.644211	0.310316	-1.56288
Q30KN1	Defb47	8.87679	76.7957	8.9614	14.7591	20.3607	12.4228	31.5446	15.8475	1.99051	0.993136	0.528112	1.99051
D3Z623	9330159F19Rik	8.87679	80.1733	9.94715	7.95309	23.0834	7.00535	32.9991	12.6806	2.60233	1.3798	0.44764	2.60233
F6RST1	Efcab6	8.95535	531.704	8.3341	1.52944	5.91881	4.48342	182.998	3.97722	46.0115	5.52392	0.362573	46.0115
Q9D1Q4	Dpm3	9.03391	23.2876	10.3952	20.4945	3.90642	19.8952	14.2389	14.7654	0.964344	-0.0523798	0.944298	-1.03697
Q9JKC6	Cend1	9.11246	119.816	9.14063	8.79428	26.8714	15.5986	46.023	17.0881	2.69328	1.42936	0.480898	2.69328
F6XWD4	Ppp1r12c	9.11246	95.4614	13.1733	22.3298	44.036	16.8128	39.2491	27.7262	1.41559	0.501408	0.714473	1.41559
A0A1W2P7W8		9.19102	63.6409	12.546	14.3003	4.02479	13.1701	28.4593	10.4984	2.71082	1.43873	0.372809	2.71082
A0A1B0GR85		9.26957	35.0203	13.1733	10.7061	37.5253	8.0328	19.1544	18.7547	1.02131	0.0304203	0.975763	1.02131
Q3UEL9	Serpina7	9.26957	41.9532	12.0979	11.1649	23.912	13.8239	21.1069	16.3003	1.29488	0.372818	0.68869	1.29488
Q69Z23	Dnah17	9.34813	13.8659	4.92877	48.1774	11.8376	41.098	9.38093	33.7043	0.27833	-1.84513	0.100178	-3.59286
Q62469	Itga2	9.34813	118.749	8.3341	8.87075	11.8376	3.73618	45.4771	8.14818	5.58126	2.48059	0.366764	5.58126
Q8BHZ4	Znf592	9.34813	35.9091	14.6967	18.8121	8.28634	13.3569	19.9846	13.4851	1.48198	0.567524	0.494737	1.48198
Q8BMF3	Me3	9.50524	219.899	10.8433	6.57659	7.81284	6.44492	80.0825	6.94478	11.5313	3.52749	0.354538	11.5313
Q9R0M3	Srpx	9.50524	71.1072	10.4848	15.9827	6.15557	7.47237	30.3657	9.87021	3.0765	1.62129	0.37617	3.0765
Q8BNY6	Ncs1	9.50524	43.3754	14.7863	13.612	31.9616	14.8513	22.5556	20.1416	1.11985	0.163308	0.851267	1.11985
P19246	Nefh	9.58379	90.3061	12.8148	9.0237	24.1488	12.1426	37.5682	15.105	2.48713	1.31448	0.448863	2.48713
F6YMV1	Amot	9.66235	24.7097	11.7394	15.4473	20.8342	13.3569	15.3705	16.5461	0.928947	-0.106332	0.832477	-1.07649
A0A0R4J1P5		9.66235	6.57741	9.94715	13.2297	12.4295	28.862	8.72897	18.1737	0.480307	-1.05797	0.158532	-2.082
Q9WTJ4	Fiz1	9.74091	16.1769	12.1875	12.7708	37.8804	13.0766	12.7018	21.2426	0.597939	-0.741931	0.373265	-1.67241
Q99LL3	Chst12	9.81946	43.0198	13.9798	13.0767	4.61668	14.1975	22.273	10.6303	2.09524	1.06712	0.344524	2.09524
B2RY71	Wdr63	9.81946	6.22188	8.15487	17.0533	33.974	28.5818	8.0654	26.5364	0.303938	-1.71815	0.0222888	-3.29015
Q3THE2	Myl12b	9.89802	43.0198	9.76793	9.17664	28.2919	8.49982	20.8953	15.3228	1.36367	0.447496	0.686322	1.36367
Q60605-2	Myl6	9.89802	908.927	4.74954	7.72367	30.6595	2.0549	307.858	13.4794	22.8392	4.51344	0.382972	22.8392
Q80T21	Adamtsl4	9.97657	91.3727	8.60295	7.80015	18.4667	9.15365	36.6507	11.8068	3.1042	1.63422	0.418452	3.1042
Q99M74	Krt82	10.0551	24.7097	12.7252	24.8534	18.5851	23.2578	15.83	22.2321	0.712034	-0.489983	0.260024	-1.40443
Q9CQC5	Cdc42ep3	10.0551	139.192	6.54182	9.559	47.3505	8.87344	51.9296	21.9276	2.36823	1.24381	0.545316	2.36823
H7BXB1	Csnk1a1	10.1337	13.8659	15.6825	17.4356	9.58848	22.5105	13.2274	16.5115	0.801099	-0.319948	0.46783	-1.24829
A2AKQ8	Ttc30a2	10.2122	8.53286	11.2914	17.7415	2.95941	29.5159	10.0122	16.7389	0.598136	-0.741456	0.432981	-1.67186
Q8K2W3	Txndc11	10.2122	17.0657	23.5685	14.5297	1.77564	18.4941	16.9488	11.5998	1.46113	0.547082	0.446928	1.46113
Q3UUX7		10.2908	7.64402	7.61719	24.471	114.943	32.5048	8.51734	57.3063	0.148628	-2.75022	0.166931	-6.72819
P27546	Map4	10.2908	10.4883	9.94715	10.3237	106.065	12.0492	10.2421	42.8126	0.23923	-2.06353	0.36133	-4.18007
A2A7S8	Kiaa1522	10.3694	29.1539	12.0979	10.5531	40.1296	7.37897	17.2071	19.3539	0.889075	-0.169622	0.867019	-1.12476
Q8R3P9	Ankrd32	10.3694	8.35509	11.381	20.1886	14.0868	32.5982	10.0352	22.2912	0.450185	-1.15141	0.0905155	-2.22131
P18181	Cd48	10.4479	51.3749	21.0593	17.2062	28.5287	16.7194	27.6274	20.8181	1.32708	0.40826	0.62436	1.32708
A0A087WQG6	Rgs6	10.4479	203.011	7.97565	6.88248	9.58848	7.09875	73.8115	7.85657	9.39488	3.23187	0.365054	9.39488
E9PYL8	1700011I03Rik	10.5265	4.08866	5.37684	17.1297	46.2851	29.5159	6.664	30.9769	0.215128	-2.21673	0.0486642	-4.64839
O88741	Gdap1	10.5265	87.9951	6.18337	9.71195	8.28634	8.68663	34.9017	8.89497	3.92375	1.97223	0.383257	3.92375
E9Q800	Immt	10.605	84.0842	11.0225	36.783	36.9334	17.3733	35.2372	30.3632	1.16052	0.214775	0.856468	1.16052
O08789	Mnt	10.605	11.3771	13.0836	12.8473	48.5343	11.4888	11.6886	24.2901	0.481206	-1.05527	0.358258	-2.07811
D3Z2D5	Pqlc1	10.7621	43.7309	9.05101	23.8593	45.6932	11.3954	21.1813	26.9826	0.784999	-0.349238	0.720284	-1.27389
Q8VC34	Rpap2	10.7621	85.1508	12.0083	14.9885	9.94361	9.52727	35.9737	11.4865	3.13184	1.64701	0.376809	3.13184
F7CVJ5	Ahnak2	10.8407	307.183	20.2528	10.4767	49.4813	9.9943	112.759	23.3174	4.83582	2.27376	0.413598	4.83582
Q9D9S3	Rwdd2a	10.8407	4.9775	11.9187	25.3887	14.4419	36.6146	9.24563	25.4817	0.362834	-1.46262	0.0740529	-2.75608
Q99LQ1	Mbip	10.9978	9.77723	14.2486	10.9355	26.3979	13.5437	11.6745	16.959	0.688397	-0.538688	0.346889	-1.45265
Q9D809	2200002D01Rik	10.9978	1363.3	27.6907	0.152944	48.1791	8.49982	467.33	18.944	24.6691	4.62463	0.373777	24.6691
O55103	Prx	10.9978	30.3983	15.6825	11.5473	62.0292	16.5326	19.0262	30.0364	0.633439	-0.658723	0.554531	-1.57868
Q501J2	Fam173a	11.0764	15.288	9.23024	21.3357	9.94361	23.538	11.8649	18.2724	0.649332	-0.622972	0.234218	-1.54004
E9QQ33	Sh3rf1	11.0764	23.2876	12.1875	13.6885	25.6877	14.1975	15.5172	17.8579	0.868924	-0.202697	0.693695	-1.15085
Q6ZPI3	Lcor	11.1549	11.5549	11.2914	18.1239	14.4419	21.016	11.3337	17.8606	0.634566	-0.656157	0.026671	-1.57588
Q8BX80	Engase	11.2335	30.3983	9.23024	18.7356	2.84103	21.016	16.954	14.1975	1.19415	0.255986	0.770829	1.19415
Q9ESG2	Ropn1	11.3906	17.7768	12.7252	11.0884	7.69446	9.34046	13.9642	9.37444	1.4896	0.574929	0.102772	1.4896
Q9QYB8	Add2	11.3906	105.239	15.0552	11.9296	35.7496	15.8788	43.8949	21.186	2.07188	1.05094	0.511638	2.07188
Q91W92	Cdc42ep1	11.3906	27.9096	9.5887	12.0826	30.8962	9.24706	16.2963	17.4086	0.936105	-0.0952574	0.907107	-1.06826
Q3TA40	6430548M08Rik	11.4691	15.1103	12.1875	12.0061	26.5163	15.7854	12.9223	18.1026	0.713837	-0.486334	0.312511	-1.40088
A0A1B0GSC1		11.4691	5.86634	12.546	18.5062	85.5861	15.5986	9.96048	39.897	0.249655	-2.00199	0.262143	-4.00553
Q9D2Q8	S100a14	11.4691	119.816	11.0225	27.5299	27.1082	4.1098	47.4359	19.5826	2.42234	1.2764	0.493545	2.42234
D3Z670	Ndufa3	11.4691	12.266	9.49909	16.4415	25.3325	15.1315	11.0781	18.9685	0.584024	-0.7759	0.0755692	-1.71226
Q60989	Xiap	11.5477	30.2205	11.6498	25.0828	17.0462	8.31301	17.806	16.814	1.059	0.0827002	0.905808	1.059
Q7TMY8-3	Huwe1	11.5477	13.6881	17.5643	22.0239	3.43291	16.2524	14.2667	13.9031	1.02615	0.0372482	0.952766	1.02615
E0CXP6	Umad1	11.5477	14.7547	14.2486	12.2355	58.3595	13.2635	13.517	27.9528	0.483565	-1.04822	0.397122	-2.06798
Q80W32	Iqcg	11.6262	5.15527	8.3341	36.0948	23.912	54.6417	8.37186	38.2162	0.219066	-2.19056	0.0307954	-4.56484
Q6IFZ8	Gm5414	11.6262	10.3105	15.0552	11.7767	52.5591	13.8239	12.3306	26.0532	0.473286	-1.07922	0.361804	-2.11289
Q9QYM8	Cenph	11.6262	4.9775	13.1733	16.1356	23.6753	16.626	9.92567	18.8123	0.527616	-0.92244	0.0640659	-1.89532
Q7TPN9	Prr14	11.6262	35.7313	11.9187	10.3237	27.9368	13.7305	19.7587	17.3303	1.14012	0.189191	0.813476	1.14012
Q9ET80	Jph1	11.7048	518.371	11.7394	9.71195	9.82523	6.25811	180.605	8.59843	21.0044	4.39262	0.366044	21.0044
P55041	Gem	11.7048	50.4861	14.9655	15.4473	7.57608	20.082	25.7188	14.3685	1.78995	0.839918	0.430082	1.78995
E9Q1M1	Pdzd2	11.7048	32.3538	12.9044	21.4122	45.6932	17.5601	18.9877	28.2218	0.672801	-0.571749	0.450744	-1.48632
P57016	Lad1	11.7048	74.307	18.3709	21.1063	28.2919	7.75258	34.7942	19.0503	1.82644	0.869038	0.490099	1.82644
P23798	Pcgf2	11.7048	28.0873	15.9513	16.4415	21.6629	9.9943	18.5811	16.0329	1.15894	0.212803	0.690829	1.15894
Q99N05	Ms4a4d	11.7048	41.2422	21.0593	12.3885	21.3077	12.5162	24.6688	15.4041	1.60144	0.679368	0.370987	1.60144
G3UZK1	Gm20503	11.7048	27.9096	16.489	26.3064	23.4385	16.9062	18.7011	22.217	0.841748	-0.24854	0.561069	-1.188
Q6NVF2	Pld1	11.7834	60.2633	13.9798	13.2297	5.68206	10.0877	28.6755	9.66649	2.96649	1.56876	0.299416	2.96649
Q8C3J5	Dock2	11.7834	31.1094	16.0409	21.3357	5.68206	15.9722	19.6446	14.33	1.37087	0.455093	0.514896	1.37087
B2RUJ6	Rapgef6	11.7834	19.91	12.0083	12.8473	34.8026	15.3184	14.5672	20.9894	0.694027	-0.526936	0.436699	-1.44087
Q9ES82	Popdc2	11.8619	342.203	3.31572	11.1649	4.02479	10.6481	119.127	8.6126	13.8317	3.78991	0.378056	13.8317
A0A087WPF6	Rec114	11.8619	72.1738	15.5928	12.9238	8.04959	12.8898	33.2095	11.2877	2.94209	1.55684	0.325547	2.94209
P33434	Mmp2	11.8619	94.217	11.5602	7.72367	13.0214	9.52727	39.213	10.0908	3.88603	1.9583	0.350032	3.88603
Q04519	Smpd1	11.8619	15.6436	14.3382	21.4886	10.4171	19.0545	13.9479	16.9867	0.821105	-0.284361	0.438749	-1.21787
E9Q0H6	Fabp7	11.8619	130.304	11.5602	7.34131	19.5321	3.64278	51.242	10.1721	5.03753	2.33272	0.360651	5.03753
Q8R2Q6	Tctn3	11.8619	9.06616	15.5032	20.8769	28.8838	21.9501	12.1438	23.9036	0.50803	-0.977014	0.0197334	-1.96839
Q8CHR9	Pih1d2	11.9405	8.53286	7.97565	19.7298	17.1646	27.3676	9.483	21.4207	0.442703	-1.17559	0.0225249	-2.25885
Q8VEL0	Mospd1	11.9405	65.2408	15.324	7.49426	10.7722	12.0492	30.8351	10.1052	3.0514	1.60947	0.296568	3.0514
Q80YW5	Bspry	11.9405	13.6881	17.1163	20.6474	16.3359	17.3733	14.2483	18.1189	0.786379	-0.346703	0.125016	-1.27165
Q8BZQ2	Crispld2	11.9405	189.145	21.5074	8.10603	8.16796	8.49982	74.1976	8.25794	8.98501	3.16752	0.315702	8.98501
J3QP43	6330403A02Rik	12.019	1115.67	13.1733	10.9355	5.56369	5.79109	380.287	7.43009	51.1821	5.67757	0.367916	51.1821
Q8R2Q0	Trim29	12.019	55.108	20.3424	15.065	12.0744	17.9337	29.1565	15.0244	1.94061	0.956512	0.348013	1.94061
Q61016	Gng7	12.019	14.577	9.31986	14.3003	20.5975	18.7743	11.972	17.8907	0.669172	-0.579551	0.0699242	-1.49438
Q6PFH3	Dcaf15	12.0976	43.9087	12.7252	11.012	13.0214	14.8513	22.9105	12.9616	1.76757	0.821769	0.399429	1.76757
E5D8G1	Galntl6	12.0976	9.4217	22.045	6.34718	11.3641	14.2909	14.5214	10.6674	1.36129	0.444976	0.438745	1.36129
A0A087WS38	Tshz2	12.1761	37.8646	11.0225	13.0002	23.3201	15.0381	20.3544	17.1195	1.18896	0.249703	0.745814	1.18896
Q8R205	Zc3h10	12.1761	6.39964	10.216	11.8532	49.1262	13.4503	9.59725	24.8099	0.386831	-1.37022	0.283293	-2.58511
Q80UF4	Sdccag8	12.2547	13.5104	13.1733	16.365	32.5535	16.159	12.9795	21.6925	0.598339	-0.740965	0.184729	-1.67129
Q0VG49		12.2547	12.9771	14.7863	21.4886	5.44531	19.0545	13.3394	15.3295	0.870178	-0.200618	0.713535	-1.14919
A2A6P4	Fam104a	12.2547	7.28848	14.159	8.71781	45.6932	11.1152	11.2341	21.8421	0.514331	-0.95923	0.430845	-1.94427
Q80W68	Kirrel	12.2547	69.1517	10.3952	11.2414	21.071	8.96684	30.6005	13.7597	2.22392	1.1531	0.439467	2.22392
A0A1W2P7J1		12.3332	52.4415	14.4279	10.859	12.1928	15.4118	26.4009	12.8212	2.05916	1.04205	0.358605	2.05916
A0A338P754		12.3332	31.9982	18.0124	15.065	2.72265	14.7579	20.7813	10.8485	1.91559	0.937786	0.235335	1.91559
Q8BRB7	Kat6b	12.3332	11.7327	16.3994	18.2768	22.6099	14.9447	13.4884	18.6105	0.724777	-0.464391	0.126398	-1.37974
B1ASU9	Tlk2	12.3332	4.26643	14.7863	12.6179	32.6719	12.4228	10.462	19.2375	0.543832	-0.878768	0.303055	-1.8388
A0A0G2JFV8		12.4118	17.0657	12.2771	27.3005	14.4419	33.4389	13.9182	25.0604	0.555385	-0.848439	0.127809	-1.80055
Q5NCI0	Urgcp	12.4118	17.7768	17.654	18.9651	12.3111	20.082	15.9475	17.1194	0.931547	-0.102299	0.716144	-1.07348
A0A1L1SQ61		12.4118	7.64402	9.49909	8.56487	62.3843	14.4777	9.85164	28.4756	0.345967	-1.53129	0.337233	-2.89045
E9PV69	Cacul1	12.4118	10.8438	15.5032	12.0061	25.2141	15.5052	12.9196	17.5751	0.735107	-0.443974	0.327912	-1.36035
Q5SVD0	Fam101b	12.4118	29.6872	14.5175	10.9355	25.806	11.6756	18.8722	16.139	1.16935	0.225706	0.726451	1.16935
Q8R4D1	Slc9a8	12.4118	13.1548	16.937	18.0474	5.20856	27.2742	14.1679	16.8434	0.841153	-0.24956	0.703837	-1.18884
P62881	Gnb5	12.4904	224.876	14.8759	13.612	15.2705	15.9722	84.0808	14.9516	5.62354	2.49148	0.381748	5.62354
D3Z4M5	Fastk	12.4904	46.2197	15.2344	20.2651	5.56369	22.3237	24.6482	16.0508	1.53563	0.618832	0.514432	1.53563
Q8K2Q2	Gsto2	12.4904	6.39964	7.7068	16.9768	13.4949	27.5544	8.86561	19.342	0.45836	-1.12545	0.0857199	-2.18169
G3UZZ7	Cys1	12.5689	61.3299	11.6498	11.3943	45.4565	10.0877	28.5162	22.3128	1.27802	0.353908	0.772822	1.27802
A2AJ76	Hmcn2	12.726	44.7975	16.5786	19.0415	19.6505	8.49982	24.7007	15.7306	1.57023	0.650978	0.450515	1.57023
Q9CYB0	Trim13	12.726	17.0657	18.9086	14.3767	3.66966	16.0656	16.2334	11.3707	1.42766	0.513653	0.320542	1.42766
Q7TPD6	Raver2	12.8046	27.7318	14.159	8.87075	34.8026	13.1701	18.2318	18.9478	0.962211	-0.0555746	0.942529	-1.03927
Q14DQ1	Fam219b	12.8046	21.1544	9.40947	17.5121	33.6189	9.71408	14.4562	20.2817	0.712769	-0.488494	0.499536	-1.40298
P01679		12.8046	97.7723	7.52758	15.3709	8.75985	15.8788	39.3682	13.3365	2.95191	1.56165	0.424954	2.95191
H9KUZ7	Rbm11	12.8046	5.15527	10.216	16.7474	30.7778	22.7907	9.39196	23.4386	0.400704	-1.31939	0.0389518	-2.49561
Q9CR46	Ska2	12.8831	29.5095	16.1305	19.5768	41.0766	9.43387	19.5077	23.3624	0.835003	-0.260146	0.735135	-1.1976
A2AL22	Elf5	12.8831	118.749	21.597	13.8414	5.09018	14.4777	51.0764	11.1364	4.58642	2.19737	0.306068	4.58642
A0A0B4J1H8	Igkv1-133	12.8831	74.6625	12.0083	24.8534	55.7552	18.8677	33.1846	33.1588	1.00078	0.00112499	0.999181	1.00078
Q8BWY4	Mblac1	12.8831	20.4433	16.0409	26.9946	55.045	22.2303	16.4558	34.7566	0.473457	-1.0787	0.155364	-2.11212
A0A338P742		12.8831	23.1098	13.1733	14.6826	18.8218	20.2688	16.3887	17.9244	0.914325	-0.12922	0.703534	-1.0937
G5E8V9	Arfip1	12.8831	54.2192	15.1448	17.665	27.9368	10.8349	27.4157	18.8122	1.45733	0.543331	0.580067	1.45733
Q6P9N1-3	Fam126a	12.9617	141.503	14.9655	15.2944	21.4261	13.3569	56.4767	16.6925	3.38337	1.75846	0.403089	3.38337
A0A1L1SUM1		12.9617	8.17732	14.3382	20.1121	20.3607	14.5711	11.8257	18.348	0.644526	-0.63369	0.0700522	-1.55153
Q9WV69	Dmtn	12.9617	57.419	12.0979	12.6179	33.5005	7.09875	27.4929	17.7391	1.54985	0.632129	0.596608	1.54985
E9Q6L8	Btbd10	12.9617	6.75518	11.2914	20.0357	18.4667	21.2963	10.3361	19.9329	0.518544	-0.947461	0.00907153	-1.92848
Q6PD21	Shb	12.9617	36.4424	15.9513	12.3885	41.7868	14.8513	21.7851	23.0089	0.946815	-0.078846	0.923446	-1.05617
Q8BHA0	Ino80c	13.0402	7.82179	18.3709	15.1415	46.1668	16.8128	13.0776	26.0404	0.502206	-0.993649	0.285548	-1.99121
Q6DIA2	Exoc3l4	13.0402	12.7993	16.0409	15.8297	27.7001	9.43387	13.9601	17.6546	0.790738	-0.338728	0.535179	-1.26464
Q91XB7	Yif1a	13.0402	31.4649	19.4462	13.1532	1.77564	15.3184	21.3171	10.0824	2.11429	1.08017	0.175904	2.11429
P42703	Lifr	13.1188	8.71063	17.1163	20.7239	26.9898	17.7469	12.9819	21.8202	0.594949	-0.749162	0.0725767	-1.68082
O35640	Anxa8	13.1188	142.392	16.2201	17.2062	1.65727	15.1315	57.2436	11.3317	5.05166	2.33676	0.344423	5.05166
Q70IV5-2	Synm	13.1974	1137.71	3.49495	7.34131	19.4137	8.40642	384.801	11.7205	32.8315	5.03701	0.377801	32.8315
Q9CY24	Tmem179b	13.1974	10.3105	9.05101	19.4239	8.04959	22.8841	10.853	16.7859	0.646554	-0.629157	0.270691	-1.54666
V9GXF1	1110065P20Rik	13.1974	32.3538	19.3566	13.765	31.4881	14.5711	21.6359	19.9414	1.08498	0.117663	0.84411	1.08498
F6XZS9	Srebf1	13.2759	11.9104	10.9329	51.848	50.1915	25.6863	12.0397	42.5753	0.282787	-1.82221	0.0227854	-3.53623
Q9D2H1	Cox7b2	13.2759	20.7988	8.06526	65.8424	47.824	112.366	14.0467	75.3441	0.186433	-2.42327	0.0351635	-5.36385
Q9JKF6	Pvrl1	13.2759	41.5977	16.5786	14.3767	40.6031	13.8239	23.8174	22.9346	1.03849	0.0544923	0.94738	1.03849
Q8BUL5	Klhl7	13.2759	19.3767	17.4747	16.1356	7.81284	18.9611	16.7091	14.3032	1.16821	0.224298	0.561095	1.16821
Q9WVK8	Cyp46a1	13.2759	20.9766	23.5685	26.077	45.6932	22.6973	19.2737	31.4892	0.612073	-0.708225	0.19269	-1.63379
Q3TD49	Sppl2b	13.2759	9.24393	8.60295	13.0767	20.2423	14.2909	10.3743	15.87	0.653704	-0.613291	0.107099	-1.52974
A0A0B4J1I9	Igkv4-55	13.3545	93.6837	12.994	14.5297	51.8488	12.4228	40.0107	26.2671	1.52323	0.60713	0.667959	1.52323
Q8CI12	Smtnl2	13.3545	15.4658	13.2629	13.612	18.9402	18.4941	14.0277	17.0154	0.824412	-0.278562	0.182003	-1.21299
H9H9R4	Glmp	13.3545	19.0212	10.9329	17.0533	17.6381	15.692	14.4362	16.7945	0.859581	-0.218295	0.392908	-1.16336
Q99N50	Sytl2	13.3545	29.865	14.6071	23.0946	31.8432	14.6645	19.2755	23.2008	0.830814	-0.267402	0.617607	-1.20364
Q8VHI6	Wasf3	13.3545	22.3988	11.4706	15.5238	31.9616	15.0381	15.7413	20.8412	0.755298	-0.404881	0.476854	-1.32398
P0C8B4		13.3545	15.8213	12.2771	11.8532	77.1813	9.15365	13.8176	32.7294	0.422178	-1.24408	0.443497	-2.36867
Q80ZU0	Arl5a	13.433	34.6647	12.9044	12.7708	9.4701	19.615	20.334	13.952	1.45743	0.543428	0.457284	1.45743
Q9QUG3	Prnd	13.433	9.955	12.7252	43.0537	78.3651	29.9829	12.0377	50.4672	0.238526	-2.06778	0.0568457	-4.19242
A2AQE2	Secisbp2l	13.433	14.9325	26.1673	16.2885	34.5659	14.6645	18.1776	21.8396	0.832322	-0.264787	0.652608	-1.20146
Q8BP74	Pstk	13.433	42.3088	16.5786	16.9003	11.6009	25.3127	24.1068	17.938	1.3439	0.426424	0.569934	1.3439
Q6DFZ2	Syne2	13.433	5.86634	18.4605	17.9709	13.9684	16.0656	12.5866	16.0016	0.786583	-0.346329	0.423895	-1.27132
E9PWW6	Zc3h7a	13.433	13.3326	16.489	15.065	24.0304	14.0107	14.4182	17.702	0.814494	-0.296024	0.381604	-1.22776
P0DOY1		13.433	3.91089	14.6967	59.2658	21.5445	31.9444	10.6802	37.5849	0.284162	-1.81521	0.0839212	-3.51912
Q80W93	Hydin	13.433	95.6391	13.0836	9.32959	9.4701	14.6645	40.7186	11.1547	3.65034	1.86803	0.343133	3.65034
D3YZC9	Sf1	13.5116	14.9325	12.2771	19.3474	43.3257	22.0435	13.5737	28.2389	0.480676	-1.05686	0.126685	-2.08041
Q8BW22	Ss18l1	13.5116	4.79973	20.7905	12.9238	90.5579	14.7579	13.0339	39.4132	0.3307	-1.59641	0.367554	-3.02389
Q52KE7	Ccnl1	13.5116	5.68857	16.937	14.6826	20.5975	13.4503	12.0457	16.2435	0.741573	-0.431339	0.352488	-1.34848
Q8VCE9	Plekhh3	13.5901	47.6418	8.51333	15.6003	15.744	9.80749	23.2484	13.7173	1.69483	0.761139	0.486259	1.69483
Q91ZV8	Gpr124	13.5901	75.7291	12.0083	15.6768	12.3111	6.16471	33.7758	11.3842	2.9669	1.56896	0.349746	2.9669
Q9Z104	Hmg20b	13.5901	21.1544	14.2486	18.2768	22.018	13.5437	16.331	17.9462	0.910001	-0.13606	0.663549	-1.0989
A0A2I3BR69		13.5901	39.1089	11.0225	29.7476	104.526	24.472	21.2405	52.9152	0.401406	-1.31686	0.311416	-2.49124
A0A2R8W6Q5		13.6687	5.5108	13.2629	18.6592	46.7586	20.549	10.8141	28.6556	0.377383	-1.4059	0.132009	-2.64983
Q62009-2	Postn	13.6687	268.252	21.4177	15.2944	7.69446	7.00535	101.113	9.99807	10.1132	3.33817	0.337234	10.1132
Q91XB0	Trex1	13.6687	50.4861	14.6967	15.5238	14.3235	10.6481	26.2838	13.4985	1.94717	0.96138	0.353557	1.94717
Q8CFE6	Slc38a2	13.6687	22.0432	15.9513	16.1356	4.85343	15.1315	17.2211	12.0402	1.4303	0.516318	0.303018	1.4303
Q9R194	Cry2	13.6687	24.7097	16.0409	12.9238	16.4543	15.9722	18.1398	15.1168	1.19998	0.263006	0.440412	1.19998
Q80WG7	Trim36	13.6687	88.5284	13.4421	9.86489	4.02479	12.4228	38.5464	8.77083	4.39484	2.13581	0.301398	4.39484
A0A0R4J0X5		13.7472	22.9321	19.4462	15.4473	24.6223	10.1811	18.7085	16.7502	1.11691	0.159513	0.715122	1.11691
Q61469-2	Ppap2a	13.8258	147.903	15.8617	16.7474	5.68206	30.4499	59.1968	17.6265	3.35841	1.74778	0.407231	3.35841
Q8K2Y3	Eva1b	13.8258	44.2642	20.2528	13.6885	13.1398	10.5547	26.1143	12.461	2.09568	1.06742	0.216514	2.09568
A0A0B4J1I1	Igkv16-104	13.8258	20.0878	10.7537	15.6003	28.1736	13.1701	14.8891	18.9813	0.784407	-0.350325	0.490749	-1.27485
S4R1H6	Tmem208	13.8258	12.266	15.6825	19.1945	4.37992	22.3237	13.9248	15.2994	0.910153	-0.135819	0.81885	-1.09872
B1AXJ1	Enthd2	13.8258	23.4654	15.7721	17.2827	27.7001	13.9173	17.6878	19.6334	0.900903	-0.150556	0.721546	-1.11
Q8K449	Abca9	13.8258	40.3533	11.5602	13.3826	5.80044	12.0492	21.9131	10.4107	2.10485	1.07372	0.294121	2.10485
Q8BG87	Tet3	13.8258	9.24393	10.216	25.7711	22.018	12.4228	11.0952	20.0706	0.55281	-0.855145	0.100092	-1.80894
V9GXK1	Ccpg1os	13.9044	25.5986	10.5745	10.2473	39.8928	12.4228	16.6925	20.8543	0.800434	-0.321145	0.713909	-1.24932
E9QML5	Zfml	13.9044	6.57741	20.5216	25.6946	40.8398	24.1918	13.6678	30.2421	0.451947	-1.14578	0.0678433	-2.21265
Q9CRB8	Mtfp1	13.9044	7.11072	16.3097	23.7063	13.3765	29.0488	12.4416	22.0439	0.564402	-0.825205	0.147786	-1.77179
Q80V24	Vgll4	13.9829	26.3096	18.6397	20.6474	66.8826	18.2139	19.6441	35.248	0.557311	-0.843446	0.390932	-1.79433
P53568	Cebpg	13.9829	16.1769	12.994	18.4298	74.2219	24.2852	14.3846	38.979	0.369035	-1.43817	0.237622	-2.70977
Q99JG7	Tnip2	13.9829	22.9321	17.1163	15.6003	27.2265	12.703	18.0104	18.5099	0.973014	-0.0394668	0.927462	-1.02773
B7ZP19	Milr1	14.0615	14.9325	16.0409	22.7887	25.9244	26.5269	15.0116	25.08	0.59855	-0.740456	0.00146523	-1.6707
A0A075B664	Iglv2	14.0615	57.419	18.8189	8.48839	42.4971	7.00535	30.0998	19.3303	1.55713	0.638891	0.58121	1.55713
O55003	Bnip3	14.0615	26.4874	11.4706	22.0239	40.9582	16.0656	17.3398	26.3492	0.658077	-0.603671	0.364782	-1.51958
Q9D5J6	Shpk	14.0615	22.5765	9.05101	20.8004	17.7564	13.7305	15.2297	17.4291	0.873807	-0.194613	0.646843	-1.14442
Q9D489	Sohlh2	14.0615	4.9775	12.0979	20.3416	17.6381	17.4667	10.379	18.4821	0.561568	-0.832468	0.049702	-1.78073
Q3UJK4	Gtpbp2	14.14	22.0432	21.1489	21.3357	17.1646	21.3897	19.1107	19.9633	0.95729	-0.062972	0.780743	-1.04462
Q8CFI5	Pars2	14.14	25.0653	14.6967	15.7532	2.84103	16.7194	17.9673	11.7712	1.52638	0.610114	0.339095	1.52638
Q05685	Folr2	14.14	33.2426	9.94715	14.3767	16.9278	14.2909	19.1099	15.1985	1.25736	0.330396	0.616814	1.25736
A0A286YD46		14.14	23.8209	8.15487	16.2885	25.4509	13.5437	15.3719	18.4277	0.834175	-0.261578	0.626903	-1.19879
Q99LW6	Yaf2	14.2186	4.26643	12.6356	15.065	54.9266	15.5052	10.3735	28.4989	0.363998	-1.458	0.252593	-2.74727
Q6PCX9	Trim37	14.2186	7.28848	14.4279	17.1297	8.16796	21.016	11.9783	15.4379	0.775905	-0.366049	0.482087	-1.28882
A0A087WQ12	Stk16	14.2186	19.7322	12.994	14.2238	12.7846	20.1754	15.6483	15.7279	0.994935	-0.00732625	0.980527	-1.00509
Q3UJ81	Cnep1r1	14.2971	11.7327	12.994	22.4828	4.37992	17.4667	13.0079	14.7765	0.880314	-0.18391	0.761682	-1.13596
F8WJA1	Fxyd5	14.2971	36.9757	13.9798	16.2885	53.151	12.8898	21.7509	27.4431	0.792581	-0.335371	0.723119	-1.2617
Q9CTH6	Fcf1	14.2971	18.3101	23.7477	18.1239	15.6257	24.8456	18.785	19.5317	0.961766	-0.0562414	0.856867	-1.03975
Q61827	Mafk	14.2971	47.464	13.5317	11.4708	9.70686	19.9886	25.0976	13.7221	1.82899	0.87105	0.383291	1.82899
Q9DCL2	Fam96a	14.3757	8.35509	10.5745	19.6533	46.2851	18.5875	11.1018	28.1753	0.394025	-1.34364	0.137994	-2.53791
Q9D494		14.3757	4.62197	11.9187	18.2003	39.1826	25.8731	10.3055	27.752	0.371341	-1.42918	0.0620975	-2.69294
E9Q743	Wdr66	14.3757	27.3763	16.3097	24.9299	4.61668	42.2189	19.3539	23.9218	0.809048	-0.305703	0.713751	-1.23602
P29452	Casp1	14.4542	23.8209	19.7151	15.8297	10.1804	9.34046	19.3301	11.7835	1.64043	0.714076	0.0900745	1.64043
Q80YS4	Tek	14.4542	19.3767	24.9127	15.8297	3.07778	29.2356	19.5812	16.0477	1.22019	0.287103	0.686385	1.22019
Q9CQ25	Mzt2	14.4542	4.79973	18.9982	18.6592	20.4791	16.9996	12.7507	18.7126	0.681396	-0.553435	0.23834	-1.46758
D6RG66	Ttyh1	14.4542	4.62197	17.8332	19.6533	4.14317	21.7633	12.3031	15.1866	0.810131	-0.303773	0.694334	-1.23437
Q3UHI4	Tmed8	14.4542	19.3767	14.9655	13.612	24.1488	12.6096	16.2655	16.7901	0.968751	-0.0458015	0.902167	-1.03226
Q9D7Y9	Slx4ip	14.4542	17.7768	14.159	13.9179	43.5625	19.9886	15.4633	25.823	0.59882	-0.739805	0.319211	-1.66995
Q8QZR4	Oaf	14.4542	51.5527	9.49909	14.3003	16.4543	10.2745	25.1687	13.6764	1.8403	0.879944	0.439201	1.8403
A0A0G2JEG3		14.4542	12.4438	12.9044	18.1239	3.19616	17.6535	13.2675	12.9912	1.02127	0.0303597	0.958056	1.02127
P48024	Eif1	14.5328	20.0878	12.7252	11.012	66.1723	11.5822	15.7819	29.5888	0.533375	-0.906779	0.495331	-1.87485
P41209	Cetn1	14.5328	6.39964	10.4848	18.5062	136.251	26.3401	10.4724	60.3658	0.173483	-2.52714	0.260318	-5.76427
Q9WV34	Mpp2	14.5328	57.2413	9.23024	9.0237	10.8906	11.302	27.0014	10.4054	2.59494	1.3757	0.336632	2.59494
O35409	Folh1	14.5328	14.0437	12.8148	18.2003	9.4701	16.4392	13.7971	14.7032	0.938374	-0.0917651	0.755256	-1.06567
Q8VBT1	Txlnb	14.6114	11.3771	19.9839	15.9827	28.2919	13.8239	15.3241	19.3662	0.791284	-0.337733	0.477057	-1.26377
P22389	Edn2	14.6114	9.77723	17.5643	18.2003	11.6009	26.5269	13.9843	18.776	0.744796	-0.425083	0.381606	-1.34265
E0CYN0	Agmo	14.6114	7.11072	16.3097	17.818	7.81284	20.6424	12.6773	15.4244	0.821897	-0.282971	0.598466	-1.2167
Q9QY83	Actl7b	14.6114	6.93295	4.57031	26.077	33.974	49.3176	8.70489	36.4562	0.238777	-2.06627	0.0205256	-4.18802
Q8BZR0	Gpr82	14.6114	17.599	11.5602	17.2062	6.15557	28.862	14.5902	17.4079	0.838136	-0.254744	0.699175	-1.19312
Q5HZH2	Tsr3	14.6899	18.3101	20.0735	18.4298	26.6347	16.2524	17.6912	20.439	0.865561	-0.208293	0.480492	-1.15532
Q99K90	Tab2	14.6899	53.3304	11.4706	11.0884	30.8962	12.703	26.497	18.2292	1.45355	0.539576	0.607909	1.45355
A2A8W8	Mknk1	14.6899	30.2205	9.94715	22.4063	20.8342	20.8292	18.2858	21.3566	0.856217	-0.223952	0.643508	-1.16793
Q8VEB1	Grk5	14.6899	37.509	10.3952	11.1649	6.74745	16.159	20.8647	11.3571	1.83715	0.877468	0.3428	1.83715
A3KGR9	H13	14.6899	21.8655	13.5317	17.9709	2.36753	20.1754	16.6957	13.5046	1.2363	0.306025	0.632902	1.2363
Q8BIS8	Ccdc126	14.6899	16.5324	17.9228	21.4886	19.5321	21.8567	16.3817	20.9591	0.781602	-0.355494	0.0179518	-1.27942
Q6DG52	Churc1	14.7685	162.658	19.4462	18.0474	51.1386	18.7743	65.6242	29.3201	2.2382	1.16234	0.505967	2.2382
A0A3B2W3I6		14.7685	22.221	22.2243	21.4122	48.0608	25.5929	19.7379	31.6886	0.622871	-0.682995	0.238782	-1.60547
A0A0U1RNR6		14.7685	9.955	16.3097	21.3357	43.4441	19.7084	13.6777	28.1627	0.485668	-1.04196	0.140296	-2.05902
Q7TME2	Spag5	14.7685	24.3542	17.9228	17.665	46.9954	23.3512	19.0152	29.3372	0.648159	-0.625581	0.33441	-1.54283
Q91W64	Cyp2c70	14.847	36.0869	18.2813	19.118	27.4633	9.71408	23.0717	18.7651	1.2295	0.298072	0.632966	1.2295
A1L3P4	Slc9a6	14.847	5.5108	23.1204	29.0594	29.1206	36.8014	14.4927	31.6605	0.457755	-1.12735	0.03946	-2.18458
P62080	Tspan5	14.9256	48.3529	14.6967	11.012	5.20856	11.9558	25.9917	9.39212	2.7674	1.46853	0.218349	2.7674
Q9DAG6	Glipr1l1	14.9256	14.3992	10.3056	16.6709	37.1702	20.3622	13.2101	24.7344	0.534079	-0.904876	0.149732	-1.87238
P11983-2	Tcp1	14.9256	11.3771	12.9044	21.3357	23.7936	27.0873	13.069	24.0722	0.54291	-0.881216	0.00492584	-1.84193
Q1RNF8	Samd11	14.9256	183.99	14.8759	13.0002	9.4701	2.98895	71.2638	8.48642	8.3974	3.06994	0.32835	8.3974
Q60902-4	Eps15l1	14.9256	13.5104	15.4136	20.3416	42.9706	16.3458	14.6165	26.5527	0.550473	-0.861256	0.224216	-1.81662
Q91ZR5	Catsper1	15.0041	42.8421	22.045	8.64134	63.6864	16.0656	26.6304	29.4644	0.903815	-0.145901	0.889583	-1.10642
E9Q9C3	Mllt4	15.0041	34.8425	21.8658	17.2827	17.9932	16.4392	23.9041	17.2384	1.38668	0.471637	0.316971	1.38668
A0A0N4SUJ3		15.0041	41.7755	21.8658	7.34131	6.39232	10.2745	26.2151	8.00271	3.27578	1.71184	0.0881462	3.27578
P04441	Cd74	15.0041	65.4186	18.9086	12.1591	16.5727	12.5162	33.1104	13.7493	2.40815	1.26792	0.299469	2.40815
A2ART0	Gm6710	15.0041	33.5981	16.2201	12.2355	15.1522	11.302	21.6074	12.8966	1.67544	0.744541	0.22751	1.67544
Q8VIN1	Pbp2	15.0827	15.9991	9.76793	41.7537	163.359	77.6192	13.6166	94.244	0.144482	-2.79104	0.0894368	-6.92127
A2RTF1	Catsperb	15.0827	19.7322	12.994	28.2182	5.80044	22.6973	15.9363	18.9053	0.842953	-0.246475	0.694549	-1.18631
F6QC57	Ubr3	15.0827	16.7102	20.0735	17.2062	11.8376	14.9447	17.2888	14.6628	1.17909	0.237674	0.287138	1.17909
P70210	Tead3	15.0827	30.9316	16.5786	13.9179	9.11497	16.0656	20.8643	13.0328	1.6009	0.678887	0.224367	1.6009
A0A0A0MQ79	Prrc2c	15.0827	14.2214	18.5501	12.8473	68.895	9.52727	15.9514	30.4232	0.524317	-0.931488	0.495157	-1.90724
Q78XR0	Trappc6a	15.0827	10.1328	12.546	14.9885	16.2176	14.6645	12.5872	15.2902	0.823218	-0.280654	0.14698	-1.21475
Q9QXM0	Abhd2	15.0827	19.0212	15.9513	17.2827	4.9718	11.3954	16.6851	11.2166	1.48753	0.572918	0.218556	1.48753
E9Q8V6	Dennd4a	15.0827	23.9987	19.8047	15.9827	26.753	18.2139	19.6287	20.3165	0.966144	-0.0496896	0.877039	-1.03504
E9Q5V3	Dfna5	15.1612	38.9312	14.3382	16.4415	7.93121	14.4777	22.8102	12.9501	1.76139	0.816712	0.308801	1.76139
Q9CQX5	Cldnd1	15.1612	39.9978	14.6071	19.4239	7.57608	16.626	23.2554	14.542	1.59919	0.677339	0.392728	1.59919
E9PWW5	Adamtsl1	15.1612	127.637	14.6967	10.4002	9.35173	10.8349	52.4983	10.1956	5.14911	2.36432	0.323186	5.14911
Q9D8U0	Ifrd2	15.1612	21.8655	19.6255	17.2062	5.68206	14.3843	18.8841	12.4242	1.51994	0.604018	0.180654	1.51994
Q68FM7	Arhgef11	15.2398	12.9771	12.546	13.8414	33.5005	11.302	13.5876	19.548	0.695092	-0.524724	0.446322	-1.43866
Q8BU00	Ikzf5	15.2398	15.288	18.8189	21.9475	65.8172	19.615	16.4489	35.7932	0.459553	-1.1217	0.268687	-2.17603
P60853	Lzts1	15.2398	18.6656	17.2955	23.0946	26.753	25.4061	17.067	25.0846	0.680377	-0.555593	0.0053608	-1.46977
Q8CEG5	Ccdc28b	15.2398	9.4217	16.7578	15.4473	44.5095	10.2745	13.8064	23.4104	0.589756	-0.761811	0.427507	-1.69562
Q8K031	Stard8	15.3184	5.33304	15.5928	15.1415	18.9402	20.1754	12.0814	18.0857	0.668009	-0.58206	0.179902	-1.49699
A2ALP5	Fgd1	15.3184	33.7759	13.6213	27.224	21.4261	18.2139	20.9052	22.288	0.937958	-0.0924053	0.852448	-1.06615
Q1WG82	Zglp1	15.3969	5.86634	16.937	17.818	43.2073	24.5654	12.7334	28.5302	0.446313	-1.16387	0.131291	-2.24058
G5E886	Lca5	15.3969	4.26643	18.4605	14.9885	49.8364	14.0107	12.7079	26.2785	0.483586	-1.04815	0.340278	-2.06788
Q80TL0	Ppm1e	15.3969	14.3992	17.3851	15.6768	13.6133	14.1041	15.7271	14.4647	1.08727	0.12071	0.305781	1.08727
Q8VC26	Tlcd2	15.3969	10.1328	21.597	12.6944	9.23335	15.4118	15.7089	12.4465	1.26211	0.33584	0.435067	1.26211
O88888	Apba3	15.3969	19.1989	17.9228	16.5944	15.5073	14.8513	17.5062	15.651	1.11854	0.161611	0.205177	1.11854
O54983	Crym	15.3969	29.865	14.6071	9.48253	21.7812	9.62068	19.9563	13.6281	1.46435	0.550258	0.380088	1.46435
Q8VE42	Ankrd49	15.4755	17.599	12.0979	18.6592	58.7146	21.7633	15.0575	33.0457	0.455656	-1.13398	0.237601	-2.19464
G5E832	Apc2	15.4755	69.5072	13.8902	12.5414	39.4193	4.20321	32.9576	18.7213	1.76043	0.815932	0.537656	1.76043
Q9CZP0	Ufsp1	15.4755	27.554	14.3382	21.3357	21.7812	16.3458	19.1226	19.8209	0.964768	-0.0517463	0.886031	-1.03652
Q8BPT6	Immp2l	15.4755	13.6881	14.7863	16.9768	18.7035	27.928	14.65	21.2028	0.690946	-0.533355	0.129422	-1.44729
E9Q4T4	Ccdc71l	15.4755	21.5099	14.9655	18.2768	9.58848	22.6973	17.317	16.8542	1.02746	0.0390787	0.921061	1.02746
Q5SXG9	Chrne	15.554	108.438	15.7721	25.6181	7.45771	17.6535	46.588	16.9098	2.7551	1.4621	0.397661	2.7551
Q8C436	Vcpkmt	15.6326	9.77723	14.8759	16.2121	33.027	13.1701	13.4286	20.8031	0.645509	-0.63149	0.316199	-1.54916
Q9DCC7	Isoc2b	15.6326	8.53286	17.8332	21.0298	22.1364	16.4392	13.9996	19.8685	0.704612	-0.5051	0.150335	-1.41922
P47932	Rln1	15.6326	4.08866	19.4462	20.2651	6.03719	16.9062	13.0558	14.4028	0.906476	-0.141659	0.84127	-1.10317
Q6P9J5	Kank4	15.6326	49.4195	18.7293	17.3591	26.6347	13.3569	27.9271	19.1169	1.46086	0.546819	0.48554	1.46086
Q9WVT6	Ca14	15.7897	60.0855	13.4421	17.2062	20.4791	15.0381	29.7724	17.5745	1.69407	0.760496	0.468701	1.69407
O35684	Serpini1	15.7897	69.8628	12.546	20.1121	26.9898	17.9337	32.7328	21.6785	1.50992	0.594471	0.587898	1.50992
A0A0A6YYE8	Tcrg-V7	15.7897	46.3974	17.9228	36.4007	20.4791	22.1369	26.7033	26.3389	1.01384	0.0198229	0.975351	1.01384
P61216	Taf13	15.7897	11.0216	12.1875	18.7356	45.4565	19.7084	12.9996	27.9668	0.464822	-1.10525	0.166661	-2.15136
A0A1D5RLD1		15.8683	14.9325	14.5175	24.471	1.77564	18.5875	15.1061	14.9447	1.0108	0.015496	0.982233	1.0108
P20491	Fcer1g	15.8683	60.7966	14.8759	11.5473	10.1804	7.84599	30.5136	9.8579	3.09535	1.6301	0.245296	3.09535
Q8BKJ9	Sirt7	15.8683	16.1769	15.0552	16.9768	9.11497	17.1865	15.7001	14.4261	1.08832	0.122096	0.658985	1.08832
A0A338P726		15.9468	91.1949	24.0166	22.0239	15.3889	23.0709	43.7194	20.1612	2.16849	1.11669	0.381389	2.16849
Q8BLG0	Phf20	16.0254	4.9775	16.1305	17.8945	41.5501	19.9886	12.3778	26.4777	0.46748	-1.09702	0.169224	-2.13913
Q9JJ06	C1galt1	16.0254	20.9766	17.9228	23.5534	15.744	16.9996	18.3083	18.7657	0.975626	-0.0356003	0.878935	-1.02498
Q7TMK6	Hook2	16.0254	187.367	12.1875	24.2416	41.0766	21.7633	71.86	29.0272	2.47561	1.30778	0.501765	2.47561
Q9CPT7	4930519G04Rik	16.1039	20.6211	8.9614	17.3591	16.9278	12.4228	15.2288	15.5699	0.978092	-0.0319574	0.931775	-1.0224
B0QZL9	Rcan3	16.1039	39.2867	17.2955	12.0826	20.3607	17.1865	24.2287	16.5433	1.46457	0.550473	0.386435	1.46457
Q91ZR4	Nek8	16.1039	19.0212	18.3709	20.6474	11.8376	17.2799	17.832	16.5883	1.07497	0.104302	0.670629	1.07497
Q9DA03	Lyrm7	16.1039	25.9541	11.7394	13.1532	24.2671	10.0877	17.9325	15.836	1.13239	0.179366	0.745167	1.13239
P39655	Alox12	16.1825	41.5977	21.0593	19.271	5.68206	18.4007	26.2798	14.4513	1.81852	0.862762	0.256378	1.81852
Q922B6	Traf7	16.1825	25.243	20.2528	14.3767	20.2423	17.1865	20.5594	17.2685	1.19057	0.251658	0.350996	1.19057
Q9QYK7	Rnf11	16.261	23.9987	15.2344	20.571	31.3697	16.7194	18.498	22.8867	0.808244	-0.307138	0.444944	-1.23725
Q5SV80	Myo19	16.261	27.3763	22.6723	24.2416	12.1928	28.5818	22.1032	21.6721	1.01989	0.0284185	0.94494	1.01989
G5E8U6	Cox18	16.261	9.59947	18.9086	19.3474	5.56369	18.4007	14.923	14.4373	1.03365	0.0477426	0.930561	1.03365
Q9CRG1	Tm7sf3	16.261	13.1548	18.4605	33.9536	22.018	25.2192	15.9588	27.0636	0.589676	-0.762005	0.0459933	-1.69585
Q8K596	Slc8a2	16.3396	121.415	15.1448	17.2062	8.16796	23.8182	50.9665	16.3975	3.10819	1.63608	0.385511	3.10819
A2AHJ4	Brwd3	16.3396	6.93295	20.3424	13.9179	7.81284	15.8788	14.5383	12.5365	1.15968	0.213724	0.689494	1.15968
Q8BGX1	Pced1b	16.3396	6.57741	19.4462	21.1063	4.61668	22.4171	14.1211	16.0467	0.879999	-0.184427	0.794492	-1.13637
J3QM82	Phlpp2	16.4181	18.8434	15.6825	19.3474	5.44531	15.7854	16.9813	13.526	1.25546	0.328211	0.464476	1.25546
Q62280	Ss18	16.4181	20.9766	20.8801	14.3767	77.1813	19.8952	19.4249	37.1511	0.522863	-0.935494	0.428371	-1.91255
Q9R1W5	Calcrl	16.4181	37.8646	18.6397	13.765	10.7722	6.72513	24.3075	10.4208	2.3326	1.22194	0.122433	2.3326
E9QK39	Rps6ka6	16.4181	9.24393	18.3709	16.5944	4.02479	26.1533	14.6776	15.5908	0.941428	-0.0870774	0.902263	-1.06222
Q9D6H5	Zdhhc4	16.4967	14.2214	14.7863	21.4886	4.37992	21.5765	15.1681	15.815	0.959097	-0.0602506	0.915969	-1.04265
Q61789	Lama3	16.4967	126.393	13.3525	15.3709	19.177	5.41747	52.0807	13.3218	3.90944	1.96696	0.358502	3.90944
Q6NZK2	Nckap5	16.4967	489.751	26.2569	14.0709	39.7744	19.2414	177.502	24.3622	7.28593	2.86511	0.382801	7.28593
Q8C1C8	Pnma1	16.4967	18.1323	15.5928	29.0594	32.7902	29.8895	16.7406	30.5797	0.547442	-0.869223	0.000515284	-1.82668
E0CYH9	Nos1ap	16.5753	18.1323	6.90028	81.7486	12.903	15.692	13.8693	36.7812	0.377076	-1.40707	0.371249	-2.65199
Q8R040	Rpp21	16.5753	10.8438	14.5175	19.7298	46.7586	21.1094	13.9789	29.1993	0.47874	-1.06268	0.164134	-2.08882
G5E8C2	Kbtbd7	16.5753	11.3771	18.7293	17.7415	3.19616	22.4171	15.5606	14.4516	1.07674	0.106667	0.866418	1.07674
Q6RUT7	Ccsmst1	16.6538	14.0437	17.1163	15.8297	49.2445	17.3733	15.9379	27.4825	0.57993	-0.786049	0.350514	-1.72435
Q9CR99	4930544G11Rik	16.6538	8.35509	9.67831	66.913	74.1036	123.388	11.5624	88.1349	0.13119	-2.93027	0.0129536	-7.62254
E9Q967	Dvl3	16.6538	30.7538	25.0023	18.8886	17.2829	20.9226	24.1366	19.0314	1.26826	0.342845	0.293617	1.26826
A0A0R4J1J1		16.6538	19.0212	12.4563	15.9062	31.133	16.8128	16.0438	21.284	0.753795	-0.407756	0.378109	-1.32662
P09026	Hoxb3	16.7324	110.927	18.5501	23.5534	28.1736	17.3733	48.7365	23.0334	2.1159	1.08127	0.457086	2.1159
A2AGS6	Trp53i11	16.7324	38.2201	20.7905	20.571	14.4419	21.4831	25.2477	18.832	1.34068	0.422964	0.408315	1.34068
Q6PDZ2	Taf1c	16.7324	12.4438	15.324	18.1239	5.20856	23.1643	14.8334	15.4989	0.95706	-0.0633184	0.909423	-1.04487
Q9QYK9	Pnck	16.7324	183.101	15.4136	27.6064	11.009	19.5216	71.749	19.379	3.70241	1.88846	0.401746	3.70241
A0A3B2WB12		16.7324	9.24393	27.7803	33.6477	148.325	26.9939	17.9189	69.6555	0.25725	-1.95876	0.262949	-3.88727
Q6P3Z8	Kat2a	16.7324	26.3096	21.7762	30.8947	15.3889	30.8235	21.6061	25.7024	0.840626	-0.250465	0.522494	-1.18959
Q9ERH6	Moap1	16.7324	34.8425	8.42372	36.5536	57.1757	68.6524	19.9995	54.1272	0.369491	-1.43639	0.0490259	-2.70642
A2AQ12	Exd1	16.7324	29.3317	14.3382	19.3474	7.93121	26.0599	20.1341	17.7795	1.13243	0.179426	0.754993	1.13243
Q9D8Z6	Atg101	16.8109	28.9762	21.4177	19.1945	7.10258	18.6809	22.4016	14.9927	1.49417	0.579345	0.235163	1.49417
E9Q2W9	Actn4	16.8109	13.3326	18.7293	20.571	16.4543	30.4499	16.2909	22.4917	0.724308	-0.465326	0.23531	-1.38063
Q8K1T1	Lrrc25	16.8109	53.1526	15.2344	13.5355	37.0518	13.7305	28.3993	21.4393	1.32464	0.4056	0.659291	1.32464
E9QL22	Tatdn3	16.8109	22.3988	13.0836	19.3474	13.6133	21.6699	17.4311	18.2102	0.957216	-0.0630832	0.839855	-1.0447
P56389	Cda	16.8109	31.9982	30.1999	14.3767	65.6988	17.4667	26.3363	32.5141	0.809998	-0.30401	0.738967	-1.23457
A2AF33	Tmsb15b1	16.8109	12.6215	17.2059	21.871	74.8138	34.0927	15.5461	43.5925	0.356623	-1.48753	0.155905	-2.80408
Q8BP97	Rhbdd3	16.8895	4.62197	17.4747	24.3946	5.20856	23.7248	12.9954	17.776	0.731064	-0.45193	0.561256	-1.36787
P36895	Bmpr1a	16.8895	27.9096	18.6397	20.0357	2.84103	10.5547	21.1463	11.1438	1.89758	0.92416	0.172752	1.89758
Q9QZQ8-2	H2afy	16.8895	56.1747	18.3709	16.4415	8.87822	17.6535	30.4784	14.3244	2.12772	1.08931	0.286466	2.12772
A0A2I3BPF2		16.8895	24.1764	22.9412	22.5592	2.24915	27.5544	21.3357	17.4543	1.22238	0.289691	0.655234	1.22238
O70139	Pkig	16.8895	18.3101	11.381	14.5297	61.7924	15.4118	15.5269	30.578	0.50778	-0.977726	0.393423	-1.96936
Q63870	Col7a1	16.8895	31.1094	15.7721	22.7122	9.70686	2.98895	21.257	11.8027	1.80103	0.848825	0.281874	1.80103
Q8BHT7	Rgp1	16.968	16.1769	19.7151	23.2475	35.7496	24.7522	17.62	27.9164	0.631169	-0.663901	0.0652693	-1.58436
Q03137	Epha4	16.968	169.413	8.15487	84.1192	12.7846	27.5544	64.8453	41.4861	1.56306	0.644375	0.701378	1.56306
E9QN98	Dpp10	16.968	8.88839	15.5032	17.7415	16.0992	18.4941	13.7865	17.4449	0.790288	-0.339549	0.22976	-1.26536
Q8C5R8	Prps1l1	17.0466	6.22188	3.58456	43.1302	27.9368	87.8938	8.95101	52.9869	0.168929	-2.56551	0.0755528	-5.91966
Q922Y2	Trim59	17.0466	5.5108	22.2243	21.4122	0.94701	15.5052	14.9272	12.6215	1.18269	0.242067	0.783168	1.18269
E9PWV4	BC052040	17.0466	10.6661	19.8047	28.9829	19.5321	25.7797	15.8391	24.7649	0.63958	-0.644803	0.0826898	-1.56353
Q8K1A0	Mettl5	17.0466	13.3326	19.4462	24.3181	13.9684	30.8235	16.6085	23.0367	0.720958	-0.472013	0.285597	-1.38704
Q9CQ35	Glipr1l2	17.0466	40.1755	11.829	17.5886	24.5039	15.3184	23.017	19.137	1.20275	0.26634	0.692964	1.20275
Q08879	Fbln1	17.0466	666.096	23.8373	14.7591	20.3607	11.5822	235.66	15.5673	15.1381	3.92011	0.364335	15.1381
J3QK54	Fignl2	17.1251	11.7327	17.7436	21.0298	17.1646	22.1369	15.5338	20.1104	0.772425	-0.372533	0.133022	-1.29462
Q9CWS1	Rnf135	17.1251	10.1328	17.9228	19.4239	19.6505	23.9116	15.0602	20.9953	0.717313	-0.479325	0.107728	-1.39409
Q8K3A2	Trpt1	17.1251	29.5095	16.7578	21.6416	29.1206	19.615	21.1308	23.4591	0.900752	-0.150798	0.671166	-1.11018
O70479	Tnfaip1	17.1251	21.5099	14.8759	17.2062	7.81284	13.2635	17.837	12.7608	1.39779	0.483146	0.204085	1.39779
Q8R3P0	Aspa	17.1251	240.876	14.8759	6.95895	12.7846	12.236	90.959	10.6599	8.53286	3.09303	0.344538	8.53286
Q06348	Prrx2	17.1251	30.3983	19.8047	11.9296	41.0766	6.35151	22.4427	19.7859	1.13428	0.181773	0.828686	1.13428
Q8BXA1	Golim4	17.1251	19.1989	20.3424	20.3416	47.1138	16.2524	18.8888	27.9026	0.676955	-0.562869	0.406393	-1.4772
Z4YK11	Sh3d21	17.1251	21.6877	14.4279	13.5355	51.9672	11.5822	17.7469	25.695	0.690676	-0.533919	0.582778	-1.44786
Q3UXL9	Ccnc	17.1251	15.1103	16.8474	20.7239	2.60428	24.005	16.3609	15.7777	1.03696	0.0523657	0.934666	1.03696
B1AUW8	Irak1	17.1251	30.0428	17.2955	9.86489	11.1274	16.5326	21.4878	12.5083	1.71788	0.780632	0.131167	1.71788
A0A0R4J1C4		17.1251	66.1297	18.102	19.8827	55.8736	8.49982	33.7856	28.0854	1.20296	0.266589	0.804671	1.20296
Q8JZS0	Lin7a	17.1251	90.8394	15.324	28.6005	19.7688	26.1533	41.0962	24.8409	1.65438	0.726288	0.551253	1.65438
P38575	Upk2	17.1251	1322.06	19.3566	24.3181	15.744	7.93939	452.847	16.0005	28.3021	4.82284	0.371719	28.3021
Q923J1	Trpm7	17.2037	19.1989	15.4136	15.065	17.1646	12.9832	17.2721	15.0709	1.14605	0.196672	0.247889	1.14605
Q9JLJ1	Selk	17.2037	45.153	28.0492	19.5768	11.7193	30.6367	30.1353	20.6443	1.45974	0.545713	0.388213	1.45974
P01660		17.2037	20.9766	13.5317	14.6062	37.8804	12.8898	17.2373	21.7921	0.790989	-0.338271	0.614045	-1.26424
Q3UK98	Cbx6	17.2037	62.9298	22.1347	22.4828	16.5727	20.6424	34.0894	19.8993	1.7131	0.776606	0.38598	1.7131
O08586	Pten	17.2037	21.3321	20.5216	25.3122	9.4701	17.8403	19.6858	17.5409	1.12228	0.166435	0.674779	1.12228
B7ZC24	Ncoa5	17.2037	11.7327	13.1733	20.571	13.85	19.8018	14.0366	18.0743	0.776605	-0.364747	0.206604	-1.28766
Q8C2K1	Def6	17.2823	6.57741	15.7721	19.271	8.40472	16.8128	13.2106	14.8295	0.890832	-0.166774	0.747437	-1.12255
Q8VIG1	Rest	17.2823	8.88839	15.1448	12.6179	15.9808	14.4777	13.7718	14.3588	0.959121	-0.0602149	0.838524	-1.04262
Q9Z2P8	Vamp5	17.2823	59.9078	21.1489	28.5241	19.177	22.9775	32.7797	23.5595	1.39135	0.47649	0.542791	1.39135
P41139	Id4	17.3608	33.4204	18.102	19.9592	59.5433	28.6752	22.9611	36.0592	0.63676	-0.651179	0.37395	-1.57045
Q8K2J7	Rell1	17.3608	41.9532	21.8658	17.9709	13.85	11.1152	27.0599	14.312	1.89071	0.91893	0.178292	1.89071
A2ADS6	Inadl	17.3608	9.59947	19.3566	15.2944	45.5749	19.5216	15.439	26.797	0.576146	-0.795494	0.316275	-1.73567
Q62431	Arid3a	17.3608	12.6215	20.8801	18.3533	26.753	16.3458	16.9541	20.484	0.827676	-0.272863	0.425844	-1.2082
Q8CC36	Cdnf	17.4394	14.2214	14.159	16.9003	49.2445	24.3786	15.2733	30.1745	0.506165	-0.98232	0.204361	-1.97564
O89032	Sh3pxd2a	17.4394	54.7525	18.7293	22.4063	18.4667	17.6535	30.3071	19.5088	1.5535	0.635527	0.43012	1.5535
Q8BMQ8	Mon1b	17.4394	27.1985	20.6112	36.3242	13.3765	35.1201	21.7497	28.2736	0.769258	-0.37846	0.460118	-1.29995
G5E874	Lamc2	17.4394	155.014	22.1347	23.4004	29.5941	9.90089	64.8627	20.9651	3.09384	1.6294	0.388999	3.09384
Q9CQL7	Mrfap1	17.4394	9.4217	23.9269	25.924	137.672	26.7137	16.9293	63.4366	0.26687	-1.90579	0.281083	-3.74714
Q8CAD1	Araf	17.4394	22.3988	15.7721	14.3767	5.56369	19.1479	18.5368	13.0294	1.42268	0.508616	0.283434	1.42268
E9PZ86	Auts2	17.5179	26.3096	21.2385	21.1828	75.8792	16.626	21.6887	37.896	0.572321	-0.805104	0.446273	-1.74727
Q9QY01	Ulk2	17.5965	25.9541	22.5827	18.5062	31.133	21.016	22.0444	23.5517	0.936	-0.0954188	0.757538	-1.06838
A2RTS7	Morn1	17.5965	26.843	9.05101	34.4124	87.8352	55.3889	17.8302	59.2122	0.301123	-1.73157	0.0647768	-3.3209
D3Z2B4	Xpr1	17.5965	15.4658	20.9697	21.3357	7.10258	23.538	18.0107	17.3254	1.03955	0.0559607	0.905046	1.03955
Q8BLB7	L3mbtl3	17.5965	10.3105	18.5501	22.0239	32.08	15.8788	15.4857	23.3276	0.663837	-0.591099	0.219504	-1.50639
Q9DBW0	Cyp4v2	17.5965	48.1751	18.0124	12.312	8.40472	12.236	27.928	10.9842	2.54255	1.34628	0.17222	2.54255
D3YXJ0	Dgkh	17.675	86.9285	25.3608	22.5592	9.4701	14.1041	43.3214	15.3778	2.81714	1.49423	0.277482	2.81714
A2AET8	Mcf2	17.675	9.06616	15.6825	19.5768	18.4667	16.4392	14.1412	18.1609	0.778663	-0.360929	0.2189	-1.28425
A0A1L1SUI3		17.675	17.599	17.4747	22.5592	11.4825	12.0492	17.5829	15.3636	1.14445	0.194654	0.571146	1.14445
Q4VGL6	Rc3h1	17.675	12.0882	17.8332	20.571	34.5659	12.3294	15.8655	22.4888	0.705484	-0.503315	0.382652	-1.41747
Q8R079	Bfar	17.675	15.288	18.102	20.3416	1.65727	19.3348	17.0217	13.7779	1.23543	0.305017	0.624703	1.23543
Q9JJL0	Tsga8	17.675	67.9073	16.2201	31.8124	102.04	38.8563	33.9341	57.5696	0.589446	-0.762569	0.446999	-1.69651
D3YXG0	Hmcn1	17.675	9.06616	23.9269	19.6533	5.91881	10.8349	16.8894	12.1357	1.39171	0.47686	0.464926	1.39171
Q8BGV3	Tacstd2	17.7536	223.81	12.6356	24.3181	10.4171	2.89554	84.7331	12.5436	6.75509	2.75598	0.359679	6.75509
G3UW40	Mcc	17.7536	39.1089	20.8801	29.6711	8.87822	31.4774	25.9142	23.3422	1.11018	0.1508	0.806793	1.11018
Q9QXY7	Xk	17.7536	60.6189	15.2344	19.7298	7.22095	22.7907	31.2023	16.5805	1.88187	0.912166	0.398289	1.88187
D3YX36	Slc4a5	17.8321	29.6872	25.7192	48.8656	139.211	57.3504	24.4128	81.809	0.298413	-1.74462	0.119055	-3.35107
A2ASN1	Hoxd8	17.9107	6.75518	14.6071	15.6003	33.027	8.78004	13.091	19.1358	0.684111	-0.547698	0.488947	-1.46175
A0A0R4J0J7		17.9107	54.9303	17.9228	15.8297	52.3223	9.43387	30.2546	25.862	1.16985	0.226323	0.820997	1.16985
Q9D799	Mtfmt	17.9107	15.4658	15.5928	20.8004	7.57608	20.4556	16.3231	16.2774	1.00281	0.00404834	0.992245	1.00281
Q8BHP2	Nutm1	17.9107	4.9775	16.3994	25.0064	23.6753	27.5544	13.0959	25.412	0.515341	-0.9564	0.0438541	-1.94046
G3X9D9	Ivl	17.9893	5179.98	72.9458	3.13535	10.1804	22.0435	1756.97	11.7864	149.068	7.21982	0.365556	149.068
F6Q750	Macf1	17.9893	30.0428	18.1916	15.5238	21.6629	18.1205	22.0746	18.4357	1.19738	0.25988	0.45125	1.19738
Q5SSG4	Gas2l2	18.0678	10.3105	16.3994	17.5886	23.6753	18.7743	14.9259	20.0127	0.74582	-0.4231	0.165717	-1.34081
Q8BZ64	Tctn1	18.0678	17.599	21.3281	27.9123	7.93121	27.6478	18.9983	21.1638	0.89768	-0.155726	0.763403	-1.11398
Q6NXZ5	Arl5b	18.0678	15.1103	29.9311	18.7356	4.85343	24.2852	21.0364	15.9581	1.31823	0.398601	0.52718	1.31823
Q9Z255	Ube2a	18.0678	19.7322	21.9554	17.4356	57.6493	15.1315	19.9185	30.0721	0.662356	-0.594321	0.504149	-1.50976
P70385	Hsd17b3	18.1464	6.75518	24.7335	23.171	2.13077	28.2082	16.545	17.8367	0.927586	-0.108448	0.899034	-1.07807
Q61193	Rgl2	18.1464	33.7759	15.324	18.5827	9.58848	19.8952	22.4154	16.0221	1.39903	0.484427	0.386869	1.39903
Q8VEB6	Elac1	18.1464	20.4433	17.9228	24.0887	32.3167	22.6039	18.8375	26.3364	0.715264	-0.483452	0.0744612	-1.39809
O35664	Ifnar2	18.1464	24.8875	17.1163	13.0002	43.089	7.56577	20.0501	21.2183	0.944941	-0.0817036	0.922721	-1.05827
F8VPJ6	Rfx7	18.1464	12.6215	24.6439	16.9003	91.1497	21.3897	18.4706	43.1466	0.42809	-1.22402	0.367068	-2.33596
H3BLJ5	Foxn3	18.2249	12.0882	12.2771	11.9296	46.4035	11.4888	14.1967	23.274	0.609983	-0.713158	0.482551	-1.63939
Q8K3U4	Defb36	18.2249	4.26643	17.5643	13.6885	46.9954	13.6371	13.3519	24.7737	0.538954	-0.891765	0.395274	-1.85544
Q05020	Apoc2	18.2249	16.3546	25.8984	14.0709	109.735	20.8292	20.1593	48.2117	0.418141	-1.25794	0.416155	-2.39154
Q8VHI7	Ccdc65	18.2249	4.4442	12.8148	46.0362	36.5783	83.0367	11.828	55.2171	0.214209	-2.22291	0.0421618	-4.66835
O88200	Clec11a	18.2249	30.5761	17.4747	26.1534	24.1488	12.236	22.0919	20.8461	1.05976	0.0837423	0.847536	1.05976
Q91WA4	Cxxc5	18.3035	13.6881	20.0735	19.0415	39.1826	13.7305	17.355	23.9849	0.723583	-0.46677	0.452913	-1.38201
O35625	Axin1	18.3035	12.0882	20.0735	17.3591	29.8308	15.9722	16.8217	21.054	0.798979	-0.32377	0.447313	-1.2516
Q5DID3	Umodl1	18.3035	18.6656	18.9982	18.4298	69.3685	21.4831	18.6558	36.4271	0.512139	-0.965392	0.341963	-1.95259
Q925F4	Ubox5	18.3035	40.7088	20.2528	17.1297	24.6223	20.2688	26.4217	20.6736	1.27804	0.353934	0.485492	1.27804
Q9CX48	Zcchc10	18.3035	13.8659	18.5501	25.6181	48.4159	25.1258	16.9065	33.0533	0.511493	-0.967215	0.108249	-1.95506
Q1W617	Shroom4	18.3035	19.7322	18.9982	17.8945	35.0394	16.5326	19.0113	23.1555	0.821027	-0.284498	0.525731	-1.21799
E0CYI0	Tgif1	18.3035	10.8438	18.0124	16.9003	43.9176	15.692	15.7199	25.5033	0.616387	-0.698092	0.362692	-1.62236
Q6P5E8	Dgkq	18.3035	8.71063	17.5643	21.871	130.214	17.6535	14.8595	56.5795	0.26263	-1.9289	0.32217	-3.80764
Q91WC9	Daglb	18.382	51.3749	15.6825	15.7532	6.15557	18.6809	28.4798	13.5299	2.10495	1.07379	0.283606	2.10495
Q91VU8	Ptov1	18.4606	9.59947	18.8189	19.4239	4.37992	16.8128	15.6263	13.5389	1.15418	0.206871	0.725206	1.15418
Q9D6T1	Tube1	18.4606	15.9991	19.0878	18.5062	14.6787	21.1094	17.8492	18.0981	0.986245	-0.0199815	0.911016	-1.01395
D3YXQ5	Atp8b2	18.4606	7.28848	12.2771	62.86	12.1928	29.8895	12.6754	34.9808	0.362353	-1.46453	0.216002	-2.75974
Q3U829	Ap5z1	18.5391	11.9104	18.7293	18.3533	2.36753	18.7743	16.3929	13.165	1.24519	0.316362	0.610301	1.24519
Q99J31	Ophn1	18.6177	35.9091	18.2813	18.2768	9.11497	16.4392	24.2694	14.6103	1.66111	0.732148	0.209092	1.66111
Q8BK63	Csnk1a1	18.6177	47.1085	23.2996	29.0594	8.40472	30.3565	29.6753	22.6069	1.31267	0.3925	0.566534	1.31267
B2RQE8	Arhgap42	18.6177	39.1089	26.5257	23.7063	2.60428	18.1205	28.0841	14.8104	1.89625	0.923147	0.201188	1.89625
D3Z1U1	Crybb3	18.6177	108.083	18.7293	25.7711	22.8466	22.8841	48.4767	23.8339	2.03393	1.02427	0.455014	2.03393
Q7TSH8	Kiaa0195	18.6177	24.8875	12.6356	15.2944	13.6133	14.2909	18.7136	14.3995	1.2996	0.378065	0.293517	1.2996
Q811F1	Zbtb41	18.6177	20.0878	17.2955	14.7591	39.7744	15.4118	18.667	23.3151	0.80064	-0.320775	0.604139	-1.249
Q69Z69	Esco1	18.6963	6.22188	15.5032	13.1532	32.9086	11.8624	13.4738	19.3081	0.697832	-0.519048	0.494512	-1.43301
Q8R4E6	Purg	18.6963	130.659	18.102	17.3591	6.86582	18.4007	55.8191	14.2085	3.92856	1.974	0.330525	3.92856
G3UX19	Atf6b	18.7748	3.73313	22.1347	20.2651	13.0214	26.6203	14.8809	19.9689	0.745201	-0.424298	0.501083	-1.34192
G3X924	Plvap	18.7748	228.61	21.8658	16.9768	17.5197	10.9283	89.7502	15.1416	5.92739	2.5674	0.343293	5.92739
E9Q8K5	Ttn	18.8534	22.0432	18.8189	24.0122	32.1983	27.2742	19.9052	27.8282	0.715287	-0.483406	0.0384976	-1.39804
D6RJJ8	Coq4	18.8534	19.3767	21.9554	19.4239	30.8962	19.2414	20.0618	23.1872	0.865213	-0.208873	0.475408	-1.15579
Q9Z1M0	P2rx7	18.8534	64.5297	20.0735	18.7356	7.81284	16.7194	34.4855	14.4226	2.39107	1.25766	0.262492	2.39107
D3YTW9	Wnt5b	18.9319	80.8844	14.6071	24.0887	27.9368	17.4667	38.1411	23.1641	1.64656	0.719459	0.526686	1.64656
F6VCV9	Ccdc136	18.9319	8.17732	14.2486	36.4772	76.4711	61.7405	13.7859	58.2296	0.236751	-2.07856	0.0212534	-4.22384
Q62029	Pabpc2	18.9319	6.75518	10.0368	50.3951	95.648	86.4927	11.908	77.5119	0.153627	-2.70249	0.0100865	-6.50925
Q9Z0L0	Tpbg	18.9319	46.5752	20.8801	18.4298	5.56369	11.1152	28.7957	11.7029	2.46056	1.29899	0.151385	2.46056
F8WGV9	Tmem141	18.9319	28.6206	15.5928	39.1537	16.9278	32.6916	21.0484	29.591	0.711311	-0.491447	0.327803	-1.40585
Q3UHJ1	Traf3	19.0105	61.6855	18.8189	20.1121	11.4825	18.7743	33.1716	16.7896	1.97572	0.982379	0.321929	1.97572
Q8BGS1-2	Epb41l5	19.0105	12.7993	16.937	19.7298	40.0112	15.3184	16.2489	25.0198	0.649443	-0.622725	0.324773	-1.53978
G5E861	Sclt1	19.0105	15.1103	24.375	24.8534	21.071	29.9829	19.4986	25.3024	0.770622	-0.375906	0.194289	-1.29765
P37172	Acvr1	19.0105	73.4181	21.0593	20.9533	7.10258	16.7194	37.8293	14.9251	2.53461	1.34176	0.278235	2.53461
P32848	Pvalb	19.0105	77.329	24.6439	18.7356	151.167	85.9323	40.3278	85.2783	0.472896	-1.0804	0.349888	-2.11463
Q9D2P4	Urm1	19.0105	19.91	32.261	36.8595	81.3245	48.6638	23.7272	55.6159	0.426625	-1.22896	0.084515	-2.34398
A0A0A6YXQ5	Schip1	19.089	20.0878	18.2813	21.0298	31.0146	18.2139	19.1527	23.4194	0.817812	-0.290158	0.337431	-1.22277
P51125	Cast	19.089	49.5972	15.5928	16.0591	35.9864	20.2688	28.093	24.1048	1.16545	0.220892	0.76357	1.16545
Q9D486	Cmip	19.089	21.1544	27.4219	20.6474	11.2457	20.9226	22.5551	17.6052	1.28116	0.357449	0.288624	1.28116
A0A0G2JGW9		19.089	6.75518	15.7721	16.0591	76.8262	17.2799	13.8721	36.7217	0.377762	-1.40445	0.325201	-2.64717
Q9JJZ6	Klf13	19.089	21.5099	21.2385	30.5123	56.4655	19.8952	20.6125	35.6243	0.578606	-0.789346	0.240088	-1.72829
Q99M15	Pstpip2	19.1676	29.6872	22.9412	25.3122	17.5197	21.8567	23.932	21.5629	1.10987	0.150392	0.568168	1.10987
Q8BYK4	Rdh12	19.1676	55.4636	20.432	18.5062	4.61668	18.9611	31.6877	14.028	2.25889	1.17562	0.239529	2.25889
Q80ZU5	Ccdc181	19.2461	4.4442	29.7519	38.5419	105.355	36.4278	17.8141	60.1082	0.296366	-1.75455	0.150097	-3.3742
Q8K1E6	Alkbh3	19.2461	28.7984	30.1999	33.8771	26.9898	27.8346	26.0815	29.5672	0.882109	-0.180971	0.439811	-1.13365
A2ARA4	Tfpi	19.2461	38.5756	20.6112	20.0357	56.939	13.9173	26.1443	30.2973	0.862924	-0.212694	0.793068	-1.15885
P70695	Fbp2	19.3247	211.366	35.9352	17.9709	17.2829	12.0492	88.8753	15.7677	5.63655	2.49481	0.300026	5.63655
Q6PFX9	Tnks	19.3247	12.7993	18.6397	20.418	18.5851	16.159	16.9212	18.3874	0.920264	-0.11988	0.575803	-1.08664
P46938	Yap1	19.4033	79.9956	19.267	13.9179	62.0292	9.90089	39.5553	28.616	1.38228	0.467049	0.698315	1.38228
Q8BNE1	Tcaf1	19.4033	25.7763	19.7151	18.3533	3.07778	17.7469	21.6316	13.0593	1.65641	0.728058	0.188091	1.65641
Q8BHC7	Rhbdd1	19.4818	60.4411	22.4035	20.0357	9.23335	28.1148	34.1088	19.1279	1.78319	0.834462	0.353402	1.78319
Q3UMR0	Ankrd27	19.4818	63.4631	21.2385	12.1591	53.0326	17.9337	34.7278	27.7085	1.25333	0.325764	0.733578	1.25333
Q80T23	Sytl5	19.4818	28.2651	28.6765	19.7298	7.93121	15.5052	25.4745	14.3887	1.77044	0.824112	0.0723993	1.77044
Q9R1X5	Abcc5	19.4818	59.1967	20.7905	21.1063	1.53889	20.7358	33.1563	14.4603	2.29292	1.19718	0.267898	2.29292
E9QP19	Trim33	19.4818	8.88839	20.5216	29.2123	24.9774	28.0214	16.2973	27.4037	0.59471	-0.749741	0.047349	-1.68149
Q6TCG8	Paqr3	19.4818	10.3105	19.9839	19.4239	4.9718	27.0873	16.5921	17.161	0.966847	-0.04864	0.940861	-1.03429
P07903	Ercc1	19.4818	23.2876	20.1632	24.0887	18.5851	21.9501	20.9775	21.5413	0.973829	-0.0382603	0.790456	-1.02687
E0CXG9	Pigc	19.5604	8.71063	24.4646	31.5065	22.6099	36.6146	17.5785	30.2437	0.581231	-0.782818	0.110486	-1.72049
Q3TIX6	Fubp3	19.5604	6.04411	18.2813	20.418	50.0732	21.5765	14.6286	30.6892	0.476669	-1.06894	0.20471	-2.09789
Q69ZA1-2	Cdk13	19.5604	16.1769	18.7293	26.6123	49.2445	37.8289	18.1555	37.8952	0.479098	-1.06161	0.0405254	-2.08726
A0A0R4J010		19.5604	2.66652	15.1448	52.2304	32.9086	83.8773	12.4572	56.3388	0.221113	-2.17714	0.0490051	-4.52257
Q5DTW7	Kiaa1551	19.5604	12.6215	17.9228	22.5592	56.1104	18.4941	16.7016	32.3879	0.515673	-0.955471	0.264633	-1.93921
G3X9H7	Mtss1	19.6389	32.8871	18.9086	14.6062	48.0608	14.1041	23.8115	25.5904	0.930488	-0.10394	0.890412	-1.0747
F6XBP4	BC024978	19.7175	33.0648	22.2243	12.312	67.8296	19.7084	25.0022	33.2833	0.751193	-0.412745	0.667334	-1.33122
Q9JMC8	Epb41l4b	19.796	85.5064	19.8943	25.0828	13.6133	19.0545	41.7322	19.2502	2.16789	1.11629	0.367248	2.16789
Q9D1R1	Tmem126b	19.796	33.7759	22.8516	23.0946	3.55129	28.0214	25.4745	18.2224	1.39797	0.483338	0.446213	1.39797
Q8BTQ0	PcgF3	19.796	9.955	22.8516	23.7828	17.4013	19.0545	17.5342	20.0795	0.873237	-0.195554	0.58867	-1.14516
Q80UJ9	Setmar	19.796	23.6431	16.3994	15.9062	39.1826	14.7579	19.9462	23.2822	0.856712	-0.223118	0.705881	-1.16725
Q62371	Ddr2	19.796	138.837	20.6112	25.3887	16.6911	29.7027	59.7481	23.9275	2.49705	1.32022	0.418248	2.49705
P43407	Sdc2	19.8746	100.439	23.21	16.8238	67.001	15.7854	47.8412	33.2034	1.44085	0.526923	0.664138	1.44085
B1AVF6	Mid2	19.8746	35.3758	17.4747	18.5062	21.7812	20.082	24.2417	20.1231	1.20467	0.268636	0.509178	1.20467
Q80ZJ7	Snx32	19.8746	37.1535	17.654	26.9182	8.64147	19.8952	24.894	18.485	1.34672	0.429448	0.475289	1.34672
Q69Z98	Brsk2	19.9531	4.4442	18.2813	14.2238	18.8218	16.4392	14.2262	16.4949	0.862459	-0.213473	0.678911	-1.15948
O35701	Matn3	19.9531	9.06616	24.5542	36.936	93.2805	20.549	17.8578	50.2552	0.355343	-1.49272	0.223322	-2.81418
Q8VEJ4	Nle1	19.9531	19.1989	22.8516	18.0474	7.57608	23.0709	20.6679	16.2315	1.27332	0.348597	0.398479	1.27332
E9QA62	Lmod3	19.9531	41.5977	18.6397	21.871	12.903	29.3291	26.7302	21.3677	1.25096	0.323037	0.5764	1.25096
P97929	Brca2	20.0317	39.9978	20.3424	18.7356	16.5727	20.549	26.7906	18.6191	1.43888	0.524945	0.289813	1.43888
O54918	Bcl2l11	20.0317	13.5104	17.3851	34.8712	39.6561	28.7686	16.9757	34.432	0.493022	-1.02027	0.00897858	-2.02831
Q05421	Cyp2e1	20.0317	13.3326	25.2712	15.2179	9.11497	6.25811	19.5452	10.197	1.91676	0.938668	0.0980704	1.91676
D3Z7D5	Col6a2	20.0317	28.2651	21.597	28.3711	21.071	15.8788	23.2979	21.7736	1.07001	0.0976198	0.747346	1.07001
Q3UV49	Ticrr	20.0317	8.71063	11.4706	21.4122	19.6505	19.8952	13.4043	20.3193	0.659684	-0.600154	0.115725	-1.51588
E9QKR1	Enah	20.1103	69.1517	18.4605	15.9062	84.8758	19.2414	35.9075	40.0078	0.897512	-0.155996	0.890432	-1.11419
Q9ESG9	Pkmyt1	20.1103	9.955	15.7721	56.2834	35.9864	80.7016	15.2791	57.6571	0.265	-1.91594	0.0330059	-3.77359
B1AQY2	Arhgap23	20.1103	42.6643	17.8332	20.571	5.20856	21.016	26.8693	15.5985	1.72255	0.784548	0.300088	1.72255
Q5M956	Kctd1	20.1103	19.5545	15.5032	20.9533	32.4351	18.5875	18.3893	23.992	0.766479	-0.383682	0.282561	-1.30467
Q9D0L1	Zbed3	20.1103	45.8641	29.2142	28.6005	44.6279	27.8346	31.7295	33.6877	0.941874	-0.0863942	0.843824	-1.06171
Q5NBY9	Patz1	20.1103	11.0216	23.6581	26.5358	26.753	17.1865	18.2633	23.4918	0.777435	-0.363205	0.346903	-1.28628
Q9D1Z3	Fam173b	20.1888	10.4883	18.9086	23.8593	8.40472	29.9829	16.5286	20.749	0.796597	-0.328078	0.584462	-1.25534
P30275	Ckmt1	20.1888	1048.3	23.0308	6.34718	18.9402	13.2635	363.84	12.8503	28.3137	4.82343	0.363078	28.3137
A0A087WPL5	Dhx9	20.1888	8.88839	12.994	17.4356	21.6629	24.5654	14.0237	21.2213	0.660833	-0.597643	0.138527	-1.51324
Q9D6V8	Paip2	20.1888	41.5977	23.21	17.1297	97.6604	19.615	28.3322	44.8017	0.63239	-0.661113	0.578491	-1.5813
P49312	Hnrnpa1	20.1888	12.266	21.597	16.365	20.124	17.8403	18.0173	18.1098	0.994892	-0.0073878	0.977649	-1.00513
J3JS84	Gprc5c	20.1888	24.3542	22.762	21.7945	1.42052	8.78004	22.435	10.665	2.10361	1.07286	0.124919	2.10361
Q8VC60	Glb1l	20.1888	34.1314	20.432	30.5888	8.52309	25.4995	24.9174	21.5371	1.15695	0.210328	0.698127	1.15695
Q8K083	Znf536	20.2674	58.4856	27.5115	19.5768	55.8736	24.939	35.4215	33.4631	1.05852	0.0820528	0.910098	1.05852
A2ATK9	Fam171a1	20.2674	47.9973	25.1815	17.818	26.2795	15.7854	31.1487	19.961	1.56048	0.641992	0.287522	1.56048
A0A2I3BRQ7		20.2674	19.0212	22.5827	35.7124	60.6087	20.1754	20.6238	38.8322	0.5311	-0.912944	0.198352	-1.88288
F7DCU7	Helq	20.2674	26.843	17.7436	18.8886	36.5783	20.1754	21.618	25.2141	0.857377	-0.221998	0.599066	-1.16635
Q80V31	Cep104	20.3459	15.4658	21.0593	17.0533	18.9402	17.1865	18.957	17.7267	1.06941	0.0968094	0.544447	1.06941
Q3UTZ3		20.3459	20.0878	26.6154	27.8358	7.33933	39.0431	22.3497	24.7394	0.903405	-0.146556	0.814248	-1.10692
M0QWK1	Ndfip2	20.3459	24.1764	23.5685	30.2064	12.3111	28.0214	22.6969	23.513	0.965294	-0.0509592	0.894193	-1.03595
Q61029-3	Tmpo	20.3459	25.243	23.21	23.324	31.0146	17.2799	22.933	23.8728	0.96063	-0.0579468	0.834688	-1.04098
A0A0G2JFN1		20.3459	21.8655	23.8373	29.9006	13.2581	30.2631	22.0162	24.4739	0.899579	-0.152678	0.688522	-1.11163
Q9WV27	Atp1a4	20.3459	36.6202	25.54	18.2768	7.81284	19.1479	27.502	15.0792	1.82384	0.86698	0.108207	1.82384
Q8C6S9	Cfap54	20.4245	10.1328	17.9228	24.7005	2.60428	29.0488	16.16	18.7845	0.860284	-0.217115	0.779255	-1.16241
A0A1B0GRK2		20.503	11.5549	20.7008	30.2829	34.5659	41.0046	17.5862	35.2845	0.498413	-1.00459	0.0150845	-2.00637
A0A0R4J029		20.503	15.288	24.0166	17.8945	35.5129	20.1754	19.9359	24.5276	0.812793	-0.29904	0.492509	-1.23033
Q8R104	Sirt3	20.5816	24.8875	29.1246	36.6301	15.744	33.9993	24.8646	28.7911	0.863619	-0.211533	0.605538	-1.15792
Q8K2Z8	Ube2q2	20.5816	9.4217	19.8943	21.4122	23.912	20.8292	16.6325	22.0511	0.754271	-0.406845	0.220223	-1.32578
Q9CYG7-2	Tomm34	20.5816	12.4438	16.2201	9.559	20.7159	15.3184	16.4152	15.1978	1.0801	0.11117	0.775394	1.0801
Q9ER99	Rsc1a1	20.5816	7.28848	20.0735	11.7002	45.3381	14.0107	15.9812	23.683	0.674796	-0.567477	0.545907	-1.48193
Q9QZ03	Slc39a1	20.5816	36.2647	18.102	23.6299	4.14317	22.3237	24.9828	16.6989	1.49607	0.581178	0.383877	1.49607
Q9WTV7	Rlim	20.5816	15.4658	26.8842	14.7591	61.4373	18.4941	20.9772	31.5635	0.664603	-0.589435	0.527963	-1.50466
Q8CHU3	Epn2	20.7387	16.3546	25.7192	37.3948	58.833	34.3729	20.9375	43.5336	0.480951	-1.05604	0.0503883	-2.07922
E9PY43	Erich1	20.7387	10.8438	22.045	28.4476	82.2715	31.5708	17.8758	47.43	0.376889	-1.40779	0.172161	-2.6533
B7ZP10	Cyp2d12	20.7387	19.1989	14.8759	24.8534	97.8972	28.7686	18.2712	50.5064	0.361759	-1.4669	0.246844	-2.76427
Q9D361	Snrnp48	20.7387	6.39964	17.2059	17.2062	36.6967	19.2414	14.7814	24.3814	0.606257	-0.721999	0.271953	-1.64947
D6RIK3	Tpmt	20.8173	8.88839	22.5827	13.6885	15.3889	22.5105	17.4295	17.196	1.01358	0.0194579	0.965537	1.01358
A0A0R4J225		20.8173	15.288	19.7151	28.3711	26.753	32.6916	18.6068	29.2719	0.635654	-0.653686	0.0121073	-1.57318
Q9Z100	Cpxm1	20.8958	98.4834	25.2712	29.8241	40.3663	22.0435	48.2168	30.7446	1.5683	0.649201	0.534196	1.5683
E0CZ04	Ggact	20.8958	29.3317	19.9839	18.1239	59.6616	16.9996	23.4038	31.595	0.740743	-0.432955	0.598636	-1.35
Q8CBY0	Gatc	20.9744	22.0432	18.3709	11.7767	62.1476	13.7305	20.4628	29.2183	0.700344	-0.513865	0.623978	-1.42787
Q14BB9	Map6d1	20.9744	186.834	21.3281	13.4591	41.195	11.1152	76.3788	21.9231	3.48394	1.80072	0.38641	3.48394
Q8BXK4		20.9744	15.8213	18.5501	15.4473	13.1398	23.3512	18.4486	17.3128	1.06561	0.091675	0.757253	1.06561
Q9WTL2	Rab25	21.0529	198.922	25.6296	24.624	4.4983	11.769	81.8682	13.6304	6.00628	2.58647	0.310649	6.00628
Q75N73	Slc39a14	21.0529	41.4199	22.4035	18.8121	1.77564	25.5929	28.2921	15.3935	1.83792	0.878074	0.252959	1.83792
Q8BZM0	Klhl12	21.0529	18.1323	25.0919	25.4652	19.2953	22.8841	21.4257	22.5482	0.950218	-0.0736699	0.69858	-1.05239
O09012	Pex5	21.0529	23.8209	16.7578	14.912	37.8804	16.8128	20.5439	23.2017	0.885445	-0.175525	0.7455	-1.12938
Q8C3B8	Rft1	21.0529	23.9987	17.2059	23.0946	1.30214	20.2688	20.7525	14.8885	1.39386	0.479085	0.456384	1.39386
G3X8V3	Pebp4	21.0529	7.11072	12.0083	44.8126	170.462	74.5369	13.3906	96.6038	0.138614	-2.85086	0.0945085	-7.21428
A0A140LHK8		21.0529	23.1098	15.5928	16.7474	18.8218	12.7964	19.9185	16.1219	1.2355	0.30509	0.254409	1.2355
Q9CQ39	Med21	21.1315	7.28848	18.0124	32.8065	66.2907	37.7355	15.4775	45.6109	0.339337	-1.55921	0.0552835	-2.94692
Q9D7P7	Clic3	21.1315	4.62197	27.3323	23.4769	49.718	5.13725	17.6953	26.1107	0.677701	-0.561279	0.59533	-1.47558
Q6P5G6	Ubxn7	21.1315	13.1548	21.9554	29.5947	53.2693	28.9554	18.7472	37.2731	0.502969	-0.991458	0.0942021	-1.98819
Q3V038	Ttc9	21.21	130.482	28.8557	18.1239	3.55129	2.52192	60.1826	8.0657	7.46154	2.89947	0.216814	7.46154
E9PXL0	Fam222b	21.21	11.7327	19.8047	22.4828	83.3369	23.8182	17.5825	43.2126	0.406883	-1.29732	0.274971	-2.45771
H9H9R8	Rbm48	21.21	7.46625	18.4605	21.4886	56.1104	23.538	15.7122	33.7123	0.466068	-1.10139	0.207226	-2.14561
Q3TZG8	Nol4l	21.2886	19.0212	17.4747	20.1121	53.151	17.093	19.2615	30.1187	0.63952	-0.644939	0.402356	-1.56367
Q8R0I4	Tm2d2	21.2886	19.5545	20.432	23.324	12.1928	17.8403	20.425	17.7857	1.1484	0.199621	0.462575	1.1484
Q62392	Phlda1	21.2886	89.9506	26.9738	18.8886	10.2987	18.0271	46.071	15.7381	2.92735	1.54959	0.243068	2.92735
Q8C8U0-3	Ppfibp1	21.2886	130.659	25.1815	22.0239	37.5253	14.7579	59.043	24.769	2.38374	1.25323	0.400294	2.38374
Q3USS3	Drc1	21.3671	44.7975	21.597	44.8891	49.9548	78.2731	29.2539	57.7057	0.50695	-0.980086	0.0933628	-1.97258
Q8R191	Syngr3	21.3671	366.024	9.5887	18.8886	2.24915	9.62068	132.327	10.2528	12.9064	3.69001	0.355674	12.9064
Q9CWY3	Setd6	21.3671	23.6431	22.045	19.6533	17.7564	24.3786	22.3517	20.5961	1.08524	0.118016	0.446428	1.08524
Q5NBU8	Xaf1	21.3671	41.0644	17.2059	14.912	21.1894	12.236	26.5458	16.1125	1.64753	0.720306	0.253126	1.64753
Q6GQU2	Klhl23	21.3671	71.2849	27.153	18.9651	4.85343	19.2414	39.935	14.3533	2.78229	1.47627	0.195197	2.78229
E9Q6P4	Tubgcp6	21.3671	11.7327	25.0919	24.471	40.7214	24.1918	19.3972	29.7947	0.651029	-0.619206	0.198847	-1.53603
D3Z5P0	Brsk1	21.3671	77.5068	21.1489	33.5712	9.11497	29.9829	40.0076	24.223	1.65164	0.723895	0.47905	1.65164
A2AK37	AA467197	21.4457	23.9987	26.4361	28.6005	34.3291	27.6478	23.9602	30.1925	0.793581	-0.333551	0.0698478	-1.26011
B1ARC5	Slc39a11	21.4457	10.8438	24.9127	28.5241	21.8996	23.8182	19.0674	24.7473	0.770484	-0.376163	0.290488	-1.29789
Q9D3V1	Iqcd	21.4457	12.266	20.5216	48.5597	27.3449	91.1629	18.0778	55.6892	0.324619	-1.62318	0.11872	-3.08053
A0A1Y7VNS6		21.4457	14.9325	18.8189	21.871	19.5321	22.2303	18.399	21.2111	0.867423	-0.205192	0.246323	-1.15284
Q9JJJ7	Porcn	21.5243	55.6413	14.6071	27.5299	10.7722	18.9611	30.5909	19.0877	1.60265	0.680457	0.444501	1.60265
Q6DFW0		21.5243	13.1548	20.8801	21.2592	1.65727	25.3127	18.5197	16.0764	1.15198	0.20412	0.769266	1.15198
A0A0G2JGS4		21.5243	1902.83	23.6581	19.5768	20.7159	27.7412	649.337	22.678	28.633	4.83961	0.373964	28.633
A2AQW0	Map3k15	21.5243	7.99956	14.9655	13.3826	19.177	17.8403	14.8298	16.8	0.882727	-0.179961	0.669179	-1.13285
F6RGI3	Gm340	21.5243	19.91	29.0349	18.8121	64.5151	20.549	23.4897	34.6254	0.678396	-0.5598	0.504816	-1.47407
Q2EMV9	Parp14	21.5243	12.6215	16.0409	26.3828	26.6347	23.9116	16.7289	25.643	0.652376	-0.616224	0.0310882	-1.53286
Q4VAC9	Plekhg3	21.5243	113.238	21.7762	18.1239	48.4159	14.7579	52.1795	27.0992	1.9255	0.945231	0.481469	1.9255
A0A0A6YXV9	Pyhin1	21.6028	42.3088	16.489	10.1708	15.744	14.1975	26.8002	13.3708	2.00439	1.00316	0.171274	2.00439
A0A0J9YVI1		21.6028	97.7723	25.8088	24.624	107.367	20.082	48.3946	50.691	0.954699	-0.0668826	0.954263	-1.04745
O09005	Degs1	21.6028	31.1094	19.9839	23.9357	7.22095	26.3401	24.232	19.1656	1.26435	0.338398	0.505947	1.26435
A0A1Y7VNF0		21.6028	6.75518	18.4605	18.3533	28.8838	22.7907	15.6062	23.3426	0.66857	-0.58085	0.228902	-1.49573
Q80ZF8	Bai3	21.6814	29.5095	20.432	19.3474	37.4069	12.4228	23.8743	23.059	1.03536	0.0501264	0.923453	1.03536
G5E905	Zfp871	21.6814	24.7097	20.3424	20.418	14.9154	11.3954	22.2445	15.5763	1.4281	0.514099	0.0848886	1.4281
Q8BLD4	Tardbp	21.6814	8.53286	14.6071	27.0711	18.4667	41.4717	14.9405	29.0032	0.515132	-0.956987	0.142289	-1.94125
Q9JMK2	Csnk1e	21.6814	27.9096	25.9881	14.7591	28.5287	20.3622	25.193	21.2167	1.18742	0.247827	0.417395	1.18742
A0A0U1RPB1		21.6814	5.33304	24.2854	32.4241	18.9402	48.1968	17.0999	33.187	0.51526	-0.956628	0.194298	-1.94077
Q0P5V9	Slc45a4	21.6814	14.7547	28.9453	30.4359	6.39232	35.2135	21.7938	24.0139	0.907549	-0.139952	0.832123	-1.10187
Q8VII3	Cst14	21.6814	3.55536	29.3934	35.1771	8.40472	40.2574	18.2101	27.9464	0.651606	-0.617928	0.479563	-1.53467
Q2TBA8	Ndst2	21.6814	8.17732	21.2385	22.4063	10.7722	26.5269	17.0324	19.9018	0.855822	-0.224617	0.68038	-1.16847
Q9DBV4	Mxra8	21.6814	148.258	22.6723	31.2006	18.5851	25.2192	64.2039	25.0016	2.56799	1.36064	0.405346	2.56799
Q69ZJ7	Ric1	21.7599	24.7097	22.4035	23.9357	1.77564	22.7907	22.9577	16.1673	1.42	0.505895	0.402514	1.42
Q8R4P9	Abcc10	21.7599	27.1985	19.1774	17.3591	10.1804	19.2414	22.7119	15.5936	1.45649	0.542493	0.121754	1.45649
A0A2R8VJW4		21.8385	24.3542	18.7293	17.7415	8.04959	20.4556	21.6407	15.4156	1.40382	0.489357	0.203707	1.40382
G3X9C8	Lix1l	21.8385	90.1283	21.5074	28.5241	13.2581	19.7084	44.4914	20.4969	2.17064	1.11812	0.360255	2.17064
Q9CTN4	Rhobtb3	21.8385	30.3983	23.2996	18.4298	4.9718	21.5765	25.1788	14.9927	1.6794	0.747949	0.150495	1.6794
Q8BY46	Znf574	21.917	24.3542	19.267	25.7711	8.75985	25.8731	21.8461	20.1347	1.085	0.117691	0.785273	1.085
Q9JHG6	Rcan1	21.917	43.1976	19.3566	22.8651	57.5309	19.2414	28.1571	33.2125	0.847786	-0.238228	0.742468	-1.17954
Q99PQ2	Trim11	21.917	16.7102	21.7762	30.9712	26.0428	25.5929	20.1345	27.5356	0.731215	-0.451633	0.0381463	-1.36759
A2AJ71	Fubp3	21.917	21.6877	22.5827	13.0002	6.9842	12.5162	22.0625	10.8335	2.0365	1.02609	0.00449708	2.0365
Q9QUK0	Cdkl2	21.9956	9.24393	17.8332	46.5715	50.9018	36.8014	16.3576	44.7582	0.365465	-1.45219	0.00717324	-2.73624
P42230	Stat5a	21.9956	40.7088	22.045	20.3416	19.177	19.8952	28.2498	19.8046	1.42643	0.512405	0.247277	1.42643
Q9D7I8	Fam83d	21.9956	15.6436	22.045	33.6477	10.4171	34.5597	19.8947	26.2082	0.759104	-0.39763	0.483336	-1.31734
Q8BGS3	Zkscan1	22.0742	23.1098	25.8984	25.0064	35.1578	23.3512	23.6941	27.8385	0.851129	-0.23255	0.343801	-1.17491
Q61462	Cyba	22.0742	49.2417	24.0166	12.6179	13.7316	13.7305	31.7775	13.36	2.37856	1.25009	0.103309	2.37856
E9Q9T4	Adcy10	22.0742	44.2642	24.0166	21.1063	4.37992	20.8292	30.1183	15.4385	1.95086	0.964112	0.178036	1.95086
A0A0A6YY25	Btbd18	22.1527	5.68857	28.318	31.6594	29.7124	33.3455	18.7198	31.5724	0.592915	-0.754104	0.133232	-1.68658
Q64337-2	Sqstm1	22.1527	35.198	19.7151	22.2534	58.4779	22.9775	25.6886	34.5696	0.743098	-0.428376	0.528593	-1.34572
P42337	Pik3ca	22.1527	28.2651	17.0267	25.7711	35.0394	24.8456	22.4815	28.552	0.787387	-0.344855	0.257262	-1.27002
Q8BM75	Arid5b	22.2313	27.7318	19.1774	26.3828	52.0856	23.1643	23.0468	33.8776	0.680298	-0.555762	0.317324	-1.46994
A2ADA5	Pusl1	22.3098	11.5549	30.7376	42.2126	32.1983	48.3836	21.5341	40.9315	0.526101	-0.926589	0.0562121	-1.90078
Q3TGW2	Eepd1	22.3098	27.3763	21.2385	21.0298	9.58848	20.3622	23.6415	16.9935	1.39121	0.476341	0.185497	1.39121
Q562D6	Nap1	22.3098	39.2867	13.5317	21.1828	95.2929	20.2688	25.0427	45.5815	0.549406	-0.864056	0.47345	-1.82015
Q6ZQJ5	Dna2	22.3098	4.62197	20.432	21.7945	11.1274	25.6863	15.7879	19.5361	0.808142	-0.307319	0.625466	-1.23741
Q8BUN5	Smad3	22.3884	47.8196	28.7661	16.0591	31.6065	15.8788	32.9914	21.1815	1.55756	0.639286	0.270702	1.55756
O55100-2	Syngr1	22.3884	11.5549	23.7477	25.6946	3.07778	30.7301	19.2303	19.8342	0.969556	-0.0446035	0.951542	-1.0314
P15806	Tcf3	22.3884	8.17732	27.3323	20.7239	64.6335	21.4831	19.2993	35.6135	0.541911	-0.883873	0.354861	-1.84532
Q62277	Syp	22.3884	213.144	14.3382	13.8414	8.64147	10.8349	83.2902	11.1059	7.49962	2.90682	0.328936	7.49962
Q8CHW1	Thap1	22.3884	12.0882	18.4605	18.9651	49.8364	18.6809	17.6457	29.1608	0.605117	-0.724714	0.345015	-1.65257
A0A1B0GRS5		22.4669	75.9069	26.1673	16.5944	31.133	13.2635	41.5137	20.3303	2.04196	1.02996	0.306414	2.04196
P35459	Ly6d	22.4669	2575.68	29.9311	6.57659	53.9796	25.2192	876.026	28.5918	30.6391	4.9373	0.375169	30.6391
Q8R3J4	Mterf3	22.4669	8.88839	22.4931	15.6003	6.62907	12.3294	17.9495	11.5196	1.55817	0.639851	0.286617	1.55817
Z4YMF3	Srr	22.5455	29.3317	17.654	16.1356	27.2265	19.3348	23.1771	20.899	1.10901	0.149266	0.654906	1.10901
Q9D8W7	Ociad2	22.5455	77.6846	26.1673	48.7892	29.8308	32.5982	42.1325	37.0727	1.13648	0.184574	0.800754	1.13648
Q9JIP4	Panx1	22.5455	17.4213	30.3792	26.3828	8.64147	28.1148	23.4487	21.0464	1.11414	0.155935	0.757789	1.11414
A2ABV5	Med14	22.624	132.615	17.7436	27.6829	10.8906	18.8677	57.6609	19.1471	3.01147	1.59047	0.366049	3.01147
P15533	Trim30a	22.624	56.8857	23.21	28.9829	55.7552	24.3786	34.2399	36.3722	0.941375	-0.087159	0.893578	-1.06228
A0A0R4J137		22.624	107.194	25.4504	22.4828	34.4475	22.5105	51.7561	26.4803	1.95452	0.966812	0.417963	1.95452
Q8BQU3	Sdhaf3	22.7026	33.4204	20.7008	15.1415	61.7924	12.1426	25.6079	29.6922	0.862447	-0.213492	0.81724	-1.15949
Q9D1T2	Mxra7	22.7026	28.4429	32.261	40.0713	87.4801	29.7961	27.8022	52.4492	0.530078	-0.915723	0.242337	-1.88651
A0A2I3BPY7		22.7026	63.8187	27.153	23.171	47.9424	24.939	37.8914	32.0175	1.18346	0.243013	0.720166	1.18346
Q920S3	Gatad1	22.7026	9.4217	28.1388	24.471	9.82523	30.9169	20.0877	21.7377	0.924095	-0.113888	0.853114	-1.08214
A0A0R4J1Q0		22.7812	15.9991	19.0878	30.9712	34.4475	35.1201	19.2894	33.5129	0.57558	-0.796912	0.00372724	-1.73738
P70335	Rock1	22.7812	70.9294	25.54	26.6887	30.8962	22.5105	39.7502	26.6985	1.48886	0.574205	0.455101	1.48886
E9Q0Y4	Sipa1	22.8597	28.0873	21.2385	20.1886	6.86582	18.2139	24.0618	15.0894	1.59461	0.673207	0.125102	1.59461
Q9CWQ8	Gatsl3	22.8597	24.1764	23.5685	21.0298	10.2987	18.5875	23.5349	16.6387	1.41447	0.50026	0.102588	1.41447
Q8CA44	Atp5sl	22.8597	7.82179	15.1448	13.0002	30.5411	13.4503	15.2754	18.9972	0.804088	-0.314574	0.633565	-1.24364
Q8C4S8	Dennd2a	22.9383	110.216	32.8883	29.2888	16.3359	22.3237	55.3475	22.6495	2.44366	1.28904	0.305297	2.44366
Q499E6		22.9383	19.3767	19.9839	30.4359	54.6898	37.2684	20.7663	40.798	0.509002	-0.974255	0.0517647	-1.96463
P61148	Fgf1	22.9383	119.282	23.0308	13.0002	46.7586	7.65918	55.0837	22.4727	2.45114	1.29345	0.396237	2.45114
Q01705	Notch1	22.9383	22.221	28.318	28.2946	103.934	27.461	24.4924	53.2299	0.460126	-1.1199	0.321558	-2.17332
E9Q3R9	Zbtb21	22.9383	21.3321	26.3465	20.0357	35.868	24.1918	23.539	26.6985	0.881659	-0.181708	0.559085	-1.13423
D3YTL6	Snrnp35	22.9383	24.532	25.7192	18.8886	22.8466	21.9501	24.3965	21.2284	1.14924	0.200676	0.0932571	1.14924
F6VBR4	Rims1	22.9383	1005.63	25.3608	4.35891	35.7496	12.703	351.31	17.6038	19.9564	4.31878	0.365574	19.9564
Q5HZI2	C2cd4cC2CD4 family	23.0168	7.64402	22.9412	24.2416	42.4971	17.4667	17.8673	28.0685	0.636563	-0.651625	0.322954	-1.57094
Q80WC3	Tnrc18	23.0168	50.3083	22.2243	22.4063	28.5287	15.692	31.8498	22.209	1.43409	0.52014	0.387386	1.43409
D3Z383	Mest	23.0168	20.9766	16.6682	23.0181	9.11497	17.3733	20.2205	16.5021	1.22533	0.293169	0.450356	1.22533
Q810Q5	Nmes1	23.0954	6.75518	18.0124	65.6895	182.891	98.3551	15.9543	115.645	0.137959	-2.85769	0.047445	-7.24852
Q91Z92	B3galt6	23.0954	19.7322	25.8088	17.5121	20.5975	24.005	22.8788	20.7049	1.105	0.144041	0.445248	1.105
Q9QUG9	Rasgrp2	23.0954	175.99	28.5869	24.0122	4.37992	19.8018	75.8908	16.0646	4.72409	2.24004	0.301136	4.72409
Q3V2J0	Fam92b	23.0954	28.9762	29.3934	36.2477	3.43291	31.384	27.155	23.6882	1.14635	0.197049	0.756168	1.14635
E9Q5E2	BC005561	23.1739	6.39964	21.6866	35.483	115.89	62.7679	17.0867	71.3803	0.239376	-2.06265	0.0883529	-4.17753
Q921W2	Tial1	23.1739	18.8434	17.7436	24.0122	33.8556	25.4061	19.9203	27.758	0.717643	-0.478663	0.0882781	-1.39345
E9Q8B6	Gm4788	23.1739	22.0432	35.5768	23.171	17.2829	15.5986	26.9313	18.6842	1.4414	0.527468	0.168005	1.4414
Q9DCU9	Hoga1	23.1739	14.2214	31.4545	26.3064	24.2671	23.3512	22.9499	24.6416	0.93135	-0.102604	0.75457	-1.07371
B1AXP3	Saxo1	23.1739	81.5955	28.318	23.171	27.1082	23.538	44.3625	24.6057	1.80293	0.850345	0.350728	1.80293
F7B7X2	Trim44	23.2525	10.1328	33.7845	31.0476	51.4937	33.7191	22.3899	38.7535	0.577753	-0.791475	0.155998	-1.73084
Q9CQ82	Itgb3bp	23.331	7.28848	20.432	44.5067	92.4519	45.021	17.0172	60.6599	0.280534	-1.83375	0.0586813	-3.56463
Q8K126	Mtrf1	23.331	21.6877	20.1632	11.012	3.19616	11.2086	21.7273	8.47225	2.56452	1.35869	0.00899519	2.56452
Q9D8C3-2	Alg13	23.4096	36.2647	25.6296	19.4239	69.842	17.5601	28.4346	35.6087	0.798531	-0.324579	0.704093	-1.2523
P63094	Gnas	23.4096	20.0878	26.705	6.42365	52.2039	7.56577	23.4008	22.0644	1.06057	0.0848347	0.934141	1.06057
P36993	Ppm1b	23.4096	319.093	23.21	12.0061	50.9018	24.005	121.904	28.971	4.20781	2.07307	0.402157	4.20781
Q8C6P5	E230019M04Rik	23.4096	4.62197	20.432	41.6773	155.902	87.1465	16.1545	94.9086	0.170211	-2.5546	0.0797036	-5.87505
Q3UIU2	Ndufb6	23.4882	70.5739	20.5216	77.6191	11.8376	63.3283	38.1946	50.9283	0.749967	-0.415101	0.646585	-1.33339
A0A0G2JFP4		23.4882	131.726	23.2996	15.9062	14.4419	11.3954	59.5046	13.9145	4.27645	2.09641	0.275632	4.27645
Q91VF6	Col26a1	23.4882	8.88839	23.2996	22.7122	60.1352	19.5216	18.5587	34.123	0.543877	-0.878647	0.325716	-1.83865
Q5EBP8	Hnrnpa1	23.4882	10.6661	20.9697	13.9179	13.0214	17.2799	18.3747	14.7397	1.24661	0.318008	0.428582	1.24661
P70390	Shox2	23.5667	8.88839	25.9881	25.3887	97.1869	29.7961	19.4811	50.7906	0.383557	-1.38249	0.259333	-2.60718
P70313	Nos3	23.6453	52.9748	26.7946	28.9064	88.9006	21.016	34.4716	46.2743	0.744939	-0.424805	0.639998	-1.34239
Q8BPK2	Zcchc3	23.6453	20.4433	27.6907	30.5123	22.4915	27.5544	23.9264	26.8527	0.891024	-0.166464	0.404586	-1.1223
Q9DAJ5	Dynlrb2	23.6453	3.19982	35.8456	70.2778	454.802	162.244	20.8969	229.108	0.0912099	-3.45467	0.147949	-10.9637
O35127	Grcc10	23.6453	24.532	27.153	38.389	119.915	47.2627	25.1101	68.5222	0.366452	-1.4483	0.168315	-2.72887
H3BK65	Eps15	23.7238	41.4199	24.1958	21.7181	100.146	36.1476	29.7798	52.6706	0.565398	-0.822661	0.408127	-1.76867
B1AR69	Myh13	23.7238	532.593	26.1673	13.4591	41.9052	8.78004	194.161	21.3814	9.08083	3.18282	0.365758	9.08083
Q8K1I7	Wipf1	23.7238	104.528	29.5726	23.7828	78.957	19.8018	52.6081	40.8472	1.28793	0.365049	0.733948	1.28793
A0A1B0GS77		23.7238	40.8866	24.5542	36.8595	15.744	26.7137	29.7215	26.4391	1.12415	0.168837	0.711705	1.12415
P14438	H2-Aa	23.7238	245.32	38.534	14.912	33.974	10.6481	102.526	19.8447	5.16641	2.36916	0.314144	5.16641
Q8R3U1	Pla2g16	23.8024	69.3295	20.7905	23.324	21.071	18.7743	37.9741	21.0564	1.80345	0.850756	0.343418	1.80345
A0A1D5RMJ8		23.8024	18.6656	17.2955	19.4239	13.4949	25.1258	19.9212	19.3482	1.02961	0.0421028	0.89026	1.02961
Q80WS1	Rimklb	23.8024	5.15527	21.8658	33.1889	24.5039	43.4332	16.9412	33.7087	0.502576	-0.992587	0.105989	-1.98975
Q3UWM4	Kdm7a	23.8809	18.8434	32.3507	31.43	14.9154	25.2192	25.025	23.8549	1.04905	0.0690864	0.860001	1.04905
E0CX74	Tm7sf2	23.8809	19.91	18.6397	35.636	2.84103	13.7305	20.8102	17.4025	1.19582	0.257995	0.744877	1.19582
Q5RKS2	Smim7	23.8809	25.0653	26.4361	37.8536	4.26155	41.3783	25.1274	27.8311	0.902853	-0.147437	0.830733	-1.1076
E9QM92	Habp2	23.8809	24.1764	21.3281	19.5004	19.0586	12.8898	23.1285	17.1496	1.34863	0.431495	0.0613282	1.34863
Q402B2	Wdr93	23.8809	13.3326	14.0694	33.7242	13.85	60.8998	17.0943	36.158	0.472767	-1.0808	0.246462	-2.11521
A0A140LIX7		23.9595	22.221	24.5542	24.0887	35.2761	21.5765	23.5782	26.9804	0.873901	-0.194458	0.470061	-1.14429
Q8BH00	Aldh8a1	23.9595	15.1103	16.489	25.3122	22.8466	22.2303	18.5196	23.463	0.78931	-0.341337	0.164106	-1.26693
E9QNC6	Lrrcc1	23.9595	5.5108	24.9127	27.0711	12.0744	31.1971	18.1277	23.4475	0.773116	-0.371243	0.568842	-1.29347
Q91WE3	Rpp25	23.9595	15.4658	22.9412	13.4591	53.151	23.6314	20.7888	30.0805	0.691107	-0.53302	0.488742	-1.44695
Q9JL70	Fanca	24.038	28.4429	21.6866	180.474	11.1274	92.6574	24.7225	94.7529	0.260915	-1.93835	0.225671	-3.83266
E9Q6D6	Zfp277	24.038	26.1319	29.6622	22.8651	18.3483	28.3016	26.6107	23.1717	1.14842	0.199645	0.357809	1.14842
Q09014	Ncf1	24.038	57.0635	30.8272	33.1124	15.1522	27.0873	37.3096	25.1173	1.48541	0.570864	0.343913	1.48541
D3Z0Q9	Slc9a6	24.1166	10.4883	22.2243	26.4593	7.81284	22.7907	18.9431	19.0209	0.995906	-0.00591914	0.991797	-1.00411
Q9ET66	Pi16	24.1166	787.867	34.9495	23.324	76.2343	33.0652	282.311	44.2078	6.386	2.67491	0.40047	6.386
P59941	Sirt6	24.1166	26.4874	19.8943	20.9533	11.1274	22.5105	23.4994	18.1971	1.29139	0.36892	0.26075	1.29139
Q9D4G9	Rmi1	24.1166	20.9766	26.9738	32.5006	50.0732	35.4004	24.0223	39.3247	0.610871	-0.711061	0.0551818	-1.63701
Q99MZ3	Mlxipl	24.1952	3.19982	23.5685	86.3369	31.7248	50.0649	16.9878	56.0422	0.303126	-1.72201	0.0890034	-3.29896
Q91V77	S100a1	24.1952	398.378	34.0533	17.818	74.5771	21.9501	152.209	38.1151	3.9934	1.99762	0.411183	3.9934
Q61169	Gata6	24.1952	53.3304	24.9127	26.0005	72.2095	24.6588	34.1461	40.9563	0.833721	-0.262363	0.729239	-1.19944
J3QNW0	Dnmt1	24.1952	4.26643	31.0961	22.4828	11.8376	19.4282	19.8526	17.9162	1.10808	0.148062	0.83372	1.10808
A0A3B2WC92		24.2737	33.0648	25.6296	25.0064	37.0518	23.4446	27.656	28.5009	0.970355	-0.0434149	0.876313	-1.03055
Q8CGW9	Dmrtc2	24.2737	8.71063	18.102	37.8536	49.4813	51.0923	17.0288	46.1424	0.369048	-1.43812	0.00909533	-2.70967
Q9CQR5	Zmat5	24.4308	18.8434	21.2385	33.9536	65.3437	33.4389	21.5042	44.2454	0.486022	-1.04091	0.100141	-2.05752
Q3MI99	Ccbe1	24.4308	36.2647	24.8231	18.2003	78.2467	22.6973	28.5062	39.7148	0.717773	-0.4784	0.599731	-1.3932
Q9D7E4		24.4308	27.554	28.7661	39.536	206.685	48.01	26.917	98.077	0.274447	-1.8654	0.26076	-3.64369
O08785	Clock	24.4308	23.1098	29.9311	26.9946	19.2953	25.6863	25.8239	23.9921	1.07635	0.106149	0.593819	1.07635
Q91XF4	Rnf167	24.5094	25.243	23.21	36.1713	48.5343	36.9882	24.3208	40.5646	0.599557	-0.738031	0.0158002	-1.6679
O35980	Nthl1	24.5094	22.7543	19.5359	17.1297	15.9808	24.1918	22.2665	19.1008	1.16574	0.221246	0.343831	1.16574
Q6P6I8	Sirpa	24.5094	73.2404	22.045	21.3357	76.8262	16.626	39.9316	38.2626	1.04362	0.0615947	0.951004	1.04362
E9PUS2	Btbd2	24.5094	99.1945	18.0124	33.5712	4.37992	26.1533	47.2388	21.3681	2.21071	1.14451	0.399773	2.21071
Q8K1L2	Spin4	24.5094	47.2863	31.7234	22.0239	53.6245	23.3512	34.5064	32.9999	1.04565	0.0644024	0.908537	1.04565
A0A0G2JG59		24.6665	199.456	20.5216	14.2238	43.9176	11.302	81.548	23.1478	3.52293	1.81678	0.384639	3.52293
Q0VDU5	Nanos3	24.6665	5.68857	25.1815	21.0298	62.2659	23.4446	18.5122	35.5801	0.520296	-0.942595	0.313624	-1.92198
P97465	Dok1	24.6665	51.0194	23.9269	26.2299	51.0202	23.9116	33.2043	33.7206	0.984689	-0.0222601	0.968874	-1.01555
A0A140LI48		24.745	95.6391	27.2427	25.6946	25.4509	15.5986	49.2089	22.248	2.21183	1.14524	0.314562	2.21183
Q8CGV9	Tshz3	24.745	8.35509	21.8658	56.8952	17.0462	22.4171	18.322	32.1195	0.570431	-0.809875	0.363526	-1.75306
Q9Z0H4-6	Celf2	24.8236	16.5324	23.8373	14.5297	37.0518	16.5326	21.7311	22.7047	0.957119	-0.0632298	0.904958	-1.0448
Q791N7	Znrd1	24.9022	12.266	28.4076	20.6474	124.887	23.3512	21.8586	56.2952	0.388285	-1.36481	0.376593	-2.57543
Q9ESJ4	Nckipsd	24.9022	20.4433	24.9127	36.0183	26.3979	25.9665	23.4194	29.4609	0.794932	-0.331097	0.168864	-1.25797
P35330	Icam2	24.9022	73.0626	26.0777	18.2003	12.1928	17.3733	41.3475	15.9221	2.59686	1.37677	0.186632	2.59686
P70213	Fv1	25.0593	39.9978	26.7946	33.0359	25.2141	26.0599	30.6172	28.1033	1.08945	0.123604	0.661656	1.08945
O54790	Mafg	25.1378	36.9757	35.2183	34.5654	42.0236	28.4884	32.4439	35.0258	0.926287	-0.110469	0.656239	-1.07958
Q9D752	Mad2l2	25.1378	52.2638	25.0919	21.4886	49.2445	29.3291	34.1645	33.3541	1.0243	0.0346353	0.950441	1.0243
Q5DU09	Znf652	25.1378	33.0648	22.2243	18.3533	31.7248	26.5269	26.809	25.535	1.04989	0.0702396	0.813742	1.04989
S4R2B6	Anapc16	25.1378	13.6881	33.8741	34.183	145.84	35.8674	24.2333	71.9635	0.336745	-1.57027	0.270957	-2.96961
A2A9C3	Szt2	25.2164	23.6431	19.7151	24.0887	6.15557	33.3455	22.8582	21.1966	1.07839	0.10888	0.848347	1.07839
O08532-3	Cacna2d1	25.2164	186.834	25.54	23.324	17.6381	16.3458	79.1968	19.1026	4.14586	2.05167	0.327045	4.14586
Q8CB59	Fam161b	25.2164	9.24393	24.8231	32.4241	49.1262	35.9608	19.7611	39.1704	0.504492	-0.987096	0.0567517	-1.98219
Q8BLU0	Flrt2	25.2949	78.3956	28.8557	27.8358	28.1736	20.1754	44.1821	25.3949	1.7398	0.79892	0.339437	1.7398
Q99LW0	Ankrd10	25.2949	36.9757	30.2895	21.871	71.3809	24.7522	30.8534	39.3347	0.78438	-0.350375	0.632281	-1.27489
O35445	Rnf5	25.2949	47.8196	21.0593	23.0946	18.8218	23.538	31.3913	21.8181	1.43877	0.524836	0.320037	1.43877
D3YVC9	Slc25a16	25.2949	28.4429	26.5257	51.5421	9.94361	22.2303	26.7545	27.9053	0.958759	-0.0607595	0.930367	-1.04301
O54940	Bnip2	25.2949	18.6656	18.5501	17.4356	20.124	25.6863	20.8369	21.082	0.988374	-0.0168711	0.944313	-1.01176
Q9D952	Evpl	25.3735	182.745	26.705	31.7359	37.1702	23.8182	78.2745	30.9081	2.53249	1.34056	0.416986	2.53249
Q8BVA2	Tmem222	25.3735	28.6206	26.2569	26.8417	7.33933	29.0488	26.7503	21.0766	1.2692	0.343914	0.46107	1.2692
G3X937	Slc41a3	25.452	28.7984	31.3649	45.6538	10.1804	41.8453	28.5384	32.5598	0.876492	-0.190187	0.741498	-1.14091
Q9EP52	Twsg1	25.452	22.7543	22.5827	21.7945	81.5613	12.7964	23.5963	38.7174	0.60945	-0.714419	0.522452	-1.64082
Q8BJS8	Mtbp	25.452	4.79973	26.7946	33.2653	21.7812	39.9772	19.0154	31.6746	0.600338	-0.736153	0.227228	-1.66573
Q3UT69	Gabpb1	25.5306	6.22188	20.2528	26.4593	58.5963	25.4995	17.3351	36.8517	0.470401	-1.08804	0.187987	-2.12584
Q9DCM7	Nacc2	25.5306	33.5981	30.7376	36.7066	26.2795	31.0103	29.9554	31.3321	0.956061	-0.0648253	0.737379	-1.04596
Q8BJT9	Edem2	25.5306	11.1994	29.6622	29.4417	11.7193	32.318	22.1307	24.493	0.903553	-0.146318	0.795573	-1.10674
Q924X2	Cpt1b	25.5306	34.3092	29.7519	21.0298	27.9368	21.4831	29.8639	23.4832	1.27171	0.346772	0.131793	1.27171
E9Q4S7	Ptprj	25.6092	57.419	29.7519	21.7181	21.6629	15.5986	37.5934	19.6599	1.91219	0.935225	0.153205	1.91219
A0A0U1RNV1		25.6092	186.123	30.1103	38.5419	31.9616	34.7465	80.6142	35.0833	2.29779	1.20025	0.437178	2.29779
D3Z482	Ankrd26	25.6092	15.288	33.5156	19.6533	65.6988	24.2852	24.8043	36.5458	0.678718	-0.559116	0.492482	-1.47337
D0VYV6	Epb4.1l3	25.6877	22.9321	26.3465	22.8651	25.4509	27.0873	24.9888	25.1344	0.994204	-0.00838546	0.932416	-1.00583
E9PUQ3	AU019823	25.6877	14.3992	19.4462	23.6299	97.1869	20.549	19.8444	47.1219	0.421128	-1.24767	0.340966	-2.37457
Q9JI83	Plac1	25.7663	19.5545	25.3608	23.8593	20.0056	32.0378	23.5605	25.3009	0.931213	-0.102817	0.69134	-1.07387
Q8BN57		25.7663	16.5324	31.4545	24.3181	10.7722	27.928	24.5844	21.0061	1.17035	0.226935	0.626324	1.17035
Q8BHR8		25.7663	88.5284	29.5726	34.5654	49.2445	43.0595	47.9558	42.2898	1.13398	0.181395	0.798391	1.13398
Q505F1	Nr2c1	25.8448	31.2871	27.3323	19.6533	8.04959	28.7686	28.1547	18.8238	1.4957	0.580817	0.207459	1.4957
B0V2N1	Ptprs	25.8448	110.216	18.3709	17.0533	18.9402	21.6699	51.4772	19.2211	2.67816	1.42124	0.335335	2.67816
A0A0G2JE99		25.8448	105.061	44.6278	14.7591	86.2963	11.1152	58.5112	37.3902	1.56488	0.646053	0.570365	1.56488
A0A0H2UKB8		26.0019	23.2876	26.4361	25.6946	20.2423	25.8731	25.2419	23.9367	1.05453	0.0765963	0.566881	1.05453
Q8R105	Vps37c	26.0019	59.1967	24.7335	26.2299	122.164	38.4827	36.644	62.2922	0.58826	-0.765473	0.470151	-1.69993
Q9CXT6	Kdm8	26.0019	34.3092	21.0593	28.1417	31.3697	39.6036	27.1235	33.0383	0.82097	-0.284599	0.315291	-1.21807
Q61592	Gas6	26.0019	23.4654	21.4177	20.8004	2.95941	20.1754	23.6283	14.6451	1.6134	0.690103	0.208323	1.6134
E9Q2S9	Ccdc43	26.0805	40.3533	28.318	29.8241	150.338	24.472	31.5839	68.2114	0.46303	-1.11082	0.425573	-2.15969
Q3TTF2	Ubxn8	26.0805	16.5324	34.5014	25.8475	11.2457	32.318	25.7048	23.1371	1.11098	0.15183	0.767393	1.11098
A0A1B0GT88		26.0805	8.35509	27.9596	25.7711	3.07778	28.2082	20.7984	19.019	1.09356	0.129029	0.869359	1.09356
Q9QXA1-4	Cyhr1	26.159	27.3763	24.6439	36.1713	1.30214	39.1365	26.0597	25.5366	1.02048	0.0292532	0.967784	1.02048
G3X983	Tcaim	26.159	67.9073	17.7436	23.5534	3.78804	21.1094	37.27	16.1503	2.3077	1.20645	0.274937	2.3077
B0QZN5	Vamp2	26.159	44.2642	27.3323	30.8182	29.3573	35.9608	32.5852	32.0454	1.01684	0.0240966	0.93463	1.01684
Q3TMV7	Pyroxd1	26.159	60.9744	26.0777	39.3831	20.8342	42.5925	37.737	34.2699	1.10117	0.139038	0.809339	1.10117
B7ZNL9	Tatdn2	26.2376	34.3092	27.9596	27.6064	52.9142	28.2082	29.5021	36.2429	0.814011	-0.29688	0.481293	-1.22849
Q9CQB2	Fam195a	26.2376	9.77723	32.1714	27.9123	84.7574	23.1643	22.7287	45.278	0.501982	-0.994292	0.341145	-1.9921
A2AKB4	Frmpd1	26.2376	13.6881	26.5257	23.6299	63.2129	23.8182	22.1505	36.887	0.600495	-0.735775	0.346569	-1.66529
D3Z6S7	Igsf11	26.3947	6.75518	27.153	21.1828	54.2163	21.8567	20.101	32.4186	0.620044	-0.689557	0.389807	-1.61279
Q8CHV6	Tada2a	26.4733	7.99956	18.4605	28.5241	9.11497	31.0103	17.6445	22.8831	0.771068	-0.375069	0.581505	-1.2969
Q9D0Y8	Mrpl52	26.4733	19.7322	20.6112	17.818	47.4689	24.5654	22.2722	29.9508	0.743628	-0.427347	0.451746	-1.34476
Q3TJM4	Cenpt	26.5518	13.3326	30.1103	17.1297	70.1971	23.1643	23.3316	36.8304	0.633487	-0.658613	0.484311	-1.57856
F6YX19	Pigx	26.5518	25.7763	22.5827	22.2534	6.5107	17.2799	24.9703	15.348	1.62694	0.702161	0.115624	1.62694
E9PZB7	Znrf1	26.6304	33.0648	25.2712	32.0418	40.7214	21.6699	28.3221	31.4777	0.899752	-0.1524	0.627226	-1.11142
V9GXE9	Trps1	26.6304	84.7953	26.5257	28.4476	53.3877	30.8235	45.9838	37.5529	1.22451	0.2922	0.708208	1.22451
Q3URV1	Tbc1d32	26.6304	13.8659	24.375	25.3887	11.7193	33.0652	21.6238	23.3911	0.924446	-0.11334	0.822469	-1.08173
Q91VL0	Bnip2	26.7089	40.7088	25.3608	19.4239	21.7812	42.6859	30.9262	27.9637	1.10594	0.145274	0.755235	1.10594
O88673	Dgka	26.7089	199.989	31.9922	22.2534	6.15557	32.4114	86.23	20.2735	4.25335	2.0886	0.314645	4.25335
Q6NXM2	Rcbtb1	26.7089	35.3758	28.5869	23.7063	10.4171	22.6039	30.2239	18.9091	1.59838	0.676608	0.0866542	1.59838
A0A1Y7VJI5		26.7089	44.6197	25.2712	24.3181	25.5693	24.3786	32.1999	24.7553	1.30073	0.379318	0.298582	1.30073
Q9Z176	Ppp2r3d	26.7089	506.639	27.0634	14.4532	9.35173	26.2467	186.804	16.6839	11.1967	3.485	0.347587	11.1967
B1AT87	Sphk1	26.7875	42.4865	27.6011	28.4476	58.4779	25.5929	32.2917	37.5061	0.860971	-0.215963	0.678652	-1.16148
A2ALX7	Arhgap6	26.7875	270.029	18.8189	17.5886	20.9526	18.8677	105.212	19.1363	5.49802	2.45891	0.355417	5.49802
F6TZU3	Gan	26.7875	98.3056	25.3608	25.4652	19.177	34.5597	50.1513	26.4006	1.89962	0.925715	0.387079	1.89962
Q8BTI7	Ankrd52	26.866	11.1994	23.7477	23.324	23.6753	21.5765	20.6044	22.8586	0.901384	-0.149787	0.665095	-1.10941
E0CXI3	Hapln2	26.866	26.1319	27.6011	28.2182	30.3043	34.6531	26.8663	31.0585	0.865023	-0.20919	0.0970735	-1.15604
Q07968	F13b	26.866	63.8187	33.9637	34.9477	26.753	34.9333	41.5495	32.2113	1.2899	0.367262	0.467575	1.2899
A0A2R8W6L8		26.866	31.2871	24.7335	26.6887	31.4881	32.0378	27.6289	30.0715	0.918771	-0.122222	0.395891	-1.08841
A0A0G2JEA7		26.9446	12.4438	12.0979	49.248	4.73505	21.016	17.1621	24.9997	0.686493	-0.542684	0.602792	-1.45668
Q8VD31	Tapbpl	26.9446	82.8398	32.978	29.7476	12.5479	19.615	47.5875	20.6368	2.30595	1.20536	0.216897	2.30595
Q8BWU5	Osgep	27.0232	108.794	26.6154	36.2477	11.4825	35.1201	54.1442	27.6168	1.96056	0.971262	0.404547	1.96056
Q920M7	Syt17	27.0232	8.53286	12.9044	33.8771	10.1804	21.2029	16.1535	21.7535	0.742571	-0.4294	0.560484	-1.34667
A0A286YCG3		27.1017	14.3992	31.0961	33.4947	14.797	34.1861	24.199	27.4926	0.8802	-0.184096	0.705237	-1.1361
Q8BN78	Zbtb33	27.1017	19.5545	27.4219	20.8004	34.921	19.4282	24.6927	25.0499	0.985742	-0.0207183	0.952026	-1.01446
A0A0R4J1Z5		27.1017	55.108	22.1347	41.9831	59.1881	38.0157	34.7815	46.3956	0.749671	-0.41567	0.39318	-1.33392
O88696	Clpp	27.1017	40.3533	35.9352	1207.49	2248.68	1184.65	34.4634	1546.94	0.0222784	-5.48821	0.0125498	-44.8865
Q8BG13	Rbm3	27.1803	20.9766	36.4729	13.8414	46.0484	10.9283	28.2099	23.606	1.19503	0.257048	0.723361	1.19503
Q8BGZ2	Fam168a	27.1803	90.4839	35.6664	14.5297	109.38	18.0271	51.1102	47.3123	1.08027	0.111397	0.922866	1.08027
F6ZFU0	Eef1d	27.2588	26.6652	25.4504	27.5299	75.5241	24.3786	26.4581	42.4775	0.622874	-0.682989	0.388065	-1.60546
Q91YX0	Themis2	27.2588	91.5505	33.9637	26.4593	11.1274	25.5929	50.9243	21.0599	2.41807	1.27386	0.228099	2.41807
Q9WU22	Ptpn4	27.3374	12.9771	27.6907	21.1063	14.6787	23.8182	22.6684	19.8677	1.14097	0.190255	0.640525	1.14097
Q64695	Procr	27.3374	239.453	41.9394	25.3122	73.3933	22.3237	102.91	40.3431	2.55087	1.35099	0.424209	2.55087
Q8BY79	Slc35g1	27.4159	49.9528	28.4076	18.2003	9.94361	20.549	35.2588	16.231	2.17231	1.11923	0.0767356	2.17231
Q921L8	Galnt11	27.4159	12.9771	27.5115	19.0415	6.39232	17.5601	22.6348	14.3313	1.5794	0.659375	0.255719	1.5794
O08543	Efna5	27.4945	191.634	33.6949	36.2477	49.0078	27.8346	84.2745	37.6967	2.23559	1.16066	0.437507	2.23559
Q9R1A8	Rfwd2	27.4945	23.6431	41.4913	40.4537	1.89402	31.7576	30.8763	24.7018	1.24996	0.321885	0.656564	1.24996
Q9WUF3	Casp8ap2	27.4945	9.955	30.5584	32.3477	83.3369	34.4663	22.6693	50.0503	0.45293	-1.14264	0.199794	-2.20784
A2AS45	Pkp4	27.573	30.5761	26.4361	22.1769	17.6381	24.939	28.1951	21.5847	1.30625	0.385436	0.0548583	1.30625
L7N264	Gm5724	27.573	24.1764	23.7477	22.7122	30.4227	23.1643	25.1657	25.4331	0.989487	-0.0152467	0.9279	-1.01062
Q9CY28	Gtpbp8	27.6516	13.5104	28.1388	28.3711	11.7193	29.2356	23.1003	23.1087	0.999637	-0.000524515	0.999154	-1.00036
Q0VEJ0	Cep76	27.6516	27.3763	26.7946	25.2358	23.7936	33.5323	27.2742	27.5206	0.991047	-0.0129751	0.939394	-1.00903
G3UY75	Ptprd	27.7302	47.6418	29.6622	26.0005	30.7778	23.9116	35.0114	26.8966	1.3017	0.380399	0.289851	1.3017
Q7TPR4	Actn1	27.8087	63.1076	37.0106	35.4065	13.6133	18.7743	42.6423	22.598	1.88699	0.916088	0.182683	1.88699
D3Z5T4	Arhgap24	27.8087	187.367	28.1388	23.2475	11.6009	21.4831	81.1048	18.7772	4.31933	2.11081	0.306823	4.31933
Q9QZN1	Fbxl17	27.8087	70.9294	31.2753	29.6711	10.8906	34.5597	43.3378	25.0405	1.73071	0.791364	0.305924	1.73071
Q9CPU2	Ndufb2	27.8087	56.5302	30.1999	54.6775	115.062	58.5647	38.1796	76.1014	0.501694	-0.995121	0.153608	-1.99325
Q08024	Cbfb	27.8873	13.3326	33.9637	32.4241	110.919	34.5597	25.0612	59.3009	0.422611	-1.2426	0.266419	-2.36624
Q8BND5-3	Qsox1	27.8873	32.3538	34.0533	33.6477	23.5569	29.0488	31.4315	28.7511	1.09323	0.128591	0.480354	1.09323
A0A2I3BRW0		27.8873	18.6656	28.7661	25.0828	7.45771	26.2467	25.1063	19.5957	1.28121	0.357512	0.468235	1.28121
Q9JLC3	Msrb1	27.8873	73.2404	24.1062	25.4652	85.9412	27.6478	41.7446	46.3514	0.900612	-0.151022	0.86451	-1.11036
Q8BTR5	Dusp28	27.9658	52.7971	27.4219	29.5182	46.0484	27.928	36.0616	34.4982	1.04532	0.0639423	0.885367	1.04532
Q66JW3	Tox	27.9658	4.4442	27.6907	21.6416	116.009	24.7522	20.0336	54.1343	0.370072	-1.43412	0.345521	-2.70218
Z4YJC9	Npc1l1	28.0444	23.9987	24.4646	41.4478	2.60428	40.5376	25.5026	28.1966	0.904457	-0.144877	0.844335	-1.10564
Q3UNH4	Gprin1	28.0444	48.7084	41.7601	45.4244	18.1116	35.0267	39.5043	32.8542	1.20241	0.26593	0.542813	1.20241
Q8CAF4	Nhsl1	28.1229	27.9096	34.0533	27.224	91.3865	25.8731	30.0286	48.1612	0.623502	-0.681534	0.450573	-1.60384
Q8CFL8	Zswim3	28.2015	22.9321	27.87	20.418	5.20856	22.6039	26.3345	16.0768	1.63804	0.711974	0.147912	1.63804
Q8CFG0	Sulf2	28.2015	19.3767	28.4973	32.1947	22.7282	24.2852	25.3585	26.4027	0.960451	-0.0582161	0.815396	-1.04118
Q61502	E2f5	28.2801	12.4438	30.2895	28.1417	90.7946	29.0488	23.6711	49.3284	0.479869	-1.05929	0.298456	-2.0839
Q3V1N5	Heca	28.2801	69.1517	28.1388	32.5771	3.90642	27.3676	41.8569	21.2837	1.96662	0.975715	0.274169	1.96662
Q9EQI5	Ppbp	28.2801	28.9762	35.4871	36.5536	133.647	39.3233	30.9145	69.8413	0.442639	-1.1758	0.290618	-2.25918
Q3TH73	Ttyh2	28.2801	7.82179	35.9352	34.2595	1.77564	33.9059	24.0124	23.3137	1.02997	0.0426007	0.96164	1.02997
Q9CQY2	Fam103a1	28.3586	26.3096	27.153	23.8593	170.225	23.3512	27.2737	72.4785	0.376301	-1.41004	0.407381	-2.65745
P39654	Alox15	28.4372	161.769	85.3125	29.2888	14.797	11.4888	91.8396	18.5249	4.95764	2.30965	0.133395	4.95764
Q9JJG6	Tmem47	28.4372	100.794	27.87	28.5241	3.43291	35.5872	52.3671	22.5147	2.3259	1.21779	0.31661	2.3259
J3QP99	Fam160a2	28.4372	39.82	23.9269	38.5419	2.95941	33.252	30.728	24.9178	1.23318	0.30238	0.654911	1.23318
A0A0U1RNU4		28.4372	36.0869	29.6622	31.6594	54.3347	31.0103	31.3954	39.0015	0.804981	-0.312974	0.397034	-1.24227
A0A0A0MQ83	Megf6	28.4372	56.5302	36.921	23.9357	84.9942	15.8788	40.6295	41.6029	0.976602	-0.0341577	0.968747	-1.02396
P41778	Pbx1	28.5157	80.7066	30.648	42.6714	32.5535	20.8292	46.6234	32.018	1.45616	0.542171	0.466851	1.45616
A0A1L1SQE2		28.5157	6.75518	22.3139	26.1534	41.9052	27.5544	19.1949	31.871	0.602269	-0.731519	0.196999	-1.66039
Q14DL3	Lrriq3	28.5157	34.8425	30.3792	35.7889	83.4553	36.8014	31.2458	52.0152	0.600705	-0.735271	0.259852	-1.66471
Q91VH1	Adipor1	28.5157	82.3065	31.1857	46.342	61.9108	33.8125	47.336	47.3551	0.999596	-0.000583024	0.999256	-1.0004
Q6PIX9	D11Wsu47e	28.5943	5.68857	28.4973	22.5592	71.3809	20.6424	20.9267	38.1942	0.547904	-0.868006	0.398049	-1.82514
E9Q8T7	Dnah1	28.5943	9.955	22.762	30.8947	22.965	33.1586	20.4371	29.0061	0.704579	-0.505166	0.246202	-1.41929
D3YYN8	Cdc42bpa	28.5943	85.3286	24.0166	36.7066	12.0744	34.7465	45.9798	27.8425	1.65143	0.723712	0.441349	1.65143
Q8CB62	Cntrob	28.5943	145.77	31.7234	43.4361	59.0698	34.1861	68.6959	45.564	1.50768	0.59233	0.587083	1.50768
Q80ZN9	Cox6b2	28.6728	11.1994	17.8332	96.6606	283.511	170.09	19.2351	183.421	0.104869	-3.25334	0.039638	-9.5357
G5E8W8	Zfp185	28.6728	10.4883	42.1186	20.8769	143.59	13.5437	27.0932	59.3369	0.4566	-1.131	0.496579	-2.1901
Q62255	Sall3	28.6728	13.1548	18.3709	25.0828	68.6582	19.0545	20.0662	37.5985	0.533696	-0.90591	0.342093	-1.87373
A2ASL5	Gzf1	28.7514	15.9991	32.7091	29.6711	23.0834	42.1255	25.8199	31.6267	0.816395	-0.29266	0.483239	-1.2249
D3Z0Q4	Mthfsd	28.7514	50.6638	22.762	25.6946	36.6967	38.1091	34.0591	33.5001	1.01668	0.0238721	0.955172	1.01668
Q9JIT1	Rnf32	28.7514	10.6661	28.8557	33.3418	15.1522	34.5597	22.7577	27.6846	0.822037	-0.282725	0.602031	-1.21649
Q80XC3-2	Usp6nl	28.7514	73.0626	28.6765	23.5534	36.6967	25.4061	43.4968	28.5521	1.52342	0.607315	0.385186	1.52342
Q8R317	Ubqln1	28.7514	25.5986	29.2142	38.0831	126.663	48.2902	27.8547	71.0121	0.392253	-1.35014	0.198142	-2.54937
E9Q2S0	Pcdh7	28.7514	303.094	28.4076	28.2946	55.1633	27.0873	120.084	36.8484	3.25888	1.70437	0.416596	3.25888
P0CL69	Znf703	28.8299	73.4181	37.2794	30.8182	150.575	29.8895	46.5091	70.4276	0.660383	-0.598626	0.602336	-1.51427
Q8BW72	Kdm4a	28.8299	18.1323	28.0492	38.6948	7.10258	29.7961	25.0038	25.1978	0.9923	-0.0111519	0.985472	-1.00776
Q8R138	Tmem119	28.9085	193.411	36.4729	28.9829	26.2795	19.9886	86.2641	25.0837	3.43906	1.78201	0.318048	3.43906
P54279	Pms2	28.9871	12.0882	31.5441	37.7007	26.753	35.1201	24.2065	33.1913	0.729302	-0.455411	0.265173	-1.37117
B8JK07	Cyp4f13	28.9871	32.7093	30.1999	35.4065	4.02479	28.2082	30.6321	22.5465	1.35862	0.442141	0.445051	1.35862
Q24JP4		28.9871	2.66652	22.762	29.0594	31.2513	42.1255	18.1385	34.1454	0.531215	-0.912633	0.14685	-1.88248
Q6NZP2	Gpbp1l1	29.0656	18.1323	37.2794	36.7066	154.718	37.0816	28.1591	76.1687	0.369694	-1.4356	0.292757	-2.70494
Q7TNU7	Letm2	29.0656	8.17732	25.0919	37.3183	7.10258	58.7515	20.7783	34.3908	0.604181	-0.726947	0.45044	-1.65513
Q5S003	Spag17	29.0656	3.73313	18.7293	32.5771	20.0056	61.5536	17.176	38.0454	0.45146	-1.14733	0.21907	-2.21503
P39054	Dnm2	29.1442	88.5284	42.9251	27.0711	13.9684	31.0103	53.5326	24.0166	2.22898	1.15638	0.189034	2.22898
A0A1Y7VM96		29.2227	83.3731	35.0391	36.0183	4.26155	26.7137	49.2116	22.3312	2.20372	1.13994	0.241753	2.20372
P14142	Slc2a4	29.2227	472.685	32.0818	14.9885	0.710258	21.9501	177.996	12.5496	14.1834	3.82613	0.324724	14.1834
P70335-2	Rock1	29.2227	65.063	29.6622	23.2475	27.9368	26.5269	41.316	25.9037	1.59498	0.673539	0.266838	1.59498
Q9QXS1-14	Plec	29.3013	20.6211	32.4403	19.8827	3.43291	29.8895	27.4542	17.735	1.54802	0.630426	0.315839	1.54802
Q3U2V3	Nudt18	29.3013	55.6413	25.2712	45.8832	13.9684	58.0977	36.7379	39.3164	0.934417	-0.097862	0.881543	-1.07019
Q8BTK5	Smyd4	29.3798	14.0437	31.0064	32.6536	11.009	38.2025	24.81	27.2884	0.909177	-0.137366	0.814662	-1.0999
D3YUD2	Mllt4	29.3798	23.6431	26.6154	33.3418	48.4159	31.2905	26.5461	37.6827	0.704463	-0.505404	0.119902	-1.41952
Q80XJ3	Ttc28	29.5369	106.483	34.591	28.2182	15.2705	27.1807	56.8703	23.5565	2.41421	1.27155	0.256612	2.41421
Q9CY58-2	Serbp1	29.5369	152.347	46.1512	44.8891	140.276	34.3729	76.0117	73.1793	1.0387	0.0547852	0.958482	1.0387
E9QME5	Trim33	29.6155	10.8438	31.4545	38.5419	90.913	39.0431	23.9713	56.166	0.426793	-1.22839	0.158174	-2.34306
Q9CR47	Nsa2	29.6155	22.9321	28.7661	38.0066	28.2919	28.5818	27.1046	31.6268	0.857014	-0.22261	0.302065	-1.16684
D3Z4K0	Ankrd36	29.6155	3.37759	11.2018	40.6066	61.5557	75.2841	14.7316	59.1488	0.249061	-2.00543	0.0251638	-4.01509
Q9WV96	Timm10b	29.6941	32.5315	22.8516	40.9125	141.105	47.9166	28.3591	76.6447	0.370007	-1.43438	0.210639	-2.70265
A2AKB9	Dcaf10	29.6941	21.6877	30.1103	32.5006	38.8274	43.5266	27.164	38.2849	0.709524	-0.495077	0.057455	-1.4094
Q6PGG6	Gnl3l	29.6941	24.1764	27.4219	27.6829	13.1398	23.3512	27.0975	21.3913	1.26675	0.341134	0.282482	1.26675
Q9WVL1	Ap4s1	29.6941	45.5086	30.2895	24.2416	6.27394	36.3344	35.1641	22.2833	1.57804	0.658138	0.273286	1.57804
A0A2U3TZ54		29.6941	18.1323	33.8741	28.7535	96.0032	35.4004	27.2335	53.3857	0.510127	-0.971071	0.298517	-1.9603
Q9DAM5	Slc25a19	29.6941	35.5536	38.1756	26.9182	29.4757	28.9554	34.4744	28.4498	1.21177	0.27711	0.0834501	1.21177
Q9CPY6	Gid4	29.6941	30.9316	34.2326	56.2834	27.8184	45.7683	31.6194	43.29	0.730409	-0.453223	0.237978	-1.3691
Q99N20	Brms1	29.7726	17.0657	33.6949	41.4478	78.957	44.2738	26.8444	54.8929	0.489033	-1.032	0.0982809	-2.04485
E9Q649	Gcnt4	29.7726	44.6197	35.8456	37.5478	18.5851	31.0103	36.746	29.0477	1.26502	0.33916	0.335348	1.26502
H7BX44	Cdc42bpa	29.7726	195.189	40.2367	42.9008	24.0304	29.7961	88.3994	32.2424	2.74171	1.45508	0.355269	2.74171
A0A0G2JFH2		29.7726	18.4879	60.8479	99.1077	225.625	60.4328	36.3695	128.388	0.283277	-1.81972	0.148305	-3.53012
E9Q1I7	U2af1l4	29.8512	10.6661	24.7335	46.2656	50.3099	43.3397	21.7503	46.6384	0.46636	-1.10049	0.0149426	-2.14427
E9Q2I3	Ppm1m	29.8512	12.4438	25.2712	19.7298	22.6099	22.6973	22.5221	21.679	1.03889	0.055041	0.881326	1.03889
Q4LDF6	Cfhr2	30.0868	45.8641	35.756	19.5004	67.1194	17.5601	37.2356	34.7266	1.07225	0.100641	0.888837	1.07225
E9QAA8	Gm4841	30.1654	24.8875	37.8171	29.0594	32.7902	37.4553	30.9567	33.1016	0.935201	-0.0966523	0.65643	-1.06929
Q921R4	Dnajc14	30.2439	33.5981	35.9352	33.8771	15.0338	32.4114	33.2591	27.1074	1.22694	0.295059	0.382286	1.22694
Q6A025	Ppp1r26	30.2439	30.0428	32.7987	30.2829	56.7022	39.0431	31.0285	42.0094	0.738608	-0.43712	0.232935	-1.3539
Q6P1J1	Crmp1	30.3225	275.896	36.1144	32.5771	12.0744	24.005	114.111	22.8855	4.98617	2.31793	0.323729	4.98617
F8WIK5	Plekha2	30.4011	163.902	24.375	20.4945	25.4509	21.5765	72.8927	22.5073	3.23862	1.69538	0.330826	3.23862
Q61542	Stard3	30.4011	140.792	31.6337	51.7716	25.4509	33.1586	67.6089	36.7937	1.83751	0.877755	0.456468	1.83751
Q8CFD5	Ercc8	30.4011	21.8655	25.7192	29.6711	62.2659	39.9772	25.9953	43.9714	0.591186	-0.758317	0.144513	-1.69152
Q91YY2	B4galt3	30.4011	5.5108	33.8741	38.0066	35.868	28.395	23.262	34.0899	0.682373	-0.551368	0.31331	-1.46547
Q8CHP6	Phc3	30.4011	36.2647	28.7661	24.3181	80.6143	41.098	31.8106	48.6768	0.653507	-0.613725	0.373281	-1.53021
P70191	Traf5	30.4011	125.504	29.6622	33.7242	22.2547	26.5269	61.8558	27.5019	2.24914	1.16938	0.343474	2.24914
A0A286YDK5		30.4796	16.7102	30.648	38.8478	8.87822	39.3233	25.9459	29.0164	0.89418	-0.161362	0.795391	-1.11834
B2RXQ9	Sorbs2	30.4796	28.7984	26.4361	52.6128	91.9784	38.3893	28.5714	60.9935	0.468433	-1.09409	0.113817	-2.13478
Q8BUR3	Foxj3	30.5582	21.5099	35.756	30.2064	83.5737	39.8838	29.2747	51.2213	0.571534	-0.807089	0.264722	-1.74968
A2AJ72	Fubp3	30.5582	27.9096	29.9311	34.9477	80.851	33.9993	29.4663	49.9327	0.590121	-0.760918	0.256722	-1.69457
Q9QXY6	Ehd3	30.6367	101.505	31.2753	33.1889	25.806	32.5982	54.4723	30.531	1.78416	0.835247	0.368392	1.78416
P60761	Nrgn	30.6367	28.4429	32.261	48.3303	103.106	25.2192	30.4469	58.8852	0.517055	-0.95161	0.286108	-1.93403
E9Q7D5	Arhgef5	30.6367	1352.28	38.1756	14.0709	47.1138	30.1697	473.697	30.4515	15.5558	3.95938	0.37016	15.5558
A2AVP4	Rc3h2	30.6367	36.0869	44.8966	35.4065	51.0202	44.4606	37.2067	43.6291	0.852796	-0.229727	0.35488	-1.17261
Q8VBW8	Ttc36	30.7153	15.9991	42.2978	96.6606	14.5603	44.087	29.6707	51.7693	0.573134	-0.803056	0.429812	-1.74479
Q3URW7	R3hdm1	30.7153	16.1769	32.3507	40.1478	119.205	42.7793	26.4143	67.3774	0.392035	-1.35094	0.1961	-2.55079
Q9CZD0	Mmachc	30.7153	113.594	30.648	49.6303	62.2659	40.2574	58.3191	50.7179	1.14987	0.201474	0.801957	1.14987
Q8BIG7	Comtd1	30.7938	44.7975	43.5524	67.2954	51.0202	48.7572	39.7146	55.6909	0.713124	-0.487774	0.0956217	-1.40228
Q9Z0H6	Cst9	30.7938	30.9316	29.0349	30.2829	20.8342	29.1422	30.2534	26.7531	1.13084	0.177393	0.313652	1.13084
E0CZ01	Vwa5b2	30.7938	42.4865	36.6521	27.9123	75.7608	18.0271	36.6441	40.5667	0.903305	-0.146715	0.839412	-1.10705
Q99LE3	Lysmd3	30.7938	47.6418	32.5299	27.377	34.3291	23.8182	36.9885	28.5081	1.29747	0.375705	0.241698	1.29747
O88509-2	Dnmt3b	30.8724	8.35509	31.2753	35.0242	7.45771	29.6093	23.5009	24.0304	0.977967	-0.032143	0.964981	-1.02253
E9Q0Q9	Lin37	30.9509	28.7984	23.3893	20.571	91.0314	28.9554	27.7129	46.8526	0.59149	-0.757573	0.439787	-1.69064
A2BFB0	Mlx	30.9509	19.7322	46.9577	15.065	55.992	24.8456	32.5469	31.9675	1.01812	0.0259142	0.970351	1.01812
Q99LM9	Tada1	30.9509	37.3313	34.9495	40.6831	24.0304	35.774	34.4106	33.4958	1.02731	0.03887	0.870858	1.02731
E9QLT6	Arnt	31.0295	27.0207	30.648	35.8654	15.0338	37.7355	29.5661	29.5449	1.00072	0.00103321	0.997851	1.00072
E9Q472	Gm884	31.0295	9.77723	23.3893	21.1063	28.2919	17.3733	21.3987	22.2572	0.961429	-0.0567484	0.908208	-1.04012
Q922T2	Mfap3	31.1081	14.0437	28.4973	30.13	10.7722	26.9005	24.5497	22.6009	1.08623	0.119325	0.819539	1.08623
Q3TGY6	Asnsd1	31.1081	12.266	33.9637	32.73	7.45771	39.5102	25.7793	26.566	0.970387	-0.0433682	0.950434	-1.03052
Q7TME0	Lppr4	31.1866	16.7102	40.6848	35.483	145.011	35.4004	29.5272	71.9648	0.410301	-1.28525	0.317417	-2.43724
Q8BMN4	Lmln	31.1866	56.5302	23.21	33.2653	24.9774	26.8071	36.9756	28.3499	1.30426	0.383228	0.451677	1.30426
Q9WUE4	Nprl2	31.1866	17.599	26.0777	40.3772	22.3731	38.7629	24.9544	33.8377	0.737474	-0.439337	0.272314	-1.35598
A0A0R4J012		31.1866	9.59947	34.0533	30.5123	52.2039	34.4663	24.9465	39.0608	0.638657	-0.646888	0.238666	-1.56579
A2RSQ0	Dennd5b	31.2652	31.9982	28.6765	59.2658	17.7564	95.7397	30.6466	57.5873	0.532177	-0.910022	0.298197	-1.87907
Q3U1J1-2	Tfpt	31.2652	181.857	30.3792	31.8888	83.9288	29.6093	81.1671	48.4756	1.67439	0.743636	0.573353	1.67439
Q07643	Col9a2	31.2652	39.2867	39.0717	32.3477	67.948	25.8731	36.5412	42.0563	0.868865	-0.202797	0.700575	-1.15093
Q8CJ27	Aspm	31.3437	17.599	25.9881	41.7537	24.859	37.5487	24.9769	34.7205	0.719372	-0.47519	0.206205	-1.3901
P0C027	Nudt10	31.3437	22.7543	37.6379	26.9946	51.4937	25.5929	30.5786	34.6937	0.881388	-0.182151	0.68574	-1.13457
A0A286YCT6		31.3437	29.1539	32.0818	28.83	61.7924	32.318	30.8598	40.9801	0.753043	-0.409196	0.389365	-1.32795
Q6GQS1	Slc25a23	31.4223	137.77	47.4954	47.5656	8.87822	46.5155	72.2292	34.3198	2.1046	1.07354	0.345246	2.1046
Q9DBE7	Stau1	31.4223	18.6656	31.9026	26.7652	67.001	39.697	27.3302	44.4877	0.61433	-0.702913	0.245776	-1.62779
O35493	Clk4	31.5008	27.9096	31.0961	38.7713	7.57608	38.5761	30.1688	28.3078	1.06574	0.0918579	0.867034	1.06574
P56404	Aqp8	31.5008	3.02205	27.6011	94.4429	8.16796	58.8449	20.708	53.8186	0.384774	-1.37792	0.280732	-2.59893
P40338	Vhl	31.5008	28.9762	23.1204	33.7242	114.588	34.4663	27.8658	60.9262	0.45737	-1.12857	0.287137	-2.18641
Q9WU65	Gk2	31.5794	16.3546	10.4848	70.2778	43.7992	148.233	19.4729	87.4367	0.222709	-2.16677	0.100665	-4.49016
Q60715	P4ha1	31.5794	40.8866	33.5156	31.5829	15.8624	24.1918	35.3272	23.879	1.47942	0.565035	0.0992533	1.47942
Q8BGH7	Cdc42se2	31.5794	35.7313	32.7987	20.3416	83.3369	29.6093	33.3698	44.4293	0.751077	-0.412967	0.604058	-1.33142
Q80ZQ3		31.5794	71.996	39.9678	30.4359	39.1826	22.6973	47.8477	30.7719	1.55491	0.636835	0.265538	1.55491
Q6A051	Atrnl1	31.5794	54.2192	33.7845	31.8888	37.5253	31.2905	39.861	33.5682	1.18746	0.247884	0.44731	1.18746
P29533-2	Vcam1	31.5794	49.775	27.0634	30.0535	34.6843	28.6752	36.1393	31.1377	1.16063	0.214906	0.524158	1.16063
Q9D1B1	Cst6	31.6579	55.108	34.7702	29.2888	57.6493	33.9993	40.512	40.3125	1.00495	0.00712443	0.986927	1.00495
Q8VC57	Kctd5	31.7365	100.617	35.8456	32.883	49.3629	24.472	56.0664	35.5726	1.57611	0.656368	0.431921	1.57611
H3BK48	Ctage5	31.8151	22.3988	31.9922	39.0007	36.1048	46.2353	28.7354	40.4469	0.710446	-0.493203	0.0553051	-1.40757
Q5SVT3	Etaa1	31.8936	15.8213	54.4853	50.1656	82.745	52.4	34.0667	61.7702	0.551508	-0.858547	0.145773	-1.81321
O35738	Klf12	31.8936	55.9969	31.9026	37.0889	71.0258	25.9665	39.931	44.6937	0.893437	-0.162562	0.777475	-1.11927
A2AH22	Ambra1	31.8936	27.1985	29.5726	42.7479	60.6087	37.3619	29.5549	46.9062	0.630086	-0.66638	0.0723671	-1.58709
Q6PCX7	Rgma	31.8936	56.8857	47.8539	28.3711	48.2975	29.6093	45.5444	35.426	1.28562	0.362466	0.357685	1.28562
Q6S5L9	Shc4	32.1293	32.176	35.0391	50.7774	49.718	27.3676	33.1148	42.621	0.77696	-0.364088	0.284195	-1.28707
Q8BH15-2	Cnot10	32.1293	13.8659	32.3507	25.1593	42.4971	24.3786	26.1153	30.6783	0.851262	-0.232325	0.62041	-1.17473
S4R1Q8	Plce1	32.1293	8.88839	29.3038	31.43	26.753	26.9939	23.4405	28.3923	0.825593	-0.276497	0.54405	-1.21125
Q91W63	Nmrk1	32.2078	32.8871	44.0901	34.1065	113.049	46.5155	36.395	64.557	0.563765	-0.826833	0.319737	-1.77379
A2AMW4	Magea10	32.2078	3.37759	31.0961	44.1244	10.5355	47.8232	22.2272	34.161	0.650658	-0.620028	0.474998	-1.5369
E9PZI8	Gm7233	32.2078	25.4208	26.7946	30.4359	85.7044	23.9116	28.1411	46.684	0.602799	-0.73025	0.400083	-1.65893
Q62192	Cd180	32.2078	67.5518	34.4118	28.6005	13.6133	18.6809	44.7238	20.2982	2.20333	1.13969	0.11692	2.20333
Q9R008	Mvk	32.2078	41.0644	33.7845	45.6538	48.2975	38.1091	35.6856	44.0201	0.810665	-0.302823	0.11145	-1.23356
D3YWY6	Mpc1	32.2864	57.0635	35.3975	42.7479	19.7688	45.5815	41.5825	36.0327	1.15402	0.206667	0.648852	1.15402
A0A0J9YTU1		32.2864	34.8425	36.6521	32.8065	25.0958	25.0324	34.5937	27.6449	1.25136	0.323495	0.0729909	1.25136
Q7TQH0-2	Atxn2l	32.3649	19.5545	20.6112	38.9243	101.685	43.5266	24.1769	61.3786	0.393897	-1.34411	0.145384	-2.53873
Q99L96	Tspan6	32.3649	61.3299	37.1898	23.7828	6.9842	21.9501	43.6282	17.5724	2.48277	1.31195	0.0667335	2.48277
B1AV60	Nhs	32.3649	30.3983	36.2937	34.5654	32.08	28.395	33.019	31.6801	1.04226	0.0597166	0.61975	1.04226
Q33DR3	Pdss2	32.4435	9.4217	35.2183	20.6474	7.81284	26.3401	25.6945	18.2668	1.40662	0.492237	0.492428	1.40662
D3Z5U3	Dnase2a	32.6006	107.372	29.3934	28.4476	47.9424	27.7412	56.4553	34.7104	1.62647	0.701742	0.455151	1.62647
Q71FD5	Znrf2	32.6006	34.1314	30.4688	43.1302	168.331	46.7957	32.4003	86.0856	0.376373	-1.40977	0.262018	-2.65694
B1AXC8	Chchd7	32.6006	13.8659	29.3934	34.6418	72.8014	31.2905	25.2866	46.2446	0.546802	-0.870909	0.222294	-1.82881
Q6PCP3	Dusp16	32.6006	113.238	34.4118	34.4889	23.6753	31.1037	60.0835	29.756	2.01921	1.01379	0.320619	2.01921
Q8BGT0	Ostm1	32.6792	35.0203	28.7661	30.5123	64.16	30.6367	32.1552	41.7697	0.769822	-0.377404	0.444389	-1.299
Q3UX61	Naa11	32.7577	3.55536	33.6053	46.8773	144.064	59.1251	23.3061	83.3555	0.279599	-1.83857	0.134872	-3.57655
A0A1W2P6S3		32.7577	4.4442	26.4361	24.7769	19.8872	19.4282	21.2127	21.3641	0.992912	-0.0102625	0.98702	-1.00714
Q8R087	B4galt7	32.7577	20.7988	35.3079	40.989	12.5479	32.6916	29.6215	28.7428	1.03057	0.0434408	0.931158	1.03057
Q3TAE8	Alg6	32.7577	27.9096	27.6011	33.8771	3.07778	39.7904	29.4228	25.5818	1.15015	0.201819	0.755206	1.15015
E9Q4Z2	Acacb	32.7577	10.3105	32.8883	29.9006	1.65727	32.1312	25.3188	21.2297	1.19261	0.254128	0.757166	1.19261
Q8C393	Zim1	32.8363	26.3096	41.6705	30.7418	79.6672	25.1258	33.6055	45.1783	0.743841	-0.426933	0.552811	-1.34437
A0A1W2P6I9		32.8363	163.013	31.0961	26.3064	15.3889	17.2799	75.6485	19.6584	3.84815	1.94416	0.270413	3.84815
Q8CIS0	Card11	32.9148	7.46625	41.8497	25.2358	4.37992	20.9226	27.4103	16.8461	1.6271	0.7023	0.432027	1.6271
Q8K2P6	Rfesd	32.9148	23.1098	39.8782	35.483	114.115	36.6146	31.9676	62.0709	0.515018	-0.957306	0.319008	-1.94168
Q8BTG3	Tcp11l1	32.9148	135.815	35.1287	42.7479	18.2299	28.395	67.9528	29.7909	2.28099	1.18966	0.332859	2.28099
Q9CWD3	Nudt17	32.9934	12.9771	34.1429	44.8891	42.9706	56.6966	26.7045	48.1854	0.554202	-0.851516	0.056897	-1.8044
Q9JLZ6	Hic2	32.9934	113.416	25.6296	41.2949	51.6121	20.549	57.3463	37.8187	1.51635	0.600603	0.544991	1.51635
Q8VID5	Recql5	33.0719	15.1103	35.756	38.5419	64.9886	38.7629	27.9794	47.4311	0.589895	-0.761469	0.149234	-1.69522
Q3UKZ7	Arl14epl	33.0719	94.0392	27.0634	28.1417	93.5173	37.2684	51.3915	52.9758	0.970094	-0.0438037	0.959867	-1.03083
Q9DBU5	Rnf6	33.0719	130.304	28.8557	37.6242	53.3877	50.5319	64.0772	47.1813	1.35811	0.441597	0.640416	1.35811
Q9Z2B5	Eif2ak3	33.1505	19.91	47.137	26.3828	12.6663	21.5765	33.3992	20.2085	1.65273	0.724847	0.209445	1.65273
A0A140LIW3		33.1505	7.64402	44.2693	35.8654	7.33933	46.8891	28.3546	30.0313	0.944169	-0.0828827	0.921645	-1.05913
Q9QZR9	Col4a4	33.1505	22.9321	25.1815	40.4537	24.1488	30.5433	27.088	31.7153	0.854101	-0.227522	0.45999	-1.17082
Q7TSV9	Enkd1	33.2291	18.4879	40.2367	25.7711	53.7428	26.9939	30.6512	35.5026	0.863352	-0.21198	0.686003	-1.15828
P97302	Bach1	33.2291	45.8641	35.756	33.9536	68.7766	24.7522	38.2831	42.4941	0.900902	-0.150557	0.777821	-1.11
Q2TBA3	Malt1	33.2291	19.91	32.7987	38.3125	39.8928	27.2742	28.6459	35.1598	0.814735	-0.295598	0.331753	-1.22739
P84086	Cplx2	33.2291	181.323	30.2895	37.0889	180.05	27.0873	81.6139	81.4087	1.00252	0.00363072	0.997808	1.00252
A2AEK1	Cstf2	33.3076	10.6661	30.2895	44.2008	147.497	46.7023	24.7544	79.4667	0.311507	-1.68267	0.190553	-3.21021
D3YWA2	Ipmk	33.3076	341.492	27.87	19.8827	14.6787	24.1918	134.223	19.5844	6.85358	2.77686	0.330894	6.85358
Q9Z1B8	Phf1	33.3076	28.4429	30.7376	36.0183	12.1928	50.3451	30.8294	32.8521	0.93843	-0.0916789	0.865644	-1.06561
Q8VI94	Oasl1	33.3076	48.7084	37.6379	18.4298	6.5107	16.2524	39.8846	13.731	2.90472	1.5384	0.0111985	2.90472
Q62513	Znf260	33.3076	84.9731	40.5951	35.1007	60.6087	21.4831	52.9586	39.0642	1.35568	0.439019	0.52158	1.35568
Q8R2W9	Pank3	33.4647	13.3326	39.5198	37.3948	10.1804	45.6749	28.7724	31.0834	0.925652	-0.111459	0.870749	-1.08032
F7BJK1	Pcdh1	33.4647	89.9506	34.0533	27.377	75.7608	18.4007	52.4895	40.5128	1.29563	0.373651	0.667216	1.29563
O54824	Il16	33.4647	76.7957	36.2041	26.8417	63.2129	25.1258	48.8215	38.3935	1.27161	0.346656	0.607224	1.27161
A0A1W2P843		33.5433	56.1747	38.8029	31.8124	41.6685	26.3401	42.8403	33.2737	1.28751	0.364588	0.306999	1.28751
Q7TRV8	Olfr452	33.6218	18.6656	17.2955	69.7425	50.9018	37.3619	23.1943	52.6687	0.440381	-1.18318	0.0517666	-2.27076
Q9DCE9	Igtp	33.6218	154.125	34.3222	27.6064	18.8218	13.4503	74.023	19.9595	3.70866	1.8909	0.250489	3.70866
F7BGR7	Gm21992	33.6218	14.0437	38.3548	33.0359	95.5297	33.5323	28.6734	54.0326	0.530669	-0.914116	0.31406	-1.88441
Q3KNJ2	Nhej1	33.7004	40.1755	35.5768	41.6773	16.2176	34.3729	36.4842	30.7559	1.18625	0.246408	0.503919	1.18625
Q7TNL9	Chchd10	33.7004	3.91089	43.194	45.1185	254.272	44.087	26.9351	114.492	0.235256	-2.08769	0.284347	-4.25068
Q8C0T1	Fem1ab	33.7789	63.8187	33.426	49.095	9.35173	46.8891	43.6745	35.1119	1.24387	0.31483	0.62843	1.24387
A0A0G2JDT9		33.7789	84.9731	42.3874	38.5419	74.5771	25.2192	53.7131	46.1127	1.16482	0.22011	0.743019	1.16482
Q5SPW0	Vps54	33.7789	28.7984	43.4628	52.001	31.4881	52.0264	35.3467	45.1718	0.782494	-0.353848	0.291033	-1.27796
P70121	Zhx1	33.8575	45.8641	24.6439	42.1361	33.6189	33.252	34.7885	36.3357	0.95742	-0.0627759	0.831036	-1.04447
Q9JI33	Ntn4	33.8575	11.7327	32.5299	47.948	8.04959	38.0157	26.04	31.3378	0.830947	-0.267171	0.723773	-1.20345
Q80VY9	Dhx33	33.8575	78.2179	34.8599	45.1185	7.81284	44.2738	48.9784	32.4017	1.5116	0.596077	0.43455	1.5116
Q8C0W0	Tmsb15l	33.9361	3.91089	32.1714	50.1656	278.776	39.4168	23.3395	122.786	0.190082	-2.3953	0.27479	-5.26088
Q9ER38	Tor3a	33.9361	124.26	34.9495	43.5891	34.8026	54.8285	64.3819	44.4067	1.44982	0.535876	0.548221	1.44982
F6X2V9	Lsm14a	34.1717	51.5527	50.2735	29.7476	119.323	29.9829	45.3326	59.6845	0.759538	-0.396806	0.660839	-1.31659
Q5M9N4	Pigh	34.1717	20.9766	32.3507	22.4063	3.19616	25.5929	29.1663	17.0651	1.70912	0.773253	0.21052	1.70912
E9PX24	Lyrm9	34.1717	13.8659	29.7519	45.1185	67.4745	45.4881	25.9298	52.6937	0.492086	-1.02302	0.0497858	-2.03217
Q91ZU1	Asb6	34.1717	98.839	33.9637	34.7948	29.3573	36.4278	55.6581	33.5266	1.66012	0.731285	0.36537	1.66012
D3Z4K8	Crem	34.3288	6.39964	29.5726	51.3892	206.922	68.6524	23.4337	108.988	0.215012	-2.21751	0.162042	-4.65091
Q5F204	Mdh1b	34.3288	11.3771	37.7275	55.901	60.727	90.6959	27.8111	69.108	0.40243	-1.31319	0.0391452	-2.4849
Q8VCC9	Spon1	34.4074	689.028	40.6848	37.0889	49.718	25.3127	254.707	37.3732	6.81522	2.76876	0.3738	6.81522
Q9CYZ6		34.4074	18.1323	39.2509	41.1419	66.6459	32.1312	30.5969	46.6397	0.656027	-0.608174	0.25719	-1.52433
F6RYG0	Atraid	34.4074	53.1526	39.5198	56.7422	99.9096	48.3836	42.3599	68.3451	0.619794	-0.690138	0.199341	-1.61344
Q5PPR2	Exoc1	34.4074	29.3317	35.3975	25.0064	9.23335	24.3786	33.0455	19.5394	1.69122	0.758065	0.0696103	1.69122
Q5XG73	Acbd5	34.486	7.11072	21.7762	30.5888	29.9492	25.2192	21.1243	28.5857	0.738981	-0.436391	0.408489	-1.35322
Q60698	Ski	34.486	678.718	37.2794	30.4359	54.6898	28.395	250.161	37.8402	6.61098	2.72486	0.378177	6.61098
Q8BJM5	Slc30a6	34.486	30.0428	32.7091	28.677	6.9842	32.9718	32.4126	22.8777	1.41678	0.502616	0.306766	1.41678
Q99PT3	Ino80b	34.5645	22.9321	30.3792	32.2712	123.348	28.9554	29.2919	61.5249	0.476099	-1.07067	0.358723	-2.1004
Q8BGF9	Slc25a44	34.5645	38.0423	47.2266	52.3833	2.84103	61.0866	39.9445	38.7703	1.03028	0.0430434	0.952512	1.03028
P41317	Mbl2	34.5645	134.393	33.9637	24.7005	96.9502	25.1258	67.6404	48.9255	1.38252	0.467299	0.672604	1.38252
Q8CIE2	Zmiz2	34.5645	14.7547	33.3364	40.0713	35.9864	51.1857	27.5519	42.4145	0.649587	-0.622406	0.131407	-1.53944
Q9WU79	Prodh	34.5645	89.0617	48.6604	40.4537	11.3641	19.1479	57.4289	23.6552	2.42774	1.27962	0.141978	2.42774
P56528	Cd38	34.5645	105.061	28.9453	52.1539	8.40472	41.2848	56.1903	33.9478	1.6552	0.727002	0.468437	1.6552
Q8C0V1	Ccdc79	34.5645	12.9771	23.8373	37.2419	55.1633	55.2021	23.793	49.2024	0.483573	-1.04819	0.0423086	-2.06794
Q148V8	Fam83h	34.6431	4.26643	26.6154	45.8832	55.2817	54.5483	21.8416	51.9044	0.420805	-1.24878	0.034869	-2.3764
O35607	Bmpr2	34.6431	31.8205	43.9109	33.1124	26.6347	27.0873	36.7915	28.9448	1.27109	0.346068	0.135555	1.27109
D3Z6W1	Map6	34.6431	533.659	46.7785	24.3946	122.164	29.7027	205.027	58.7538	3.4896	1.80306	0.431529	3.4896
Q6P9S7	Galnt10	34.7216	22.0432	31.813	47.3362	24.2671	28.0214	29.5259	33.2082	0.889115	-0.169558	0.673354	-1.12471
Q62010	Ovgp1	34.8002	272.518	42.3874	61.2541	47.9424	60.9932	116.569	56.7299	2.0548	1.039	0.486437	2.0548
Q14B71	Cdca2	34.8002	12.0882	42.2082	39.9184	148.799	45.6749	29.6989	78.1308	0.380117	-1.39548	0.255387	-2.63077
P58269	Dpf3	34.8787	39.2867	32.5299	32.8065	106.302	32.318	35.5651	57.1422	0.622397	-0.684094	0.430977	-1.60669
Q8VD26	Tmem143	34.8787	89.7728	24.8231	30.2829	3.31454	28.862	49.8249	20.8198	2.39315	1.25891	0.257857	2.39315
Q6PDS5	Pde1b	34.9573	211.01	46.0616	29.5182	115.18	32.0378	97.343	58.912	1.65235	0.724515	0.577701	1.65235
Q923T9-3	Camk2g	35.0358	300.072	31.813	27.0711	16.0992	25.6863	122.307	22.9522	5.32877	2.4138	0.326588	5.32877
Q6Q2Z6	Acot5	35.1144	25.4208	41.2224	24.471	14.9154	20.082	33.9192	19.8228	1.71112	0.774941	0.0583609	1.71112
P14847	Crp	35.1144	25.5986	39.0717	27.3005	32.5535	19.2414	33.2616	26.3651	1.26157	0.335225	0.283012	1.26157
Q9D4H7	Lonrf3	35.193	77.6846	49.0189	55.2893	45.6932	50.0649	53.9655	50.3491	1.07183	0.10007	0.791821	1.07183
Q922Z1	Tmem159	35.2715	120.704	35.2183	55.2128	11.4825	50.1583	63.7313	38.9512	1.63618	0.710334	0.477526	1.63618
Q8VGP4	Olfr38	35.2715	8.53286	31.2753	21.9475	14.4419	34.2795	25.0266	23.5563	1.06241	0.0873467	0.891708	1.06241
P04351	Il2	35.3501	279.096	31.2753	31.6594	9.4701	44.1804	115.24	28.4366	4.05254	2.01882	0.352408	4.05254
Q3U213	Serac1	35.3501	25.0653	42.477	34.183	8.52309	38.3893	34.2975	27.0318	1.26878	0.343445	0.531243	1.26878
Q9JIY0	Plekho1	35.3501	174.924	42.9251	22.9416	118.021	33.9993	84.3997	58.3206	1.44717	0.533232	0.656442	1.44717
H9H9S3	Zeb2	35.3501	69.1517	30.0207	35.8654	62.9762	25.3127	44.8408	41.3848	1.08351	0.115713	0.845354	1.08351
Q8CDT8	Dnal4	35.4286	82.6621	35.0391	36.2477	107.367	41.7519	51.0433	61.7889	0.826092	-0.275626	0.718609	-1.21052
D3YTZ7	Josd2	35.5072	31.4649	31.6337	49.5539	32.9086	45.5815	32.8686	42.6813	0.770093	-0.376895	0.131636	-1.29854
E9Q0A3	Arhgef11	35.5072	61.6855	33.8741	40.3008	44.6279	34.8399	43.6889	39.9229	1.09433	0.130053	0.710461	1.09433
P03903	Mtnd4l	35.5072	31.4649	30.7376	34.7183	4.37992	45.8617	32.5699	28.32	1.15007	0.201719	0.750645	1.15007
A0A2I3BPX9		35.5857	72.8848	43.9109	32.73	125.242	35.4004	50.7938	64.4575	0.78802	-0.343695	0.695219	-1.269
Q7TSF4	Lrrc75a	35.6643	39.4645	44.9862	52.7657	108.669	53.8011	40.0383	71.7453	0.558062	-0.841502	0.164538	-1.79191
Q9D2L1	Arsk	35.7428	104.883	33.2468	48.2538	23.6753	48.7572	57.9575	40.2288	1.4407	0.526769	0.515642	1.4407
Q8CIZ8	Vwf	35.7428	69.685	33.5156	64.16	43.089	48.01	46.3145	51.753	0.894914	-0.16018	0.703996	-1.11743
Q80YR9	Rbm12b1	35.8214	83.3731	38.2652	30.6653	59.4249	36.708	52.4866	42.2661	1.24181	0.312448	0.595918	1.24181
Q9DBT4	Entpd4	35.8214	33.5981	29.8415	28.2182	8.04959	42.4991	33.087	26.2556	1.26019	0.333638	0.537585	1.26019
Q9DAM1	Lrrc34	35.8214	5.5108	30.4688	68.366	55.992	107.322	23.9337	77.2267	0.309915	-1.69006	0.0419826	-3.2267
O70622	Rtn2	35.9	302.739	33.9637	37.6242	11.6009	26.3401	124.201	25.1884	4.93088	2.30184	0.331076	4.93088
D3Z1M9	Btg3	35.9	11.3771	51.8865	39.1537	50.3099	42.4991	33.0545	43.9876	0.751452	-0.412248	0.422056	-1.33076
Q9Z1T2	Thbs4	35.9	35.0203	53.5892	36.783	29.0022	45.021	41.5032	36.9354	1.12367	0.168217	0.580888	1.12367
T1NXB5	Vstm4	35.9	111.105	40.5951	37.7007	7.33933	24.939	62.5334	23.3263	2.6808	1.42267	0.204175	2.6808
Q8BXJ2	Trerf1	35.9	13.3326	42.2082	36.7066	42.8522	40.2574	30.4803	39.9387	0.763176	-0.389913	0.349922	-1.31031
A3KGG8	Knstrn	35.9785	11.5549	31.6337	34.4124	179.103	39.6036	26.389	84.373	0.312766	-1.67684	0.293426	-3.19728
Q8C8U0	Ppfibp1	35.9785	41.9532	40.864	34.4124	55.5185	35.5872	39.5986	41.8394	0.946443	-0.0794128	0.767772	-1.05659
Q7M6Z4	Kif27	35.9785	17.4213	40.5055	46.342	28.0552	62.8613	31.3018	45.7528	0.684149	-0.547617	0.304688	-1.46167
Q812A5	Prr5	35.9785	18.4879	41.8497	53.9128	42.2603	50.6253	32.1054	48.9328	0.656111	-0.607987	0.0979916	-1.52413
Q9ERK0	Ripk4	36.0571	35.7313	34.7702	55.4422	30.4227	62.3009	35.5195	49.3886	0.719185	-0.475565	0.225805	-1.39046
P61953	Gng11	36.0571	91.5505	38.8029	37.1654	143.59	29.8895	55.4702	70.215	0.790005	-0.340067	0.73697	-1.26581
A0A286YD34		36.0571	1175.22	25.0023	13.8414	53.9796	21.1094	412.093	29.6435	13.9017	3.79718	0.373145	13.9017
Q501J7-2	Phactr4	36.1356	8.53286	20.432	26.6887	160.4	22.1369	21.7002	69.7419	0.31115	-1.68432	0.355705	-3.21389
A0A1B0GRV0		36.1356	25.9541	25.4504	37.1654	66.8826	66.4107	29.18	56.8196	0.513556	-0.961406	0.0569246	-1.94721
A2AKU9	Atp5c1	36.2142	286.74	34.1429	22.9416	3.78804	24.5654	119.032	17.0983	6.96163	2.79943	0.29229	6.96163
Q8CD26	Slc35e1	36.2142	31.1094	33.8741	40.4537	5.44531	28.9554	33.7326	24.9515	1.35193	0.435017	0.446326	1.35193
E9QK41	Ablim1	36.2142	89.2395	31.0064	18.5062	81.3245	22.2303	52.1534	40.687	1.28182	0.358192	0.698829	1.28182
P59222	Scarf2	36.2142	241.053	35.3079	26.9182	65.4621	22.6039	104.192	38.3281	2.71842	1.44277	0.398642	2.71842
E9Q5N9	Zfp395	36.2927	18.8434	33.9637	33.3418	53.151	24.005	29.6999	36.8326	0.806349	-0.310524	0.522365	-1.24016
Q80UG2	Plxna4	36.2927	134.57	34.7702	35.1007	57.2941	35.5872	68.5443	42.6607	1.60673	0.68413	0.486699	1.60673
A0A0N4SW93		36.4498	52.2638	53.41	39.8419	22.7282	50.2517	47.3745	37.6073	1.25972	0.3331	0.371467	1.25972
E9PVC5	Eif4g1	36.4498	36.2647	38.8925	37.4713	22.2547	35.774	37.2023	31.8333	1.16866	0.224855	0.333721	1.16866
P47877	Igfbp2	36.607	240.698	41.8497	42.9008	160.873	37.4553	106.385	80.4097	1.32304	0.403852	0.756786	1.32304
Q3TTL0		36.607	28.4429	44.0901	41.6008	64.6335	46.4221	36.38	50.8855	0.714939	-0.484108	0.157086	-1.39872
E9PX59	Samd9l	36.7641	6.22188	11.4706	42.9008	49.3629	35.2135	18.1522	42.4924	0.427187	-1.22706	0.0769586	-2.3409
Q8BGD6	Slc38a9	36.7641	60.7966	37.0106	49.3245	48.1791	48.3836	44.8571	48.6291	0.922434	-0.116483	0.660997	-1.08409
Q61810	Ltbp3	36.7641	76.4402	41.8497	30.8947	74.9322	16.4392	51.6847	40.7554	1.26817	0.342746	0.638861	1.26817
Q6PCQ0	Iqce	36.8426	22.7543	35.9352	40.1478	83.2185	38.6695	31.844	54.0119	0.589574	-0.762255	0.221013	-1.69614
Q8CAB8	Gatsl2	36.9212	68.4406	44.9862	40.7596	34.3291	50.3451	50.116	41.8113	1.19862	0.26138	0.474677	1.19862
Q8K4K1	Cetn4	36.9212	22.221	34.6806	76.8544	455.157	143.002	31.2743	225.004	0.138994	-2.84691	0.172351	-7.19456
A0A2I3BRT4		36.9212	105.416	85.671	40.6831	18.4667	10.4613	76.0027	23.2037	3.27546	1.7117	0.0767691	3.27546
P01637		36.9212	61.5077	33.6949	51.3892	42.8522	37.5487	44.0413	43.93	1.00253	0.00364837	0.991368	1.00253
Q64676	Ugt8	36.9212	14.7547	37.1002	41.9067	54.3347	58.7515	29.592	51.6643	0.572775	-0.803959	0.0696485	-1.74589
Q5SZT7	Nkapl	36.9997	20.9766	27.0634	60.4894	198.754	95.2727	28.3466	118.172	0.239875	-2.05964	0.0980144	-4.16883
L0N7N1	Kif14	36.9997	13.5104	42.2978	48.4833	64.0416	47.0759	30.936	53.2003	0.5815	-0.782148	0.0986032	-1.71969
Q9WTI7	Myo1c	36.9997	138.659	27.6011	28.83	7.33933	16.4392	67.7533	17.5362	3.86363	1.94996	0.236566	3.86363
Q3U3C9	Gse1	36.9997	51.7305	42.3874	43.5126	60.727	44.1804	43.7059	49.4733	0.883423	-0.178824	0.461384	-1.13196
P46938-2	Yap1	36.9997	58.6634	32.7987	17.665	85.9412	14.8513	42.8206	39.4858	1.08445	0.11697	0.898655	1.08445
Q8R3A2	Cdpf1	37.0783	93.3281	42.6563	36.8595	132.108	48.944	57.6876	72.6372	0.794188	-0.332448	0.690275	-1.25915
D3YY91	Lrr1	37.0783	7.11072	23.8373	48.8656	39.8928	52.6802	22.6754	47.1462	0.48096	-1.05601	0.0609374	-2.07917
Q8C142	Ldlrap1	37.0783	64.352	35.8456	30.2064	25.806	31.4774	45.7586	29.1633	1.56905	0.649892	0.154274	1.56905
P23188	Furin	37.1568	23.1098	36.8314	40.8361	33.6189	47.2627	32.366	40.5726	0.797731	-0.326025	0.248377	-1.25356
Q9EQS9	Igdcc4	37.2354	20.0878	33.9637	33.8006	17.2829	38.0157	30.429	29.6997	1.02455	0.0349954	0.933614	1.02455
Q9WTI7-3	Myo1c	37.2354	371.357	37.6379	30.7418	0.591881	32.4114	148.743	21.2484	7.00023	2.8074	0.317718	7.00023
Q9ERN0	Scamp2	37.2354	54.5747	52.0657	46.6479	5.68206	46.6089	47.9586	32.9796	1.45419	0.540215	0.365304	1.45419
Q3TFD2	Lpcat1	37.314	45.6863	38.4444	33.1124	23.7936	35.9608	40.4816	30.9556	1.30773	0.387065	0.102468	1.30773
Q91VY6	Cytip	37.314	11.7327	45.2551	31.8124	4.73505	28.9554	31.4339	21.8343	1.43966	0.525728	0.509438	1.43966
G3UXN0	Ctdspl	37.4711	44.442	39.1613	42.8243	87.7168	47.7298	40.3581	59.4236	0.67916	-0.558177	0.255303	-1.47241
Q9CZX5	Pinx1	37.5496	20.6211	38.2652	37.7772	72.3279	36.4278	32.1453	48.8443	0.658118	-0.603582	0.271009	-1.51948
A0A0G2JG96		37.6282	9.955	45.3447	36.5536	231.899	45.3012	30.976	104.585	0.296181	-1.75545	0.318162	-3.37631
Q3UFK1	Ccdc28a	37.6282	30.0428	31.2753	34.183	158.151	40.8178	32.9821	77.7173	0.424386	-1.23655	0.329537	-2.35635
Q5SWZ5	Mprip	37.7853	121.593	39.0717	49.1715	33.027	27.2742	66.15	36.4909	1.81278	0.858204	0.356616	1.81278
A0A1L1SRJ4		37.7853	28.0873	38.6236	49.4774	7.45771	40.0706	34.8321	32.3352	1.07722	0.107309	0.858898	1.07722
E9Q2I4	Elmsan1	37.7853	93.5059	46.5993	32.73	77.4181	28.0214	59.2968	46.0565	1.28748	0.36455	0.601493	1.28748
Q8C850	Scara3	37.7853	50.3083	54.3957	43.5126	25.2141	46.5155	47.4964	38.4141	1.23643	0.306184	0.336517	1.23643
F6ZFP8	Scly	37.8638	174.213	49.5565	27.8358	49.718	21.6699	87.2111	33.0746	2.6368	1.39879	0.290218	2.6368
Q99P58	Rab27b	37.9424	805.111	59.8622	14.3767	27.7001	36.6146	300.972	26.2305	11.4741	3.52031	0.337275	11.4741
F6TQQ9	Cript	37.9424	13.5104	40.3263	28.2946	93.8724	31.9444	30.593	51.3705	0.595537	-0.747736	0.416261	-1.67916
Q9D850	Tmem68	37.9424	34.3092	45.3447	49.6303	57.886	43.5266	39.1988	50.3476	0.778562	-0.361116	0.10221	-1.28442
Q8VC48	Pex12	38.021	9.06616	53.3203	52.6128	15.9808	44.8342	33.4692	37.8093	0.88521	-0.175908	0.812199	-1.12968
Q9D1I2		38.021	98.6612	37.9963	29.2888	44.1544	36.9882	58.2262	36.8105	1.58178	0.661552	0.358652	1.58178
E9Q6Y8	Usp31	38.0995	14.3992	40.1471	25.8475	59.4249	31.4774	30.8819	38.9166	0.793541	-0.333623	0.577501	-1.26017
Q8C0R0	Usp37	38.1781	4.26643	32.4403	28.2946	26.6347	39.2299	24.9616	31.3864	0.7953	-0.330429	0.596902	-1.25739
Q78IK2	Usmg5	38.2566	56.5302	36.0248	27.4535	10.7722	26.6203	43.6039	21.6153	2.01727	1.0124	0.0601812	2.01727
P68134	Acta1	38.2566	2609.99	11.9187	41.5243	9.4701	6.44492	886.722	19.1464	46.3126	5.53333	0.371004	46.3126
Q8C5Z9	4930504O13Rik	38.2566	23.9987	10.8433	46.2656	175.907	77.5258	24.3662	99.8995	0.243907	-2.0356	0.130958	-4.09992
B1AYL1	Scn7a	38.3352	705.027	39.6094	46.6479	18.1116	31.1971	260.991	31.9855	8.15964	3.02851	0.360898	8.15964
Q3U0S6	Rasip1	38.3352	90.3061	37.1002	39.0007	17.6381	30.7301	55.2472	29.123	1.89703	0.923743	0.232921	1.89703
P26450	Pik3r1	38.3352	113.594	43.5524	39.7655	18.8218	41.2848	65.1605	33.2907	1.95732	0.968879	0.276645	1.95732
Q99KU6		38.4137	17.2435	35.8456	33.0359	76.4711	38.2025	30.5009	49.2365	0.619478	-0.690875	0.286204	-1.61426
A0A2I3BRI3		38.4137	20.9766	48.75	44.5832	37.5253	51.933	36.0468	44.6805	0.806767	-0.309775	0.396909	-1.23951
Q8C115	Plekhh2	38.4137	28.4429	44.8966	49.8598	79.7856	56.6966	37.2511	62.114	0.599721	-0.737637	0.0721415	-1.66744
Q8BML1	Mical2	38.4137	179.19	45.4343	36.4007	14.4419	41.098	87.6793	30.6469	2.86096	1.5165	0.287547	2.86096
Q9ERS4	Plekha3	38.4137	38.0423	44.0901	48.1774	93.1621	47.6364	40.182	62.992	0.637891	-0.648617	0.208137	-1.56766
F6VMG1	Iffo1	38.4137	27.554	31.0961	44.6597	40.1296	42.4991	32.3546	42.4295	0.76255	-0.391096	0.0434053	-1.31139
Q9CPZ8	Cmc1	38.4137	30.0428	56.5464	49.8598	194.729	52.2132	41.6676	98.934	0.421166	-1.24754	0.303434	-2.37436
P63147	Ube2b	38.4923	28.6206	39.5198	45.6538	170.699	59.8724	35.5442	92.0751	0.386035	-1.3732	0.227353	-2.59044
E9QP44	Arap2	38.4923	6.04411	44.6278	48.0244	48.1791	55.3889	29.7214	50.5308	0.588184	-0.765661	0.16365	-1.70015
E9QM61	Ercc5	38.4923	74.4847	40.2367	39.2301	105	43.1529	51.0712	62.461	0.81765	-0.290445	0.663804	-1.22302
Q3UTJ2-2	Sorbs2	38.4923	22.221	41.7601	38.236	2.84103	50.8121	34.1578	30.6297	1.11519	0.157283	0.831956	1.11519
Q3U285	Lcorl	38.4923	47.6418	32.1714	41.9067	47.9424	57.0702	39.4352	48.9731	0.805241	-0.312507	0.204152	-1.24186
E9Q4Q2	Sf1	38.4923	25.0653	34.8599	47.2597	79.3121	50.2517	32.8058	58.9412	0.556586	-0.845323	0.0759736	-1.79667
Q9DAI4	Zbtb43	38.4923	54.2192	38.9821	38.8478	62.6211	38.4827	43.8979	46.6505	0.940994	-0.0877427	0.786607	-1.06271
P00520	Abl1	38.6494	88.7062	35.2183	43.8949	44.2727	47.0759	54.1913	45.0812	1.20208	0.265536	0.626611	1.20208
Q9WU60	Atrn	38.6494	94.3948	46.4201	35.1771	22.7282	36.9882	59.8214	31.6312	1.89122	0.919316	0.192352	1.89122
Q9D708	S100a16	38.728	331.893	35.0391	55.6716	67.8296	23.2578	135.22	48.9197	2.76412	1.46682	0.433574	2.76412
G3X8R1	Kptn	38.8065	45.153	34.2326	53.301	33.3821	50.9055	39.3974	45.8629	0.859025	-0.219227	0.40988	-1.16411
Q91X83	Mat1a	38.8851	20.7988	28.1388	36.6301	58.5963	34.7465	29.2742	43.3243	0.6757	-0.565545	0.204728	-1.47995
Q8BTN3	Tango2	38.8851	35.0203	35.9352	30.5123	61.674	41.7519	36.6135	44.6461	0.820084	-0.286156	0.431224	-1.21939
Q08024-2	Cbfb	38.8851	10.6661	50.5423	36.4007	74.3403	41.9387	33.3645	50.8932	0.655578	-0.60916	0.354068	-1.52537
Q9Z0U9	S1pr3	38.8851	29.1539	33.5156	54.2951	13.1398	33.7191	33.8515	33.718	1.00396	0.00570222	0.991797	1.00396
Q08874	Mitf	38.9636	62.2188	35.5768	34.183	93.0438	36.241	45.5864	54.4893	0.836612	-0.257369	0.693759	-1.1953
A2AT93	Plcb4	38.9636	433.22	41.4017	30.2064	57.7676	33.8125	171.195	40.5955	4.2171	2.07625	0.376196	4.2171
P70662	Ldb1	39.0422	41.7755	40.0575	38.0066	40.9582	34.5597	40.2917	37.8415	1.06475	0.0905146	0.290563	1.06475
Q9D2X8		39.0422	22.0432	39.8782	37.3183	55.7552	42.4057	33.6545	45.1597	0.745233	-0.424236	0.223737	-1.34186
A0A0R4J0S2		39.0422	61.1522	45.5239	42.5949	19.7688	30.6367	48.5728	31.0001	1.56686	0.647873	0.131862	1.56686
A0A140LJB7		39.0422	31.1094	41.5809	50.4715	10.6539	41.3783	37.2442	34.1679	1.09003	0.124373	0.817038	1.09003
Q9JL61	Rfx5	39.0422	27.9096	37.1898	37.2419	102.395	41.5651	34.7139	60.4007	0.574727	-0.799052	0.294568	-1.73996
Q792F9	Itga4	39.1207	92.4393	39.6094	33.4183	42.6155	32.5048	57.0565	36.1795	1.57704	0.657217	0.310261	1.57704
Q80Y24	Prickle2	39.1993	25.243	40.5951	41.1419	50.4283	48.3836	35.0125	46.6513	0.750515	-0.414048	0.108604	-1.33242
E9QJS7	Adgre5	39.1993	321.404	59.9518	39.536	144.064	26.8071	140.185	70.1357	1.99877	0.999111	0.51469	1.99877
H3BK73	Tor2a	39.1993	30.9316	38.2652	59.7246	36.1048	53.334	36.132	49.7211	0.726694	-0.460581	0.145144	-1.3761
E0CXF0	Eapp	39.1993	15.8213	40.864	42.6714	111.866	50.2517	31.9615	68.263	0.468211	-1.09477	0.195072	-2.13579
Q99N91	Mrpl34	39.3564	47.9973	48.4812	40.0713	95.1745	43.9936	45.2783	59.7465	0.757841	-0.400034	0.466478	-1.31954
A0A075B5S3	Ighv14-4	39.3564	127.104	14.9655	41.9067	94.9378	42.4057	60.4753	59.7501	1.01214	0.0174057	0.98581	1.01214
Q8VF31	Olfr460	39.3564	2.31098	29.8415	59.4188	45.1014	68.4656	23.8363	57.6619	0.41338	-1.27446	0.0602349	-2.41908
Q99JI1	Mustn1	39.3564	539.526	41.5809	32.6536	15.5073	38.2025	206.821	28.7878	7.18433	2.84485	0.345166	7.18433
Q9R1K9	Cetn2	39.435	76.618	61.9233	43.8949	217.102	41.9387	59.3254	100.979	0.587505	-0.767326	0.519564	-1.70211
B2RUJ5	Apba1	39.435	41.0644	36.1144	65.7659	121.572	85.2784	38.8713	90.8721	0.427758	-1.22513	0.03393	-2.33777
Q9CQT7	Desi1	39.435	14.0437	35.756	44.8891	106.657	48.3836	29.7449	66.6432	0.44633	-1.16382	0.161897	-2.24049
Q9D4K7	Ccdc105	39.435	9.24393	35.4871	69.5131	115.89	85.9323	28.0553	90.4451	0.310192	-1.68877	0.0196304	-3.22381
G3X915	Lysmd2	39.435	57.9523	38.9821	36.0183	112.694	29.7027	45.4565	59.4717	0.764338	-0.387717	0.635891	-1.30832
Q9CPU9	Slc31a2	39.435	33.0648	45.6135	36.4772	1.42052	37.6421	39.3711	25.1799	1.56359	0.644862	0.317096	1.56359
Q9CPW9	Metap1d	39.435	34.1314	44.7174	43.5891	100.501	53.7077	39.4279	65.9326	0.598004	-0.741774	0.210583	-1.67223
O70145	Ncf2	39.5135	87.1063	40.2367	32.2712	19.7688	31.0103	55.6188	27.6834	2.0091	1.00655	0.160498	2.0091
A0A384DV79		39.5135	27.7318	31.9026	26.9182	111.51	26.5269	33.0493	54.985	0.60106	-0.734419	0.484029	-1.66373
Q80TA1	Ept1	39.5921	40.5311	35.756	45.6538	2.13077	45.7683	38.6264	31.1843	1.23865	0.308768	0.637075	1.23865
Q8CFZ4	Gpc3	39.5921	64.5297	56.0088	46.8009	10.4171	30.3565	53.3769	29.1915	1.82851	0.870666	0.132154	1.82851
E9Q0B9	Tox2	39.5921	23.8209	26.705	29.4417	153.889	35.9608	30.0393	73.0972	0.410951	-1.28296	0.350052	-2.43338
Q64332	Syn2	39.5921	971.502	30.4688	49.6303	14.0868	24.2852	347.188	29.3341	11.8356	3.56506	0.366399	11.8356
A2AWJ3	Dolpp1	39.5921	33.2426	40.4159	43.9714	21.5445	38.1091	37.7502	34.5417	1.09289	0.128147	0.674227	1.09289
Q8VCZ8	Rpusd1	39.6706	20.2655	54.8438	36.7066	29.7124	40.3508	38.26	35.5899	1.07502	0.104366	0.8115	1.07502
Q9DBB5	Eif4e3	39.6706	175.457	44.0005	20.1886	53.0326	23.2578	86.376	32.1597	2.68585	1.42538	0.301796	2.68585
Q9Z0X0	Cdc42ep5	39.6706	42.6643	45.6135	39.9949	111.392	30.2631	42.6495	60.55	0.704368	-0.505599	0.523437	-1.41971
F7AIV2	Shf	39.6706	34.3092	33.8741	37.0125	189.165	38.5761	35.9513	88.2512	0.407375	-1.29557	0.358814	-2.45474
Q80TN5	Zdhhc17	39.6706	35.3758	36.3833	32.4241	0.94701	29.5159	37.1432	20.9623	1.7719	0.8253	0.185301	1.7719
Q91YQ7	Rmnd5b	39.8277	59.1967	44.2693	40.6066	85.7044	53.8011	47.7646	60.0374	0.795581	-0.32992	0.448241	-1.25694
Q5SS00	Zdbf2	39.8277	116.794	44.7174	42.2126	173.54	37.9223	67.113	84.5583	0.793689	-0.333353	0.749474	-1.25994
Q9JLQ2	Git2	39.9063	71.2849	43.4628	40.4537	14.4419	50.3451	51.5513	35.0802	1.46953	0.555351	0.322224	1.46953
B1ASA5	Zfp362	39.9063	39.82	43.642	41.9067	6.74745	31.7576	41.1228	26.8039	1.53421	0.617494	0.245231	1.53421
Q3U6K5	Spata6	39.9063	43.3754	43.8213	34.7183	69.7236	45.9551	42.3677	50.1323	0.845117	-0.242778	0.496511	-1.18327
P01644		39.9063	57.0635	86.3879	33.9536	61.674	31.6642	61.1192	42.4306	1.44045	0.526521	0.324454	1.44045
Q9D132	Upk1a	40.0634	2998.41	70.8847	15.2944	52.5591	27.6478	1036.45	31.8338	32.5583	5.02495	0.363723	32.5583
G3X9G7	Zfp809	40.142	22.7543	40.5951	37.0889	36.6967	42.3123	34.4971	38.6993	0.891415	-0.165831	0.531669	-1.12181
Q9D4R2	Mgat4d	40.142	34.8425	30.1103	85.5722	17.7564	134.876	35.0316	79.4015	0.441196	-1.18051	0.262773	-2.26657
Q921K9	Bcl7b	40.2991	51.1972	43.3732	54.601	212.13	43.0595	44.9565	103.264	0.435357	-1.19973	0.345979	-2.29696
Q8CGA3	Slc43a2	40.3776	57.9523	44.6278	58.7305	7.93121	49.0374	47.6526	38.5664	1.2356	0.305211	0.610042	1.2356
Q0VG18	Smim24	40.3776	14.0437	26.0777	61.3306	371.702	105.36	26.833	179.464	0.149517	-2.74162	0.191636	-6.68819
Q05144	Rac2	40.3776	157.68	56.9049	38.3125	38.2355	34.5597	84.9875	37.0359	2.29473	1.19833	0.261182	2.29473
Q8CAQ8	Immt	40.3776	47.2863	56.0984	47.4891	39.4193	56.6032	47.9208	47.8372	1.00175	0.00251804	0.990692	1.00175
P0C7T6	Atxn1l	40.4562	46.5752	39.6094	20.9533	73.7484	17.7469	42.2136	37.4829	1.12621	0.171477	0.808653	1.12621
A0A338P6I9		40.4562	148.436	47.6747	66.7601	81.2061	76.3116	78.8556	74.7593	1.05479	0.0769614	0.912742	1.05479
E9Q5F4	Actb	40.4562	228.254	44.2693	39.536	49.718	42.3123	104.326	43.8554	2.37887	1.25028	0.384951	2.37887
Q8VEL2	Mtmr14	40.4562	29.865	45.2551	36.7066	62.1476	50.2517	38.5254	49.702	0.775129	-0.367492	0.265543	-1.29011
Q9JKD3	Scamp5	40.4562	78.5734	58.3387	52.3069	79.3121	70.0535	59.1228	67.2242	0.879487	-0.185266	0.582515	-1.13703
A2AFG7	L1cam	40.5347	1144.47	27.6907	41.5243	33.7372	19.2414	404.232	31.501	12.8324	3.68171	0.37097	12.8324
O35085	Arx	40.5347	3.19982	46.9577	40.3772	120.744	45.9551	30.2307	69.0254	0.437965	-1.19111	0.255825	-2.28329
O88569-3	Hnrnpa2b1	40.5347	17.2435	37.2794	36.1713	113.286	59.3119	31.6859	69.5897	0.455324	-1.13504	0.189099	-2.19624
Q5NCM6	Epn2	40.5347	131.548	37.4587	68.8248	100.857	65.3832	69.8471	78.355	0.891419	-0.165824	0.808509	-1.12181
Q9ES83	Bves	40.5347	930.615	38.4444	31.7359	79.3121	31.1037	336.531	47.3839	7.10223	2.82827	0.386083	7.10223
Q6AXE3	Abca3	40.5347	69.1517	46.3304	49.5539	10.5355	38.3893	52.0056	32.8262	1.58427	0.663818	0.257105	1.58427
Q8BVV7	Cep95	40.6133	12.4438	45.2551	50.7774	68.3031	43.8068	32.7707	54.2958	0.60356	-0.728432	0.162175	-1.65684
Q91ZB0	Alpk2	40.6919	31.9982	39.7886	53.6069	6.03719	33.252	37.4929	30.9654	1.2108	0.275962	0.666457	1.2108
Q8BHB9	Clic6	40.7704	12.4438	49.7358	36.0183	92.5703	35.8674	34.3167	54.8187	0.626003	-0.675758	0.403519	-1.59744
Q9R1S0	B9d1	40.7704	42.3088	33.0676	57.507	92.6886	60.0592	38.7156	70.0849	0.55241	-0.856189	0.0549143	-1.81025
Q05BD6	Grm8	40.849	17.4213	41.4913	40.989	98.2523	42.4991	33.2539	60.5801	0.548924	-0.865323	0.252174	-1.82175
A2AR76	Tank	40.849	107.372	44.2693	46.1126	184.667	39.4168	64.1634	90.0655	0.712409	-0.489223	0.644831	-1.40369
Q8R3L0	Mmgt2	40.849	8.53286	49.8254	42.1361	19.2953	41.9387	33.0691	34.4567	0.959729	-0.0593013	0.929106	-1.04196
P70340	Smad1	40.849	112.705	46.5097	46.9538	42.3787	60.5262	66.6879	49.9529	1.33502	0.416857	0.519095	1.33502
Q69ZM6	Stk36	40.9275	17.599	38.2652	50.2421	50.1915	72.7622	32.2639	57.7319	0.558857	-0.839449	0.0728308	-1.78937
Q8CG71	Leprel1	40.9275	47.2863	35.4871	35.2536	50.6651	25.2192	41.2336	37.046	1.11304	0.154505	0.634367	1.11304
E9Q392	Rad18	40.9275	3.19982	31.3649	73.4896	79.7856	92.2838	25.1641	81.853	0.30743	-1.70167	0.0108264	-3.25277
F7BE84	Ankrd50	40.9275	64.1742	41.4017	41.6008	75.7608	41.7519	48.8345	53.0378	0.920748	-0.119122	0.774432	-1.08607
Q9QXS1-3	Plec	40.9275	89.7728	33.426	32.1947	12.0744	37.8289	54.7088	27.366	1.99915	0.999387	0.229865	1.99915
H3BLB7	Igfbp4	40.9275	49.0639	38.6236	34.1065	93.754	29.1422	42.8717	52.3342	0.81919	-0.28773	0.675617	-1.22072
Q9DCH2	Pop7	40.9275	19.0212	31.6337	30.13	75.9976	38.5761	30.5275	48.2346	0.632896	-0.65996	0.315868	-1.58004
Q9Z2C6	Upk1b	41.0061	4335.94	61.4752	11.2414	13.1398	22.6973	1479.47	15.6928	94.277	6.55883	0.363353	94.277
A2CG49	Kalrn	41.0846	11.1994	41.0432	35.9418	28.0552	30.0763	31.1091	31.3578	0.992069	-0.0114877	0.981773	-1.00799
Q8BSZ2	Ap3s2	41.1632	92.9726	49.7358	42.2126	54.8082	37.3619	61.2905	44.7942	1.36827	0.452351	0.383137	1.36827
Q8VDF3	Dapk2	41.1632	41.2422	43.7316	32.9594	5.91881	36.8948	42.0457	25.2577	1.66467	0.735236	0.160945	1.66467
D3YU42	Ogfod2	41.1632	31.2871	43.8213	52.5363	16.0992	60.6196	38.7572	43.085	0.899551	-0.152722	0.775951	-1.11167
Q3UY23	Fdxacb1	41.2417	44.442	48.6604	52.4598	30.3043	40.3508	44.7814	41.0383	1.09121	0.125928	0.60905	1.09121
P06800	Ptprc	41.2417	159.991	45.7928	29.2888	50.7834	19.615	82.3418	33.2291	2.47801	1.30918	0.286037	2.47801
A0A1Y7VN75		41.2417	31.4649	38.2652	31.5829	63.9232	49.7847	36.9906	48.4303	0.763791	-0.38875	0.30781	-1.30926
Q9WTS5	Tenm2	41.3203	11.5549	47.9435	68.7483	2.84103	80.1412	33.6062	50.5768	0.664459	-0.589748	0.557681	-1.50498
F8WI22	Bclaf1	41.3989	14.3992	44.2693	53.3775	119.087	52.1198	33.3558	74.8614	0.445567	-1.16629	0.159805	-2.24433
Q8VCI7	Swsap1	41.3989	30.3983	32.4403	49.7068	92.9254	44.7408	34.7458	62.4577	0.55631	-0.846039	0.151705	-1.79756
Q64267-2	Xpa	41.556	30.9316	54.3061	54.601	47.1138	55.4823	42.2646	52.399	0.806591	-0.310092	0.235217	-1.23979
Q9D1H6	Ndufaf4	41.556	45.8641	38.534	33.5712	37.8804	29.7961	41.9847	33.7492	1.24402	0.315009	0.0595958	1.24402
E9Q6S0	Zfp597	41.556	13.3326	49.7358	35.7889	86.2963	51.6528	34.8748	57.9127	0.602196	-0.731694	0.282026	-1.66059
Q91W69	Epn3	41.556	23.6431	40.3263	57.507	89.2557	40.5376	35.1751	62.4334	0.563402	-0.827763	0.151481	-1.77493
Q3U269	Tstd2	41.6345	18.3101	37.1002	42.5949	38.2355	38.7629	32.3483	39.8644	0.811457	-0.301414	0.35967	-1.23235
Q8WUR0		41.6345	50.4861	35.6664	48.7127	34.6843	34.7465	42.5957	39.3812	1.08163	0.113201	0.639248	1.08163
F6U2C2	Atxn2	41.6345	60.4411	45.0758	45.4244	206.448	49.9715	49.0505	100.615	0.487508	-1.0365	0.387691	-2.05125
Q6P926	Spata24	41.6345	5.15527	22.2243	44.5832	98.7258	52.4934	23.0047	65.2675	0.352468	-1.50444	0.10095	-2.83714
Q9Z0S1	Bpnt1	41.6345	71.6405	48.1227	44.9655	47.4689	47.1693	53.7992	46.5346	1.15611	0.209283	0.471631	1.15611
A0A140T8N3		41.6345	65.5964	33.8741	17.2827	43.089	13.7305	47.035	24.7007	1.90419	0.929181	0.168253	1.90419
Q8BH73	Qpctl	41.7131	44.442	35.0391	56.6658	1.53889	52.2132	40.3981	36.806	1.0976	0.134347	0.850739	1.0976
D3Z5Y8	Gm15446	41.7131	33.7759	56.9049	56.054	12.4295	56.0428	44.1313	41.5088	1.06318	0.0883862	0.878091	1.06318
Q8C9X6	Epc1	41.7131	31.2871	46.1512	31.5065	41.6685	42.5925	39.7171	38.5892	1.02923	0.0415656	0.851723	1.02923
Q8BKN5	Tubgcp5	41.7916	28.0873	39.7886	34.2595	30.8962	38.2959	36.5558	34.4839	1.06009	0.0841801	0.686969	1.06009
P23949	Zfp36l2	41.7916	54.9303	37.1898	38.6948	104.408	37.4553	44.6372	60.186	0.741654	-0.431181	0.531742	-1.34834
Q91X91	Qprt	41.8702	4.26643	22.4931	33.1889	75.7608	33.6257	22.8766	47.5251	0.481357	-1.05482	0.238582	-2.07746
D3YY27	Susd3	41.8702	6.57741	39.7886	55.5187	10.6539	54.7351	29.4121	40.3026	0.729782	-0.454463	0.591986	-1.37027
Q8K214	Scmh1	41.8702	36.798	43.7316	40.3008	39.6561	42.4057	40.7999	40.7875	1.0003	0.000438533	0.995833	1.0003
Q5NCE8	Mrs2	41.8702	16.5324	47.9435	38.7713	1.42052	37.5487	35.4487	25.9135	1.36796	0.452028	0.573527	1.36796
Q9ES34	Ube3b	41.8702	44.9753	47.7643	55.901	18.3483	62.6745	44.8699	45.6413	0.9831	-0.0245898	0.95838	-1.01719
Q8K207		41.9487	30.7538	47.585	53.301	181.471	45.3946	40.0958	93.3889	0.429343	-1.2198	0.29603	-2.32914
Q62266	Sprr1a	41.9487	12991.8	146.609	1.98827	35.3945	18.3073	4393.45	18.5634	236.673	7.88675	0.366418	236.673
Q149C2	Traf3ip1	42.0273	11.7327	36.5625	54.5246	102.987	89.9487	30.1075	82.4868	0.364998	-1.45404	0.0383369	-2.73974
Q3V432	Gm10188	42.0273	6.93295	41.7601	33.4183	75.8792	40.4442	30.2401	49.9139	0.605846	-0.722978	0.325359	-1.65059
F8WJA5	Msi1	42.1059	14.3992	40.7744	70.2013	60.9638	84.1576	32.4265	71.7742	0.451785	-1.14629	0.0250381	-2.21344
Q99388	Csprs	42.1059	167.635	46.2408	19.8063	41.5501	17.7469	85.3272	26.3678	3.23604	1.69423	0.231849	3.23604
B2KF52	D17Wsu92e	42.1059	56.708	44.8966	48.3303	145.366	55.0153	47.9035	82.9039	0.57782	-0.791308	0.330271	-1.73064
O54992	Mapkapk5	42.1059	52.4415	36.7417	49.095	23.5569	51.933	43.763	41.5283	1.05381	0.0756179	0.836221	1.05381
D3Z6G3	Mapre3	42.1059	88.1729	40.3263	56.054	77.7732	63.702	56.8684	65.8431	0.863696	-0.211405	0.623565	-1.15782
E9QME3	Nsl1	42.1059	13.3326	45.3447	62.5541	75.8792	62.3943	33.5944	66.9425	0.501839	-0.994702	0.0398994	-1.99267
F7BP55	Ak2	42.1844	16.5324	35.3079	43.8949	120.507	47.9166	31.3416	70.7728	0.442847	-1.17512	0.204636	-2.25811
Q8BKX1	Baiap2	42.263	14.577	42.7459	50.548	110.8	53.1472	33.1953	71.4984	0.46428	-1.10693	0.153138	-2.15387
Q3U9F6	Rnf166	42.263	19.7322	36.2041	34.03	69.9604	41.0046	32.7331	48.3317	0.67726	-0.562219	0.293058	-1.47654
Q8BH47	Sec22a	42.263	23.9987	44.0005	24.5475	17.0462	29.9829	36.7541	23.8589	1.54048	0.623378	0.157036	1.54048
E9Q048	Ermard	42.263	19.91	35.1287	40.9125	95.2929	43.1529	32.4339	59.7861	0.542499	-0.882308	0.22237	-1.84332
Q9CZ92	Cenpp	42.3415	22.3988	38.534	67.2954	38.8274	70.8007	34.4248	58.9745	0.583723	-0.776644	0.106524	-1.71314
Q9Z223	Mocs2	42.3415	67.5518	33.2468	49.1715	104.881	40.631	47.7134	64.8945	0.735245	-0.443703	0.489595	-1.36009
Q8BGX2		42.3415	60.9744	41.1328	62.0188	67.4745	57.1636	48.1496	62.219	0.773873	-0.369832	0.117784	-1.2922
Q9CR76	Tmem186	42.3415	31.8205	39.9678	45.5009	3.31454	47.0759	38.0433	31.9638	1.1902	0.251203	0.700052	1.1902
A0A0G2JEY3		42.4201	37.509	37.1002	36.0183	71.8544	37.7355	39.0098	48.5361	0.803727	-0.315222	0.464551	-1.2442
A1BN54	Actn1	42.4201	2129.48	51.2592	20.1886	43.089	40.0706	741.053	34.4494	21.5113	4.42703	0.366333	21.5113
F6YSQ2	Thrap3	42.4986	39.1089	42.2082	21.6416	46.2851	34.9333	41.2719	34.2867	1.20373	0.267512	0.387105	1.20373
A2A517	Cyth1	42.5772	43.1976	56.8153	59.1893	25.9244	56.1362	47.53	47.0833	1.00949	0.013624	0.971096	1.00949
A0A087WSG4	Trip12	42.5772	56.3524	48.302	41.5243	27.8184	35.3069	49.0772	34.8832	1.4069	0.492521	0.0651824	1.4069
Q80YT7-2	Pde4dip	42.6557	95.2836	47.9435	52.9186	33.2637	33.6257	61.9609	39.936	1.55151	0.633669	0.287017	1.55151
Q9CWV4	Mageb16	42.6557	6.57741	47.8539	39.3831	33.027	49.9715	32.3623	40.7939	0.793314	-0.334036	0.576567	-1.26054
Q8K2R5	Znf668	42.6557	32.5315	49.5565	32.9594	77.7732	37.175	41.5812	49.3025	0.843389	-0.245729	0.636443	-1.18569
Q9D976	Trp53tg5	42.7343	13.3326	48.1227	33.3418	128.793	32.318	34.7299	64.8176	0.535809	-0.900209	0.423256	-1.86634
Q3UHT7	Erc2	42.7343	5.86634	39.9678	35.2536	32.08	38.3893	29.5228	35.241	0.837741	-0.255423	0.658423	-1.19369
D3Z7I3	Sox13	42.8129	6.22188	50.2735	47.4891	36.815	31.6642	33.1028	38.6561	0.85634	-0.223745	0.71916	-1.16776
E9PWZ8	Rsph14	42.8129	13.1548	34.0533	47.0303	167.739	49.0374	30.007	87.9356	0.341238	-1.55115	0.229282	-2.9305
D3Z7R9	Ccpg1	42.8914	62.9298	46.0616	46.2656	21.4261	45.6749	50.6276	37.7889	1.33975	0.421963	0.279721	1.33975
F7BTY2	Kdm4b	42.8914	50.4861	68.8236	55.8246	56.4655	37.0816	54.067	49.7906	1.08589	0.118877	0.690436	1.08589
Q7M732	Rtl1	42.8914	138.303	47.6747	99.7195	64.2783	99.8495	76.2897	87.9491	0.86743	-0.205181	0.743293	-1.15283
P59900	Emilin3	42.97	2.84429	37.1002	34.4124	43.9176	27.7412	27.6382	35.3571	0.781687	-0.355337	0.594484	-1.27928
A0A1D5RM50		42.97	41.4199	47.2266	35.7889	7.57608	23.4446	43.8722	22.2699	1.97002	0.978213	0.0608291	1.97002
P58544	Btbd1	43.0485	64.5297	40.2367	41.6008	16.4543	50.2517	49.2716	36.1023	1.36478	0.448668	0.358748	1.36478
Q91YT8	Tmem63a	43.1271	162.48	42.8355	46.8773	11.1274	37.8289	82.8142	31.9445	2.59244	1.37431	0.285048	2.59244
A2A7P9	Ccdc23	43.2842	53.3304	57.5322	51.0833	213.432	46.1419	51.3823	103.552	0.496196	-1.01102	0.397501	-2.01533
B2B9E1	Triqk	43.2842	139.014	48.0331	40.7596	18.5851	34.9333	76.7771	31.426	2.44311	1.28872	0.227554	2.44311
A0A1B0GSI2		43.3627	5.86634	39.3405	27.9888	24.1488	42.8727	29.5232	31.6701	0.93221	-0.101273	0.878554	-1.07272
Q99PM3	Gtf2a1	43.3627	33.4204	47.137	46.9538	239.357	50.8121	41.3067	112.374	0.367581	-1.44386	0.326618	-2.72049
Q8CI03	Flywch1	43.3627	34.6647	36.4729	57.8128	24.3855	71.2677	38.1668	51.1553	0.746096	-0.422568	0.411708	-1.34031
P60766-1	Cdc42	43.3627	65.5964	40.0575	44.2773	108.078	53.7077	49.6722	68.6877	0.72316	-0.467612	0.425206	-1.38282
Q3UHH0	Atp2b2	43.4413	69.685	53.41	37.0125	0.118376	37.3619	55.5121	24.8309	2.2356	1.16066	0.102347	2.2356
A0A286YD87		43.4413	356.247	55.4711	51.4657	85.5861	42.3123	151.72	59.788	2.53763	1.34348	0.423231	2.53763
Q3UBG2	Pid1	43.5199	131.37	52.0657	25.4652	57.5309	24.0984	75.6519	35.6982	2.11921	1.08353	0.254091	2.11921
Q8BG17	Nol12	43.5199	19.0212	46.2408	40.3772	130.214	50.4385	36.2606	73.6766	0.49216	-1.0228	0.276325	-2.03186
Q9Z239	Fxyd1	43.5199	174.924	46.5993	43.1302	6.15557	29.2356	88.3477	26.1738	3.37543	1.75507	0.23593	3.37543
F6YCR7	Rhox13	43.5199	4.26643	51.8865	64.4659	160.992	71.2677	33.2243	98.9085	0.335909	-1.57386	0.128778	-2.977
Q99JT6	Tlcd1	43.5984	45.6863	44.807	55.2893	4.61668	52.4	44.6972	37.4353	1.19399	0.255785	0.68155	1.19399
D3Z183	Mfsd6	43.5984	24.3542	37.7275	44.2008	74.5771	50.2517	35.2267	56.3432	0.625217	-0.677572	0.124513	-1.59945
A0JNT9	Ccdc64	43.677	1099.14	47.137	36.783	8.64147	49.3176	396.651	31.5807	12.5599	3.65076	0.357585	12.5599
Q6ZPY2	Smg5	43.7555	51.3749	47.0474	46.8009	16.2176	57.6307	47.3926	40.2164	1.17844	0.236878	0.599303	1.17844
P00397	Mtco1	43.7555	82.3065	43.0147	45.042	2.4859	62.7679	56.3589	36.7653	1.53294	0.6163	0.425348	1.53294
Q8BZT9	Lacc1	43.7555	53.6859	39.5198	35.4065	25.0958	40.2574	45.6537	33.5866	1.35929	0.442849	0.120483	1.35929
P39688-2	Fyn	43.7555	13.8659	43.642	64.16	44.036	65.103	33.7545	57.7663	0.584328	-0.77515	0.117909	-1.71137
E9QKJ7	Ulk4	43.8341	24.3542	29.3934	60.1835	43.7992	80.4214	32.5272	61.468	0.529173	-0.918188	0.074918	-1.88974
Q9ESW8	Pgpep1	43.8341	69.8628	49.0189	55.3657	91.0314	44.9276	54.2386	63.7749	0.850469	-0.233669	0.58471	-1.17582
Q8BIY1	Gpatch3	43.9126	15.288	40.2367	108.743	27.7001	58.8449	33.1458	65.096	0.509183	-0.973744	0.274557	-1.96393
E9Q0B6	Dnah6	43.9126	437.131	46.9577	37.3948	28.4103	24.005	176	29.9367	5.87909	2.55559	0.326113	5.87909
Q9JM52	Mink1	43.9912	80.1733	40.6848	67.4483	83.9288	66.5041	54.9498	72.6271	0.756602	-0.402394	0.271066	-1.3217
Q62108	Dlg4	43.9912	64.8853	38.534	36.7066	91.5049	35.5872	49.1368	54.5996	0.899949	-0.152085	0.799504	-1.11117
Q8VHQ4	Rab40c	43.9912	13.8659	56.4568	45.4244	54.8082	54.7351	38.1046	51.6559	0.737663	-0.438967	0.356759	-1.35563
Q9CZT6	Cmss1	44.0697	20.9766	48.1227	53.4539	76.5895	66.6909	37.723	65.5781	0.575238	-0.79777	0.0612043	-1.73841
Q3TZA2	Cdkl4	44.0697	29.865	47.0474	46.9538	19.5321	31.9444	40.3274	32.8101	1.22911	0.297619	0.474653	1.22911
P13011	Scd2	44.1483	20.2655	53.9476	44.9655	8.52309	41.098	39.4538	31.5289	1.25135	0.323491	0.631473	1.25135
A0A087WNT2	Ly6e	44.2269	35.0203	34.9495	50.9304	64.9886	18.4941	38.0656	44.8044	0.849595	-0.235153	0.65781	-1.17703
V9GX43	Celf2	44.2269	7.46625	38.8925	38.6948	73.8668	31.2905	30.1952	47.9507	0.629714	-0.667232	0.366098	-1.58802
Q8K341	Atat1	44.3054	122.66	38.4444	42.2126	37.2885	55.6692	68.4699	45.0568	1.51964	0.603727	0.445541	1.51964
E9Q842	Nav2	44.3054	37.8646	57.801	35.4065	136.133	33.1586	46.657	68.2327	0.683792	-0.54837	0.565205	-1.46243
Q9D219	Bcl9	44.4625	70.2183	50.1838	84.0428	184.667	46.9825	54.9549	105.231	0.522232	-0.937237	0.29607	-1.91486
Q9D1N2	Gpihbp1	44.4625	130.482	22.4035	26.3828	86.7698	14.3843	65.7827	42.5123	1.54738	0.629827	0.590679	1.54738
D6RJ61	Flywch2	44.4625	30.9316	41.8497	60.8717	220.062	48.01	39.0813	109.648	0.356425	-1.48833	0.272365	-2.80564
Q8K2X8	Gtf2h5	44.5411	74.8403	51.7969	80.9839	195.913	100.41	57.0594	125.769	0.453685	-1.14024	0.134276	-2.20417
F8WIT2	Anxa6	44.5411	281.051	47.9435	64.0836	22.8466	35.0267	124.512	40.6523	3.06285	1.61487	0.349518	3.06285
Q8BZ21	Kat6a	44.6196	64.1742	42.1186	42.9008	35.868	59.779	50.3041	46.1826	1.08924	0.123328	0.699889	1.08924
Q9JMD1	Sfmbt1	44.6982	20.2655	41.4913	47.1832	28.0552	43.4332	35.485	39.5572	0.897055	-0.156731	0.694556	-1.11476
Q3UZI5	Ptn	44.6982	57.7746	36.921	57.8128	46.0484	30.0763	46.4646	44.6458	1.04074	0.0576064	0.865594	1.04074
Q8VEM1	Rnf130	44.6982	33.0648	47.9435	47.6421	19.4137	46.5155	41.9022	37.8571	1.10685	0.146461	0.713866	1.10685
Q5XJV7	Setd5	44.7767	181.323	48.302	43.8185	12.903	39.9772	91.4672	32.2329	2.8377	1.50472	0.267127	2.8377
Q3UHK8	Tnrc6a	44.8553	42.8421	41.6705	40.4537	134.357	34.9333	43.1226	69.9147	0.61679	-0.69715	0.45313	-1.6213
Q61337	Bad	44.9339	84.262	41.3121	54.6775	242.435	61.6471	56.836	119.587	0.475271	-1.07318	0.375449	-2.10406
E9Q3Z5	Svil	45.0124	2259.43	59.4141	46.0362	42.6155	25.3127	787.952	37.9881	20.7421	4.37449	0.365703	20.7421
Q8CFT2	Setd1b	45.091	52.086	54.5749	49.4774	116.837	42.5925	50.584	69.6356	0.726409	-0.461146	0.469207	-1.37663
O70201	Birc5	45.091	12.6215	40.3263	51.0068	153.771	51.933	32.6796	85.5703	0.381904	-1.38872	0.211256	-2.61846
Q5FWA2	Tcp11	45.091	15.1103	24.375	133.903	146.905	274.89	28.1921	185.233	0.152198	-2.71598	0.0266557	-6.57037
Q8C7Q4-2	Rbm4	45.091	62.5743	50.3631	38.0066	97.4237	43.5266	52.6761	59.6523	0.883053	-0.179428	0.740469	-1.13244
Q0P5V2	Sobp	45.1695	13.1548	36.921	33.8006	60.9638	33.252	31.7484	42.6721	0.744009	-0.426609	0.456266	-1.34407
P50114	S100b	45.1695	50.6638	60.4895	57.9658	145.248	58.8449	52.1076	87.3529	0.596518	-0.745362	0.295247	-1.67639
Q9D7K2	Ten1	45.1695	34.487	44.807	47.5656	146.431	51.1857	41.4878	81.7274	0.507637	-0.978132	0.284096	-1.96991
Q8R2Z3	Slc26a7	45.2481	4.62197	48.6604	48.0244	13.7316	37.5487	32.8435	33.1016	0.992203	-0.0112921	0.988881	-1.00786
O88824	Jtb	45.2481	23.9987	41.1328	43.1302	36.1048	35.6806	36.7932	38.3052	0.960528	-0.0581011	0.838208	-1.04109
Q8K019	Bclaf1	45.3266	21.5099	54.2165	46.2656	174.368	44.9276	40.351	88.5204	0.455838	-1.13341	0.335332	-2.19376
K3W4P1	Nbr1	45.3266	36.2647	54.6645	54.601	30.5411	54.2681	45.4186	46.4701	0.977373	-0.0330185	0.917835	-1.02315
Q8R4K2	Irak4	45.3266	292.961	41.0432	46.8009	43.3257	29.5159	126.444	39.8808	3.17054	1.66473	0.358107	3.17054
Q922R0	Prkx	45.3266	36.4424	49.5565	46.8773	8.64147	51.1857	43.7752	35.5682	1.23074	0.299526	0.590796	1.23074
P23578	Acr	45.4052	24.532	27.7803	112.567	57.2941	180.364	32.5725	116.742	0.279013	-1.84159	0.0805375	-3.58406
Q8BPE4	Tmem177	45.4052	52.4415	47.3162	48.4833	14.0868	51.5594	48.3876	38.0432	1.27191	0.347001	0.444018	1.27191
Q3UMT1	Ppp1r12c	45.4837	523.171	47.2266	47.6421	89.7292	42.7793	205.294	60.0502	3.4187	1.77345	0.414374	3.4187
Q8CG29	Myo1f	45.4837	117.86	48.2123	64.0836	18.8218	70.4271	70.5187	51.1108	1.37972	0.464376	0.536266	1.37972
Q8VI56	Lrp4	45.5623	9.06616	39.1613	52.0774	2.0124	57.4438	31.2633	37.1779	0.84091	-0.249976	0.791529	-1.18919
P50172	Hsd11b1	45.5623	903.061	40.864	16.8238	9.11497	23.6314	329.829	16.5234	19.9613	4.31914	0.335809	19.9613
Q9D6Y4	Mef2bnb	45.5623	51.9082	44.9862	70.6601	188.81	78.8335	47.4856	112.768	0.421091	-1.2478	0.162287	-2.37478
B2RS91	Rrn3	45.5623	28.6206	63.6259	52.5363	1.53889	47.6364	45.9363	33.9039	1.3549	0.438184	0.563528	1.3549
Q7TQF2	Fbxo10	45.6409	30.7538	62.7298	49.4009	5.91881	50.8121	46.3748	35.3773	1.31087	0.390519	0.561494	1.31087
E3VRY9	Kcnma1	45.7194	239.809	54.7542	70.7366	32.9086	58.6581	113.428	54.1011	2.09658	1.06804	0.407879	2.09658
Q9CUX1	Prkrir	45.7194	43.5531	37.8171	58.1952	35.9864	55.0153	42.3632	49.7323	0.851825	-0.231372	0.371253	-1.17395
Q8CJF9	Ago3	45.7194	105.239	38.8029	45.8067	8.04959	47.1693	63.2538	33.6752	1.87835	0.909465	0.296844	1.87835
E9Q3I3	Spata13	45.798	134.393	45.4343	62.0953	67.948	57.9109	75.2084	62.6514	1.20043	0.263548	0.694521	1.20043
P39876	Timp3	45.798	84.262	44.4486	35.7124	14.4419	30.7301	58.1695	26.9615	2.15751	1.10936	0.0984936	2.15751
P61166	Tmem258	45.8765	12.6215	34.9495	52.7657	5.20856	40.9112	31.1492	32.9618	0.945007	-0.0816023	0.921694	-1.05819
Q8BGW5	Nabp1	45.9551	6.04411	49.4669	45.7303	88.7822	44.4606	33.822	59.6577	0.566935	-0.818745	0.269101	-1.76387
Q6PHN7	Tmem164	45.9551	18.1323	50.4527	40.0713	5.20856	30.9169	38.18	25.3989	1.50321	0.588051	0.428668	1.50321
A0A087WNZ5	Ly6c1	45.9551	286.384	47.3162	41.2949	73.0382	28.7686	126.552	47.7006	2.65305	1.40765	0.385419	2.65305
Q91W78	Usb1	45.9551	40.7088	56.6361	41.9831	57.0574	59.779	47.7667	52.9398	0.902282	-0.148349	0.515037	-1.1083
Q80TB8	Vat1l	46.0336	573.479	32.0818	40.3772	36.6967	18.9611	217.198	32.0117	6.78497	2.76234	0.357658	6.78497
Q91WA6	Sharpin	46.0336	44.7975	39.2509	47.948	82.9818	38.5761	43.3607	56.502	0.767419	-0.381914	0.390938	-1.30307
P10287	Cdh3	46.1122	54.9303	59.8622	62.6306	71.1441	44.7408	53.6349	59.5052	0.901349	-0.149843	0.539415	-1.10945
E9PX14	Ccdc152	46.1122	29.3317	45.0758	68.0601	51.6121	83.5971	40.1732	67.7564	0.592907	-0.754123	0.061656	-1.68661
Q03311	Bche	46.1122	85.3286	63.5363	74.3308	16.4543	66.1305	64.9924	52.3052	1.24256	0.313316	0.584245	1.24256
Q9CPR1	Rwdd4	46.1122	32.3538	38.534	35.636	148.681	49.3176	39	77.8782	0.500782	-0.997745	0.33906	-1.99688
A0A0R4J273		46.1908	19.7322	54.2165	58.7305	48.8894	66.5975	40.0465	58.0725	0.689595	-0.536178	0.195445	-1.45013
Q5NCJ4	Rapgef6	46.1908	6.57741	43.5524	57.2775	103.934	70.8007	32.1069	77.3374	0.415153	-1.26828	0.0744733	-2.40875
H3BKC5	Lsm5	46.3479	7.99956	58.0699	65.613	361.166	74.8171	37.4725	167.199	0.224119	-2.15766	0.256955	-4.46191
Q6S5C2	Gnptg	46.3479	25.0653	50.1838	50.1656	119.678	45.021	40.5323	71.6215	0.565924	-0.82132	0.286651	-1.76702
Q99J10	Ctu1	46.4264	49.775	48.1227	42.442	39.4193	37.9223	48.108	39.9279	1.20487	0.268882	0.00761377	1.20487
A0A0R4J0A9		46.4264	114.127	51.2592	53.9128	38.4723	45.7683	70.6042	46.0511	1.53317	0.616517	0.331869	1.53317
O55111	Dsg2	46.505	279.984	67.2105	52.4598	69.0134	23.2578	131.233	48.2437	2.72022	1.44372	0.335111	2.72022
Q5DTN8	Jakmip3	46.505	21.3321	43.0147	41.8302	79.7856	44.7408	36.9506	55.4522	0.66635	-0.585647	0.27149	-1.50071
P0CB42	Alkbh1	46.5835	19.3767	46.2408	34.183	12.903	37.5487	37.4003	28.2116	1.32571	0.406764	0.481864	1.32571
Q6P6J0	Adat2	46.6621	62.7521	42.477	53.5304	139.684	54.3615	50.6304	82.5253	0.613514	-0.704833	0.336679	-1.62996
Q01063	Pde4d	46.6621	364.78	43.7316	31.43	20.124	46.5155	151.725	32.6898	4.64134	2.21454	0.327508	4.64134
S4R2K0	Pdf	46.6621	35.3758	47.3162	52.2304	73.7484	63.3283	43.118	63.1024	0.683303	-0.549403	0.0524884	-1.46348
Q04886	Sox8	46.6621	9.59947	50.5423	39.1537	205.975	39.0431	35.6013	94.7239	0.375843	-1.4118	0.359229	-2.66069
A2AQT7	Mmadhc	46.7406	17.7768	50.8111	51.9245	107.959	63.6085	38.4428	74.4973	0.51603	-0.954474	0.145565	-1.93787
Q8K3M5	Cables2	46.7406	17.7768	44.3589	46.0362	22.7282	60.1526	36.2921	42.9723	0.844546	-0.243753	0.665265	-1.18407
Q61549	Emr1	46.7406	95.9947	57.2634	33.1124	41.7868	25.4061	66.6662	33.4351	1.9939	0.995593	0.101808	1.9939
Q9CQU8	Immp1l	46.7406	26.843	41.9394	49.6303	87.9536	56.0428	38.5077	64.5422	0.596627	-0.745098	0.121516	-1.67609
Q9JLI2	Col5a3	46.8192	396.245	52.1554	34.2595	225.744	24.3786	165.073	94.794	1.74139	0.800238	0.624873	1.74139
P53349	Map3k1	46.8192	18.6656	60.131	47.4891	19.6505	50.0649	41.8719	39.0682	1.07177	0.09999	0.866334	1.07177
Q8R4G6	Mgat5	46.8192	24.3542	36.8314	56.054	15.2705	63.9822	36.0016	45.1022	0.798222	-0.325138	0.609153	-1.25278
O70628	Pde9a	46.8978	88.1729	45.972	48.1009	81.4429	55.5758	60.3476	61.7065	0.977977	-0.0321276	0.940803	-1.02252
E9PYD1	Fam98c	46.8978	127.282	46.6889	52.4598	24.5039	67.2513	73.6229	48.0717	1.53152	0.614968	0.436886	1.53152
Q8K2C7	Os9	46.9763	21.1544	49.7358	49.5539	127.373	50.1583	39.2888	75.6951	0.519041	-0.94608	0.254619	-1.92663
Q9EPL9	Acox3	46.9763	33.4204	50.5423	59.8011	11.956	29.9829	43.6463	33.9133	1.287	0.364008	0.549101	1.287
A2AH75	Kif1b	46.9763	84.4398	45.7031	46.495	42.6155	56.0428	59.0397	48.3844	1.22022	0.287143	0.468461	1.22022
Q921D9	Grhl1	47.0549	11.7327	46.2408	30.3594	22.6099	59.9658	35.0095	37.645	0.929989	-0.104714	0.879247	-1.07528
Q3UFT3	Garem	47.0549	57.7746	45.7928	60.1835	29.4757	62.3009	50.2074	50.6534	0.991196	-0.0127572	0.970326	-1.00888
D3Z3H0	Ino80e	47.0549	40.5311	50.2735	38.389	116.956	48.8506	45.9532	68.0652	0.675135	-0.566753	0.422943	-1.48119
Q08879-2	Fbln1	47.1334	1231.75	51.7073	35.4065	41.3133	37.6421	443.53	38.1206	11.6349	3.54039	0.361774	11.6349
E9PYU4	Chd5	47.212	29.865	45.1655	84.5016	21.8996	79.4873	40.7475	61.9628	0.657612	-0.604692	0.365749	-1.52065
Q8BSI6	R3hcc1	47.212	81.0622	54.8438	39.0007	112.457	50.5319	61.0393	67.3299	0.906571	-0.141507	0.813773	-1.10306
Q9ERR1	Ndel1	47.212	75.7291	47.137	44.1244	136.606	33.9059	56.6927	71.5454	0.792401	-0.335697	0.684962	-1.26199
Q8BK63-2	Csnk1a1	47.2905	35.0203	51.2592	54.0657	21.6629	56.79	44.5233	44.1729	1.00793	0.0114011	0.978626	1.00793
Q56A10	Znf608	47.2905	15.9991	39.4302	47.8715	351.814	90.4157	34.2399	163.367	0.209589	-2.25437	0.247665	-4.77124
Q3UH45	Tecpr2	47.3691	44.442	51.9761	46.4185	19.7688	61.18	47.9291	42.4558	1.12892	0.17494	0.679693	1.12892
G3V001	C1qtnf2	47.3691	153.236	60.8479	40.7596	65.6988	34.7465	87.151	47.0683	1.85159	0.888761	0.311054	1.85159
Q925E0	Sntg2	47.3691	1494.67	52.6034	24.0887	67.1194	39.7904	531.548	43.6662	12.173	3.60561	0.368452	12.173
O09035	Dbil5	47.3691	11.5549	41.2224	53.3775	173.421	81.729	33.3821	102.842	0.324595	-1.62329	0.140589	-3.08076
O09126	Sema4d	47.4476	57.5968	53.7684	48.7127	26.753	55.2955	52.9376	43.5871	1.21453	0.280393	0.363287	1.21453
Q6KAU4	Mvb12b	47.4476	129.059	48.8396	44.6597	85.1125	45.3012	75.1154	58.3578	1.28715	0.364183	0.607507	1.28715
Q6IQX7	Chpf	47.5262	12.0882	51.4384	59.6482	15.1522	79.3939	37.0176	51.3981	0.720213	-0.473504	0.561647	-1.38848
G3X907	Tenm3	47.5262	180.079	61.6544	38.9243	18.3483	47.9166	96.4199	35.0631	2.7499	1.45938	0.226143	2.7499
Q5F201	Cfap52	47.5262	49.4195	36.921	121.055	74.6954	213.056	44.6222	136.269	0.327457	-1.61062	0.0882516	-3.05383
O35657	Neu1	47.6048	119.638	56.188	56.5128	68.5399	49.2242	74.4769	58.0923	1.28204	0.358447	0.522452	1.28204
Q9R0N8	Syt6	47.6048	264.874	40.6848	32.883	5.80044	44.8342	117.721	27.8392	4.22861	2.08018	0.294131	4.22861
E9Q9T1	Lrrfip1	47.6048	1141.8	56.5464	33.1889	135.186	41.2848	415.317	69.8866	5.94273	2.57113	0.397215	5.94273
Q9R1Q6	Tmem176b	47.6833	188.078	56.7257	37.5478	24.0304	29.8895	97.4957	30.4892	3.19771	1.67704	0.215114	3.19771
Q9CZA6	Nde1	47.6833	76.9735	45.8824	55.3657	186.088	54.6417	56.8464	98.6985	0.57596	-0.795959	0.403491	-1.73623
B2RY83	Hpse2	47.7619	35.198	46.4201	51.9245	14.9154	56.6032	43.1267	41.1477	1.04809	0.0677684	0.892705	1.04809
V9GX22	Tmem254b	47.7619	63.6409	40.864	90.5429	6.15557	52.6802	50.7556	49.7929	1.01933	0.0276273	0.97149	1.01933
Q64364	Cdkn2a	47.8404	2.31098	41.1328	48.7127	7.33933	41.8453	30.4281	32.6324	0.932448	-0.100905	0.913732	-1.07245
Q91ZT5	Fgd4	47.919	77.5068	49.0189	48.7892	30.8962	36.9882	58.1482	38.8912	1.49515	0.580292	0.15539	1.49515
D3Z030	Lrrc16a	47.919	13.5104	56.188	41.2184	8.40472	46.3287	39.2058	31.9839	1.2258	0.293719	0.703558	1.2258
Q9EQW8	Ndst4	47.919	22.5765	81.4591	17.2827	211.538	52.4934	50.6515	93.7714	0.54016	-0.888542	0.525926	-1.8513
Q9CYH5	Gfod2	47.919	55.2858	67.6586	49.095	16.3359	61.6471	56.9545	42.3593	1.34456	0.427129	0.376489	1.34456
Q8R003	Mbnl3	48.0761	19.3767	47.6747	60.7188	39.1826	58.0043	38.3758	52.6352	0.72909	-0.455831	0.288717	-1.37157
A0A0G2JGI5		48.0761	102.572	46.9577	32.883	88.7822	49.0374	65.8686	56.9009	1.1576	0.21114	0.735472	1.1576
B1AR09	Mllt6	48.1546	33.5981	53.3203	49.0186	123.94	50.0649	45.0243	74.3412	0.605645	-0.723456	0.314247	-1.65113
Q497H0	Zfand3	48.1546	25.7763	46.1512	90.3135	91.9784	58.4713	40.0274	80.2544	0.498756	-1.00359	0.0367312	-2.00499
E9Q9S3	Utp14b	48.2332	69.8628	42.2082	53.4539	83.8104	58.0043	53.4347	65.0895	0.820942	-0.284648	0.408773	-1.21811
Q9JK92	Hspb8	48.3118	993.9	25.2712	19.9592	82.9818	11.9558	355.828	38.2989	9.2908	3.2158	0.377088	9.2908
Q9Z126	Pf4	48.3903	106.661	50.1838	52.9951	34.3291	53.4274	68.4117	46.9172	1.45814	0.544126	0.346005	1.45814
Q810L3	Chfr	48.3903	103.461	42.9251	64.4659	97.3053	41.2848	64.9255	67.6853	0.959225	-0.0600588	0.918246	-1.04251
P31725	S100a9	48.3903	930.97	58.966	25.8475	113.878	55.2955	346.109	65.007	5.32418	2.41256	0.392552	5.32418
B1AWL2	Zfp462	48.4689	36.0869	54.6645	34.6418	49.1262	38.1091	46.4068	40.6257	1.1423	0.191943	0.454821	1.1423
E9Q1K0	Snx25	48.5474	51.7305	44.0005	54.9069	14.0868	67.9986	48.0928	45.6641	1.05319	0.0747605	0.889362	1.05319
Z4YKV1	Gnas	48.5474	154.658	44.2693	50.1656	13.6133	42.1255	82.4916	35.3015	2.33677	1.22452	0.279625	2.33677
E9PVY8	Macf1	48.5474	34.8425	53.9476	49.5539	9.70686	46.0485	45.7792	35.1031	1.30414	0.383093	0.486744	1.30414
Q8CG16	C1ra	48.626	171.368	48.302	33.9536	33.3821	33.9059	89.432	33.7472	2.65006	1.40602	0.245663	2.65006
Q9D291	Desi2	48.626	88.8839	49.1085	53.2245	98.8442	36.1476	62.2061	62.7388	0.99151	-0.0123003	0.982619	-1.00856
P26187	Mgmt	48.626	44.0864	47.137	36.2477	89.019	46.6089	46.6165	57.2919	0.813666	-0.297491	0.545874	-1.229
D3Z4I3	Rbm24	48.7045	179.368	39.699	42.2126	171.172	40.3508	89.2572	84.5785	1.05532	0.0776776	0.94396	1.05532
Z4YL66	Ino80	48.7045	39.2867	53.9476	53.1481	15.3889	56.6966	47.3129	41.7445	1.13339	0.180647	0.709109	1.13339
Q3UB74	Tbrg1	48.7045	28.9762	40.864	43.2832	133.765	38.6695	39.5149	71.9059	0.549536	-0.863713	0.361723	-1.81972
Q8K330	Ssh3	48.7831	156.791	64.1636	40.6066	19.5321	42.3123	89.9126	34.1503	2.63285	1.39662	0.181525	2.63285
O08967	Cyth3	48.8616	83.7287	57.0841	61.7894	26.753	57.9109	63.2248	48.8178	1.29512	0.373084	0.399341	1.29512
Q6P3Z4	Zfp37	48.8616	91.3727	59.3245	40.2243	84.9942	24.939	66.5196	50.0525	1.329	0.410337	0.497531	1.329
Q812E0	Cpeb2	48.8616	78.3956	49.0189	60.8717	61.9108	98.6353	58.7587	73.8059	0.796124	-0.328934	0.395684	-1.25609
A0A0G2JGX4		48.8616	634.098	32.3507	45.042	15.2705	24.939	238.437	28.4172	8.39059	3.06877	0.348801	8.39059
Q61908	Cmc4	48.8616	65.9519	51.6177	48.1774	169.278	47.3561	55.4771	88.2705	0.628489	-0.67004	0.467086	-1.59112
Q8QZR5	Gpt	48.9402	166.924	19.267	9.78842	4.02479	3.36257	78.3771	5.72526	13.6897	3.77502	0.182802	13.6897
Q9JHD1	Kat2b	48.9402	46.753	44.7174	51.1598	12.5479	33.252	46.8035	32.3199	1.44813	0.534195	0.266391	1.44813
E9Q3E1	Aldh3b2	48.9402	816.31	36.7417	33.4183	24.0304	27.8346	300.664	28.4278	10.5764	3.40278	0.35063	10.5764
Q7M759	Abhd17b	49.0188	49.0639	52.7827	47.0303	22.8466	53.1472	50.2885	41.008	1.22631	0.294321	0.376395	1.22631
Q6VVW5	Npr2	49.0188	161.591	53.858	47.948	48.0608	51.2791	88.1559	49.096	1.79558	0.844453	0.347876	1.79558
P06880	Gh1	49.333	85.3286	48.5708	42.7479	20.9526	52.3066	61.0775	38.669	1.57949	0.659462	0.216139	1.57949
Q3U3Q1	Ulk3	49.333	55.4636	57.8907	61.407	26.9898	56.0428	54.2291	48.1465	1.12633	0.171635	0.609429	1.12633
Q9WVD5	Slc25a15	49.333	75.9069	61.9233	45.2714	9.70686	37.3619	62.3877	30.7801	2.02689	1.01927	0.0752988	2.02689
Q3TDX8	Cyb5r4	49.333	87.1063	56.4568	68.4425	14.0868	66.5975	64.2987	49.7089	1.2935	0.371284	0.53018	1.2935
Q9D4C5	Eaf1	49.4115	25.7763	48.302	69.8954	188.81	69.3996	41.1633	109.368	0.376373	-1.40977	0.16713	-2.65694
Q7TQK5	Ccdc93	49.4901	60.2633	45.7928	52.5363	29.1206	42.3123	51.8487	41.3231	1.25472	0.327361	0.261038	1.25472
P0DOV2		49.5686	122.482	51.9761	23.5534	144.182	27.7412	74.6756	65.1589	1.14605	0.196675	0.84686	1.14605
Q8K410	Adam32	49.5686	20.2655	26.5257	188.58	76.3527	353.817	32.1199	206.25	0.155733	-2.68285	0.0982245	-6.42124
Q6RI63	Fam120b	49.6472	58.8412	54.6645	46.7244	34.4475	52.9604	54.3843	44.7108	1.21636	0.282568	0.185251	1.21636
D3Z2J4	Aktip	49.6472	91.0172	48.8396	58.0423	56.2287	76.0314	63.168	63.4341	0.995805	-0.00606546	0.98695	-1.00421
Q61805	Lbp	49.7258	197.145	61.5648	48.2538	26.8714	47.0759	102.812	40.7337	2.524	1.33571	0.263826	2.524
Q921L7	Hemk1	49.8043	12.7993	41.4017	64.5424	183.246	93.1244	34.6684	113.638	0.305079	-1.71275	0.102851	-3.27784
Q8BYI6	Lpcat2	49.8829	77.8623	39.9678	39.6125	6.74745	27.2742	55.9043	24.5447	2.27765	1.18755	0.102332	2.27765
Q60872	Eif1a	49.9614	58.6634	45.6135	53.8363	146.668	60.6196	51.4128	87.0413	0.590671	-0.759573	0.302399	-1.69299
O88507	Cntfr	49.9614	549.481	46.7785	28.9064	70.4339	49.1308	215.407	49.4904	4.3525	2.12185	0.3779	4.3525
Q8BFR1	Zc3hav1l	50.04	75.3736	51.6177	44.0479	14.3235	47.6364	59.0104	35.3359	1.66998	0.739834	0.151175	1.66998
P11928	Oas1a	50.1185	128.171	57.1737	24.7769	4.4983	15.5986	78.4877	14.9579	5.24723	2.39156	0.0681286	5.24723
A0A0A0MQE8	Arhgap21	50.1971	63.8187	70.2574	44.8126	132.818	42.9661	61.4244	73.5322	0.83534	-0.259565	0.709256	-1.19712
D3YXJ5	Fam84b	50.1971	128.526	48.0331	45.2714	94.1091	34.8399	75.5854	58.0735	1.30155	0.380228	0.615099	1.30155
P98086	C1qa	50.1971	193.767	48.5708	45.9597	17.0462	32.6916	97.5116	31.8992	3.05687	1.61206	0.250371	3.05687
Q99M08		50.1971	70.5739	61.1168	75.172	68.0664	77.5258	60.6293	73.5881	0.823901	-0.279457	0.118517	-1.21374
Q61029	Tmpo	50.2756	61.1522	53.0515	55.5187	72.8014	35.5872	54.8264	54.6358	1.00349	0.00502592	0.987274	1.00349
Q64345	Ifit3	50.2756	355.714	46.4201	32.4241	40.3663	52.9604	150.803	41.9169	3.59767	1.84706	0.348544	3.59767
P54265	Dmpk	50.2756	1218.95	65.3286	44.9655	127.965	51.7462	444.851	74.8922	5.93989	2.57044	0.394316	5.93989
Q9JIP6	Fzd2	50.2756	63.2854	51.2592	52.001	25.4509	36.8014	54.9401	38.0844	1.44259	0.528657	0.126496	1.44259
O89012	Magea8	50.3542	28.9762	45.5239	49.1715	51.6121	51.933	41.6181	50.9055	0.817556	-0.290611	0.228098	-1.22316
Q9CZB9	Tmem128	50.5113	18.3101	58.2491	57.354	18.1116	64.0756	42.3568	46.5137	0.910631	-0.135062	0.836185	-1.09814
Q9CPN9	2210010C04Rik	50.5113	97.7723	68.017	28.5241	968.436	38.2959	72.1002	345.085	0.208934	-2.25888	0.430983	-4.78619
P42567	Eps15	50.5113	46.3974	56.2776	46.8009	173.658	49.6913	51.0621	90.0501	0.567041	-0.818474	0.40489	-1.76354
Q9D1F5		50.5899	8.17732	51.3488	63.3188	192.48	80.0478	36.7053	111.949	0.327876	-1.60878	0.15497	-3.04993
Q80YR2	Fam160b2	50.8255	49.9528	67.0313	77.772	10.5355	76.405	55.9365	54.9042	1.0188	0.0268752	0.966162	1.0188
Q99JW1	Abhd17a	50.8255	34.487	75.5446	45.042	19.5321	50.2517	53.619	38.2753	1.40088	0.486333	0.371227	1.40088
Q9Z1M4	Rps6kb2	50.8255	103.283	54.2165	60.7953	44.8646	49.7847	69.4417	51.8149	1.34019	0.422435	0.37303	1.34019
Q8C0E3	Trim47	50.9041	112.172	44.7174	61.1011	16.4543	54.0813	69.2645	43.8789	1.57854	0.658589	0.377586	1.57854
A0A0A6YX21	Sft2d2	50.9041	54.7525	48.6604	79.378	1.30214	55.1087	51.439	45.2629	1.13645	0.184532	0.802728	1.13645
Q99K30	Eps8l2	50.9826	273.94	79.6669	37.9301	33.5005	50.3451	134.863	40.5919	3.32242	1.73223	0.250506	3.32242
Q8CD19	Lancl3	50.9826	86.0397	52.0657	48.7127	33.2637	43.9002	63.0293	41.9589	1.50217	0.587048	0.164011	1.50217
Q8K1K4	Cenpi	50.9826	18.1323	49.1981	52.4598	12.6663	57.5372	39.4377	40.8878	0.964535	-0.0520951	0.938808	-1.03677
F8VQF3	Pkdrej	51.0612	3.37759	44.8966	58.7305	30.4227	79.6741	33.1118	56.2758	0.588385	-0.765169	0.325465	-1.69957
A0A2I3BPI4		51.1398	116.438	59.9518	64.0836	63.0946	56.5098	75.8432	61.2293	1.23867	0.308797	0.517114	1.23867
Q9DA74	1700019A02Rik	51.1398	6.39964	42.9251	58.8835	184.785	72.5754	33.4882	105.415	0.317681	-1.65435	0.163393	-3.14782
Q3UTC9	Mdm4	51.1398	43.0198	43.194	59.4952	100.028	68.7458	45.7845	76.0897	0.601718	-0.73284	0.0732149	-1.66191
Q3TCR7	Dnm2	51.2183	22.221	52.6034	49.095	7.93121	62.3943	42.0142	39.8068	1.05545	0.0778619	0.913803	1.05545
Q8VE94	Fam110c	51.3754	17.9546	49.4669	82.3604	121.336	91.2563	39.599	98.3176	0.402766	-1.31199	0.0214576	-2.48283
A6PWD2	Fhad1	51.454	17.0657	57.1737	43.2067	141.341	49.5979	41.8978	78.0485	0.536817	-0.897497	0.348661	-1.86283
P51829	Adcy7	51.454	27.0207	63.0883	54.9069	20.4791	51.6528	47.1877	42.3463	1.11433	0.156175	0.767162	1.11433
Q80Y83	Dixdc1	51.454	138.837	57.5322	48.9421	95.5297	58.9383	82.6077	67.8034	1.21834	0.28492	0.663123	1.21834
Q8C2A2	Tsen54	51.454	35.9091	46.3304	42.442	61.2005	51.8396	44.5645	51.8274	0.859864	-0.217819	0.363441	-1.16297
A2AQ25-3	Skt	51.5325	25.5986	53.5892	47.1832	111.629	41.8453	43.5734	66.8858	0.65146	-0.618252	0.389332	-1.53501
Q61245	Col11a1	51.6111	463.085	66.6728	60.0305	185.141	43.2463	193.79	96.1393	2.01572	1.01129	0.529346	2.01572
Q9CZI9	Aen	51.6111	25.243	44.0901	47.5656	69.0134	50.4385	40.3147	55.6725	0.724141	-0.465658	0.211251	-1.38095
P35276	Rab3d	51.6896	182.034	61.8337	65.1542	21.8996	45.021	98.5191	44.0249	2.2378	1.16208	0.280289	2.2378
Q7TN75-2	Peg10	51.6896	11.9104	58.0699	41.1419	92.0968	45.6749	40.5566	59.6379	0.680048	-0.556291	0.430121	-1.47048
Q8C9S8	Atg4a	51.6896	52.6193	64.1636	67.2954	61.4373	30.7301	56.1575	53.1543	1.0565	0.0792932	0.815124	1.0565
Q6ZQ06	Cep162	51.7682	24.3542	52.7827	43.4361	163.951	48.8506	42.9684	85.4126	0.503068	-0.991173	0.3526	-1.9878
Q99LE1	Rilpl2	51.7682	33.7759	45.0758	57.6599	197.452	55.7626	43.54	103.625	0.420169	-1.25096	0.272061	-2.37999
Q3TZ89	Sec31b	51.7682	80.3511	58.0699	47.6421	21.1894	38.1091	63.3964	35.6469	1.77846	0.830626	0.0753086	1.77846
A0A0G2JE97		51.7682	71.996	48.4812	66.8365	61.5557	57.9109	57.4151	62.101	0.924544	-0.113186	0.580157	-1.08161
Q8BK30	Ndufv3	51.8468	47.1085	61.8337	82.4368	347.434	79.4873	53.5963	169.786	0.31567	-1.66351	0.261448	-3.16787
Q8BH44	Coro2b	51.8468	111.283	56.6361	44.5832	55.045	43.1529	73.2553	47.5937	1.53918	0.622163	0.257069	1.53918
Q6Q783	Suv420h2	51.9253	39.82	43.4628	49.1715	31.8432	53.9879	45.0694	45.0009	1.00152	0.00219439	0.993258	1.00152
D3Z4D7	Mfap5	51.9253	657.386	40.5951	40.989	112.221	37.8289	249.969	63.6796	3.92541	1.97284	0.415263	3.92541
Q8K2W6	Phf13	52.0039	21.5099	49.1981	61.3306	205.62	68.2788	40.904	111.743	0.366054	-1.44987	0.213863	-2.73184
Q9Z256	P2rx4	52.0039	148.614	56.9945	58.8835	24.2671	62.1141	85.8708	48.4216	1.7734	0.826518	0.328243	1.7734
S4R1H5	Zfp532	52.0824	53.1526	59.0556	47.1832	214.971	53.4274	54.7635	105.194	0.520596	-0.941763	0.410765	-1.92087
Q8C0P0	Mastl	52.161	7.11072	55.5607	48.1774	80.3775	45.5815	38.2775	58.0455	0.659439	-0.600688	0.361624	-1.51644
Q8CI70	Lrrc20	52.161	238.387	52.6034	54.754	138.5	48.3836	114.384	80.5459	1.42011	0.506	0.647044	1.42011
Q99NF7	Ppm1b	52.161	62.7521	46.8681	86.4134	140.394	98.7287	53.9271	108.512	0.496969	-1.00877	0.0324857	-2.0122
Q8CD91	Smoc2	52.161	61.1522	34.9495	38.7713	109.972	29.3291	49.4209	59.3575	0.832598	-0.264308	0.727585	-1.20106
Q8VCX1	Akr1d1	52.161	5.5108	48.302	43.8185	24.859	36.5212	35.3246	35.0662	1.00737	0.0105908	0.987841	1.00737
A0A0G2JGD2		52.161	847.42	66.0455	44.3538	187.035	53.334	321.875	94.9076	3.39146	1.76191	0.442895	3.39146
O70161	Pip5k1c	52.2395	147.192	54.1269	54.2187	59.6616	48.1034	84.5195	53.9946	1.56533	0.646469	0.387647	1.56533
Q61644	Pacsin1	52.3966	101.683	55.2918	43.1302	65.2253	41.9387	69.7905	50.0981	1.39308	0.478275	0.327582	1.39308
Q8BQY8	Hus1	52.4752	16.888	48.2123	45.1185	16.3359	49.5979	39.1918	37.0174	1.05874	0.0823482	0.893946	1.05874
Q8CHH5	Gltscr1l	52.4752	32.3538	45.7928	49.095	55.2817	46.6089	43.5406	50.3285	0.865128	-0.209015	0.352267	-1.1559
O88843	Cradd	52.5538	71.1072	50.1838	43.6655	110.682	54.2681	57.9483	69.5385	0.833326	-0.263047	0.623496	-1.20001
P32507-2	Pvrl2	52.5538	83.9064	57.5322	62.9365	114.943	59.779	64.6641	79.2195	0.816265	-0.29289	0.514166	-1.22509
Q6V4S5	Sdk2	52.6323	48.8862	51.6177	55.3657	48.8894	61.5536	51.0454	55.2696	0.923572	-0.114704	0.331227	-1.08275
Q8BGF0	AW551984	52.7109	229.854	61.7441	39.3066	10.8906	44.4606	114.77	31.5526	3.63741	1.86291	0.228209	3.63741
Q66JV4	Rbm12b2	52.7109	20.9766	54.8438	74.4837	49.8364	81.4488	42.8438	68.5896	0.624639	-0.678905	0.151668	-1.60092
A2AMZ4		52.7894	44.6197	59.1452	73.1073	156.612	78.7401	52.1848	102.82	0.507536	-0.978417	0.136919	-1.9703
Q6PER3	Mapre3	52.7894	388.778	50.0046	39.8419	38.8274	45.021	163.857	41.2301	3.97422	1.99067	0.336892	3.97422
Q9CR23	Tmem9	52.868	31.4649	62.0129	73.4896	69.0134	68.2788	48.7819	70.2606	0.6943	-0.526369	0.079786	-1.4403
Q9QZL9	Dkkl1	52.868	23.1098	35.2183	135.508	556.013	226.6	37.0654	306.04	0.121113	-3.04558	0.103521	-8.25677
D3Z710	Klc3	52.868	58.3079	46.2408	59.2658	110.327	52.1198	52.4722	73.9042	0.710003	-0.494102	0.314687	-1.40844
Q91X58	Zfand2b	52.9465	108.083	50.0942	53.3775	200.529	48.1968	70.3746	100.701	0.698846	-0.516953	0.600346	-1.43093
Q5PPQ4	Zfp658	52.9465	47.2863	45.6135	34.3359	25.2141	32.9718	48.6154	30.8406	1.57635	0.656584	0.00786531	1.57635
Z4YJL0	Bahd1	53.0251	10.4883	57.6218	51.6186	109.972	51.4659	40.3784	71.0188	0.568559	-0.814618	0.280668	-1.75883
F8WIC0	Ak7	53.0251	4.08866	46.3304	100.943	57.1757	177.189	34.4814	111.769	0.308505	-1.69663	0.113525	-3.24144
A0A1L1SRJ2		53.1036	12.4438	51.08	78.0779	477.293	106.108	38.8758	220.493	0.176313	-2.50379	0.232925	-5.67173
P12815-2	Pdcd6	53.1036	90.1283	56.4568	65.3836	78.1283	88.8278	66.5629	77.4466	0.859469	-0.218483	0.4692	-1.16351
Q9DBL9	Abhd5	53.1822	45.5086	42.2978	40.989	24.6223	32.9718	46.9962	32.861	1.43015	0.516166	0.0689509	1.43015
A0A075B5X9	Ighv1-72	53.1822	293.317	40.5055	36.783	38.8274	34.1861	129.002	36.5988	3.52475	1.81752	0.324117	3.52475
Q99J38	Ttc30a1	53.3393	29.5095	51.7969	76.3191	12.3111	83.8773	44.8819	57.5025	0.780521	-0.357491	0.626386	-1.2812
Q6SKR2	N6amt1	53.3393	48.7084	47.9435	42.0596	92.2151	47.6364	49.9971	60.637	0.82453	-0.278356	0.541475	-1.21281
Q80ZW0	Stk35	53.3393	28.4429	44.0901	66.4542	51.9672	83.1301	41.9574	67.1838	0.624517	-0.679188	0.0946968	-1.60124
A0A0A6YWS9	Ighv6-5	53.3393	117.327	61.4752	71.5778	34.0924	50.2517	77.3805	51.974	1.48883	0.574181	0.328575	1.48883
A2AG30	Dnajb5	53.4179	2639.32	67.9274	33.4183	75.2873	58.2845	920.222	55.6634	16.5319	4.04718	0.371454	16.5319
Q60841	Reln	53.4964	10.1328	44.9862	70.5072	7.57608	62.7679	36.2051	46.9504	0.771136	-0.374943	0.675595	-1.29679
Q3V079	Ccdc176	53.575	24.1764	30.4688	96.2783	8.52309	72.2952	36.0734	59.0322	0.61108	-0.710567	0.453328	-1.63645
Q7TNI7	Il17f	53.575	72.8848	47.4058	50.4715	4.4983	28.7686	57.9552	27.9128	2.07629	1.05401	0.121709	2.07629
Q8K2H3	Fam13b	53.7321	17.7768	50.9008	65.0777	47.2321	64.169	40.8032	58.8263	0.693623	-0.527777	0.235462	-1.44171
Q3TU36	Rap1gds1	53.7321	74.8403	41.6705	48.7892	41.3133	56.9768	56.7476	49.0264	1.15749	0.211	0.51034	1.15749
Q7TQG1	Plekha6	53.7321	145.947	65.9559	51.848	112.931	36.8014	88.545	67.1935	1.31776	0.39809	0.595981	1.31776
Q8VHJ5	Mark1	53.7321	96.528	55.3815	58.654	77.1813	70.0535	68.5472	68.6296	0.998799	-0.00173321	0.995881	-1.0012
E9PZ36	Pkhd1	53.8107	18.1323	43.642	72.8014	8.28634	88.641	38.5283	56.5762	0.680998	-0.554277	0.537114	-1.46843
Q8VE92	Rbm4b	53.8107	13.5104	60.2206	64.8483	127.61	70.6139	42.5139	87.6907	0.484816	-1.04449	0.142565	-2.06264
Q9Z2M6	Ubl3	53.8107	150.925	71.512	75.5544	78.8386	62.9547	92.0826	72.4492	1.27099	0.345958	0.551717	1.27099
O35125	Lrrc23	53.8892	440.864	48.4812	155.544	332.519	293.944	181.078	260.669	0.694667	-0.525607	0.601526	-1.43954
Q99JH1	Rpp25l	53.8892	42.3088	48.2123	58.654	99.9096	65.0096	48.1368	74.5244	0.64592	-0.630574	0.11731	-1.54818
P15975	Usp53	53.8892	17.599	58.2491	55.5952	148.089	58.7515	43.2458	87.4786	0.494358	-1.01637	0.250503	-2.02282
Q8BVD7	C1qtnf7	53.9678	156.08	67.569	56.3599	91.0314	44.087	92.5389	63.8261	1.44986	0.535914	0.457631	1.44986
P28650	Adssl1	53.9678	30.7538	17.654	28.3711	108.669	26.8071	34.1252	54.6157	0.624824	-0.678479	0.519375	-1.60045
Q9JLM8	Dclk1	54.0463	228.965	43.3732	58.654	24.9774	28.3016	108.795	37.311	2.91589	1.54394	0.307048	2.91589
P60487	Pdxp	54.2034	31.9982	50.6319	56.1305	35.2761	65.1964	45.6112	52.201	0.87376	-0.19469	0.588486	-1.14448
Q8BM88	Ctso	54.2034	42.131	58.2491	51.9245	101.093	56.0428	51.5278	69.6868	0.739421	-0.435533	0.33224	-1.35241
P97931	Ung	54.282	5.33304	58.6972	59.7246	41.3133	62.4877	39.4374	54.5085	0.723509	-0.466917	0.457501	-1.38215
D3YVW2	Golim4	54.282	248.342	59.1452	53.8363	76.7078	36.0542	120.59	55.5328	2.17151	1.1187	0.3733	2.17151
Q3UH53	Sdk1	54.4391	208.522	48.5708	68.8248	174.368	82.5697	103.844	108.587	0.956316	-0.0644406	0.942657	-1.04568
Q9CQ46	Efcab2	54.5177	12.9771	54.8438	64.4659	351.933	81.6356	40.7795	166.012	0.245643	-2.02537	0.254141	-4.07095
Q8K441	Abca6	54.5177	168.88	80.4734	54.601	16.8094	60.8064	101.29	44.0723	2.29828	1.20055	0.199288	2.29828
Q8BX05	Gk5	54.6748	6.75518	60.131	70.4307	11.6009	55.856	40.5203	45.9625	0.881595	-0.181813	0.835111	-1.13431
H3BJV1	Tardbp	54.7533	11.7327	39.5198	45.9597	55.4001	54.1747	35.3353	51.8448	0.681558	-0.553091	0.270997	-1.46723
D3YVY9	Dscc1	54.7533	7.99956	56.7257	87.4075	75.5241	92.8442	39.8262	85.2586	0.467122	-1.09813	0.0531783	-2.14077
Q3UYV8	Dnaaf3	54.8319	23.8209	37.6379	76.8544	80.0224	105.08	38.7636	87.3189	0.443931	-1.17159	0.0185108	-2.2526
E9PY16	Adap1	54.8319	771.157	54.6645	39.0772	39.7744	41.4717	293.551	40.1078	7.31906	2.87166	0.348382	7.31906
Q8CIB9	Esco2	54.8319	19.0212	58.6076	39.0772	124.887	35.3069	44.1536	66.4237	0.664726	-0.589168	0.523006	-1.50438
Q5SQA4	Tle1	54.9104	29.1539	54.1269	57.0481	129.622	56.9768	46.0637	81.2156	0.567178	-0.818126	0.242247	-1.76311
Q9DBR3-2	Armc8	54.9104	29.1539	51.7073	63.4718	82.5083	66.8777	45.2572	70.9526	0.637851	-0.648708	0.0620378	-1.56776
Q9CS72	Filip1	54.989	565.124	52.6034	50.3186	118.376	52.5868	224.239	73.7605	3.04009	1.60412	0.430781	3.04009
Q8C5X2	Dcun1d4	54.989	34.1314	64.8805	42.2126	23.912	41.0046	51.3336	35.7097	1.43752	0.523587	0.222203	1.43752
Q8VHC3	Selm	55.2247	162.835	44.2693	46.6479	203.962	39.697	87.443	96.769	0.903626	-0.146202	0.893875	-1.10665
Q921F2	Tardbp	55.2247	37.3313	56.0088	47.4127	85.1125	54.7351	49.5216	62.4201	0.79336	-0.333953	0.379045	-1.26046
Q8C180	Frs2	55.2247	61.1522	58.6972	54.4481	150.693	55.2955	58.358	86.8122	0.672233	-0.572967	0.423978	-1.48758
Q9R1Q7	Plp2	55.2247	445.131	62.7298	68.4425	25.5693	44.2738	187.695	46.0952	4.0719	2.0257	0.335084	4.0719
A0A286YDZ5		55.2247	84.9731	55.3815	70.1248	11.8376	62.4877	65.1931	48.15	1.35396	0.437182	0.45843	1.35396
Q9CX83	Armcx1	55.3818	46.5752	66.404	68.7483	13.7316	57.5372	56.1203	46.6724	1.20243	0.265955	0.622504	1.20243
P52651	Rhox5	55.4603	9.77723	79.4876	89.7782	373.714	62.0207	48.2417	175.171	0.275398	-1.86041	0.279957	-3.63111
Q9CQZ0	Ormdl2	55.4603	12.0882	46.6889	77.0838	8.16796	73.8831	38.0791	53.045	0.717865	-0.478215	0.59666	-1.39302
A2ALR9	Usp48	55.4603	12.266	63.8948	61.7129	18.7035	76.0314	43.8737	52.1493	0.84131	-0.249291	0.742535	-1.18862
Q8BS95	Gpr89a	55.5389	46.2197	57.5322	60.5658	29.8308	72.2018	53.0969	54.1995	0.979658	-0.0296501	0.937023	-1.02076
B2RPZ5	Hectd2	55.5389	83.5509	69.0924	64.6189	32.6719	83.8773	69.3941	60.3894	1.14911	0.200518	0.624006	1.14911
A0A0A6YW06	Enah	55.5389	179.546	47.4058	26.9946	154.244	31.1037	94.1636	70.7808	1.33036	0.411812	0.71553	1.33036
Q9EPA7	Nmnat1	55.5389	56.5302	49.4669	41.9831	13.4949	53.9879	53.8453	36.4886	1.47567	0.561374	0.228193	1.47567
Q8BLY7	Hps6	55.6174	68.2629	56.4568	54.1422	16.8094	51.7462	60.1124	40.8993	1.46977	0.555587	0.205928	1.46977
Q6NZR2	Msantd2	55.6174	39.9978	57.6218	41.0655	39.1826	46.0485	51.079	42.0989	1.21331	0.278949	0.204832	1.21331
V9GWW1	Zfp280d	55.6174	105.772	64.6117	67.2954	116.601	59.5922	75.3337	81.1629	0.928179	-0.107524	0.817119	-1.07738
E9PZ08	1700024P16Rik	55.6174	39.2867	58.1595	69.3601	103.934	54.4549	51.0212	75.9163	0.672071	-0.573313	0.190292	-1.48794
E9QN77	Tmub1	55.696	41.9532	56.3672	56.054	57.0574	51.1857	51.3388	54.7657	0.937426	-0.093223	0.533447	-1.06675
F6VT60	Lace1	55.696	121.238	59.5933	38.3125	15.0338	37.6421	78.8424	30.3295	2.59953	1.37825	0.0979809	2.59953
Q3U1U4	Itgam	55.696	212.077	87.4633	49.7068	29.0022	42.2189	118.412	40.3093	2.93759	1.55463	0.17978	2.93759
O35126	Atn1	55.7745	73.2404	61.296	70.7366	83.1002	70.6139	63.437	74.8169	0.847896	-0.23804	0.160355	-1.17939
P0CG14	Chtf8	55.8531	23.8209	48.8396	37.0125	139.092	55.856	42.8379	77.3202	0.554032	-0.851958	0.352879	-1.80495
Q05AH6		55.9317	27.3763	64.5221	44.5067	224.205	59.5922	49.2767	109.435	0.450284	-1.15109	0.362895	-2.22082
P51943	Ccna2	55.9317	6.93295	58.6972	46.342	106.775	45.3012	40.5206	66.1394	0.612655	-0.706854	0.386367	-1.63224
A0A0R4J1H8		56.0102	557.658	61.4752	42.442	186.088	67.1579	225.048	98.5626	2.2833	1.19112	0.503183	2.2833
P62862	Fau	56.0102	47.9973	13.0836	29.1358	334.176	15.3184	39.0304	126.21	0.309249	-1.69316	0.452624	-3.23364
Q9CPY1	Mrpl51	56.0102	34.1314	66.9417	48.1009	28.1736	56.4164	52.3611	44.2303	1.18383	0.24346	0.559137	1.18383
Q8CI08-2	Slain2	56.0102	161.769	73.125	61.9423	243.855	49.2242	96.9681	118.341	0.819399	-0.287362	0.778083	-1.22041
E9QAH1	Golgb1	56.0102	49.5972	52.8723	62.2482	79.1937	54.3615	52.8266	65.2678	0.809382	-0.305108	0.175	-1.23551
Q8CFY5	Cox10	56.0888	22.221	59.4141	42.3655	24.3855	42.4991	45.908	36.4167	1.26063	0.334144	0.515431	1.26063
P01631		56.0888	135.637	50.6319	43.4361	121.809	35.5872	80.7859	66.9441	1.20677	0.271147	0.739868	1.20677
Q8K2C8	Agpat6	56.1673	73.7737	49.5565	65.7659	16.5727	52.5868	59.8325	44.9751	1.33035	0.411802	0.415745	1.33035
Q6P1Y1	Zcchc5	56.2459	275.185	62.1921	55.7481	112.694	42.4057	131.208	70.2826	1.86686	0.900613	0.463094	1.86686
Q99JG3	Anxa13	56.3244	1.77768	21.8658	63.1659	18.9402	20.4556	26.656	34.1872	0.779705	-0.359	0.744199	-1.28254
Q91Z78	Bnip3l	56.403	33.7759	53.3203	67.3718	178.038	60.8998	47.8331	102.103	0.468478	-1.09395	0.233136	-2.13457
D3YTR3	Mex3d	56.403	35.9091	54.0373	54.1422	148.799	47.6364	48.7831	83.5259	0.584048	-0.775841	0.356026	-1.71219
E9PUD6	Zscan18	56.4815	6.75518	82.6241	71.2719	285.524	88.5476	48.6203	148.448	0.327524	-1.61033	0.239124	-3.05321
Q8BHD8	Pcmtd2	56.4815	85.8619	59.5037	65.3071	64.6335	62.7679	67.2824	64.2362	1.04742	0.0668427	0.76119	1.04742
P17183	Eno2	56.5601	1487.92	50.3631	43.1302	70.5523	36.6146	531.614	50.099	10.6113	3.40753	0.370997	10.6113
Q61468	Msln	56.7172	477.485	60.0414	51.4657	73.0382	43.4332	198.081	55.979	3.53849	1.82313	0.367455	3.53849
Q60595	Xlr3a	56.7958	5.33304	62.909	62.0188	36.9334	70.8007	41.6793	56.5843	0.736587	-0.441071	0.514933	-1.35761
Q7TQJ1	Marveld1	56.7958	1600.09	63.7156	19.1945	21.6629	50.1583	573.534	30.3386	18.9044	4.24065	0.349684	18.9044
P51125-3	Cast	56.7958	321.049	70.8847	37.2419	286.707	52.1198	149.576	125.356	1.19321	0.25485	0.847233	1.19321
E9Q7A5	Trabd	56.7958	106.839	84.5956	59.4952	4.37992	56.9768	82.7435	40.284	2.054	1.03844	0.13956	2.054
Q5SQY2	Bod1	56.8743	42.3088	63.4467	85.8016	423.55	92.0036	54.2099	200.452	0.270439	-1.88663	0.260734	-3.69769
Q65CL1	Ctnna3	56.8743	13.8659	60.4895	72.1131	13.85	73.0424	43.7432	53.0018	0.825315	-0.276982	0.726265	-1.21166
D0QMC3	Mndal	56.8743	121.593	77.068	38.6184	44.2727	35.3069	85.1784	39.3993	2.16193	1.11232	0.0766157	2.16193
P35385	Hspb7	56.9529	3558.2	73.2146	13.2297	111.866	42.4991	1229.46	55.8649	22.0076	4.45993	0.370654	22.0076
D3Z4D3	Npnt	56.9529	134.748	57.0841	54.5246	68.3031	22.5105	82.9283	48.4461	1.71177	0.775486	0.303717	1.71177
Q91VU6	Dcaf11	57.11	47.2863	53.6788	46.6479	17.7564	48.01	52.6917	37.4714	1.40618	0.491785	0.212712	1.40618
E9Q3I4	Itsn1	57.11	97.7723	51.3488	54.8304	128.083	46.4221	68.7437	76.4452	0.899255	-0.153198	0.808601	-1.11203
Q923X4	Glrx2	57.11	85.3286	50.0046	69.7425	39.3009	46.9825	64.1477	52.0086	1.23341	0.302647	0.438982	1.23341
Q8VE98	Cd276	57.11	170.479	59.2349	78.1544	17.2829	49.5045	95.608	48.3139	1.97889	0.984692	0.316661	1.97889
P47880	Igfbp6	57.1885	137.77	51.6177	43.1302	115.417	48.8506	82.1921	69.1326	1.1889	0.249633	0.736778	1.1889
Q9CR64	Tmem167a	57.1885	96.1724	50.7215	91.4605	6.9842	93.965	68.0275	64.1366	1.06067	0.0849702	0.908849	1.06067
Q8C5S7	Rec8	57.2671	27.3763	57.9803	84.8839	66.1723	99.2891	47.5412	83.4484	0.569708	-0.811706	0.0612886	-1.75529
Q9DCN1	Nudt12	57.3457	44.7975	66.1351	84.5016	45.4565	71.5479	56.0928	67.1687	0.835103	-0.259974	0.443678	-1.19746
O70340	Nptx2	57.3457	96.1724	58.6076	89.6252	214.853	62.7679	70.7086	122.415	0.577612	-0.791828	0.347014	-1.73127
A0A0R4J034		57.4242	12.6215	51.2592	59.6482	93.2805	50.2517	40.435	67.7268	0.597031	-0.744123	0.227473	-1.67496
Q8R4U6	Top1mt	57.4242	38.5756	57.801	40.2243	40.9582	44.3672	51.2669	41.8499	1.22502	0.292804	0.219449	1.22502
Q3ULG3	Gm694	57.4242	16.3546	57.801	105.149	52.7958	146.925	43.8599	101.623	0.431593	-1.21226	0.131218	-2.317
D3Z0V7	Tsc22d1	57.4242	94.3948	61.5648	50.8539	298.9	52.4	71.1279	134.051	0.530602	-0.914297	0.491822	-1.88465
Q6PD10	Ip6k1	57.5028	50.3083	57.9803	52.3069	42.6155	49.7847	55.2638	48.2357	1.1457	0.196233	0.139553	1.1457
Q8CBQ5	Pi4k2b	57.5813	36.4424	57.1737	51.3127	12.903	60.0592	50.3991	41.425	1.21664	0.282898	0.60647	1.21664
Q80UW0	Hs6st2	57.5813	7.82179	60.2206	66.1483	60.6087	66.9711	41.8746	64.576	0.648454	-0.624925	0.256421	-1.54213
A2AHJ7	Dgkz	57.6599	422.021	69.5405	57.0481	41.9052	58.2845	183.074	52.4126	3.49293	1.80444	0.336144	3.49293
F8VPT3	Lct	57.6599	48.7084	48.8396	89.1664	74.3403	93.1244	51.736	85.5437	0.60479	-0.725494	0.0062948	-1.65347
A0A286YCW8		57.6599	618.099	51.08	28.83	35.0394	33.1586	242.28	32.3427	7.49102	2.90516	0.326515	7.49102
Q8BHJ6	Serinc5	57.7384	105.594	67.6586	56.6658	20.7159	61.4602	76.997	46.2806	1.6637	0.734394	0.189262	1.6637
H3BKS9	Corin	57.7384	6.75518	59.5037	68.9013	127.018	58.0977	41.3324	84.6723	0.488146	-1.03462	0.190368	-2.04857
A0A0A6YWT2	Pabpc4l	57.7384	42.6643	58.0699	70.8131	41.5501	65.103	52.8242	59.1554	0.892973	-0.163311	0.571887	-1.11985
Q8C263	Ska3	57.7384	68.6184	52.7827	41.1419	96.0032	42.0321	59.7132	59.7257	0.99979	-0.000303584	0.999497	-1.00021
D3Z6D5	Fez2	57.7384	124.793	76.4408	58.7305	154.244	58.7515	86.3241	90.5753	0.953064	-0.0693554	0.91539	-1.04925
Q6P5D3	Dhx57	57.817	92.0838	59.1452	49.248	6.62907	49.6913	69.682	35.1895	1.9802	0.985643	0.130231	1.9802
Q8VEJ1	Gpn2	57.8955	69.685	57.4426	60.9482	70.1971	58.1911	61.6744	63.1121	0.977219	-0.0332464	0.803475	-1.02331
Q99KF0	Card14	57.8955	35.5536	55.2918	62.86	31.7248	55.6692	49.5803	50.0847	0.98993	-0.014602	0.96785	-1.01017
Q9CPY3	Cdca5	57.9741	7.82179	72.2289	51.3127	180.169	50.9989	46.0083	94.1602	0.488617	-1.03322	0.365621	-2.04659
Q8C1Q6	Smim4	57.9741	40.8866	55.6503	65.7659	29.4757	60.713	51.5037	51.9849	0.990743	-0.0134166	0.971245	-1.00934
Q9R0C0	Bloc1s6	57.9741	28.9762	59.1452	56.7422	138.974	66.9711	48.6985	87.5624	0.556157	-0.846435	0.233156	-1.79805
P08905	Lyz2	58.0527	222.388	61.1168	44.1244	17.5197	30.2631	113.853	30.6357	3.71633	1.89388	0.203597	3.71633
Q8BYR2	Lats1	58.0527	74.307	78.5915	66.3777	51.9672	62.7679	70.3171	60.3709	1.16475	0.220021	0.261161	1.16475
B2CKC6	Efhc1	58.0527	24.7097	82.6241	102.243	92.5703	174.293	55.1288	123.035	0.448073	-1.15819	0.0918802	-2.23178
D3YY23	Lonrf1	58.0527	56.1747	56.5464	39.536	155.546	57.9109	56.9246	84.331	0.675014	-0.56701	0.488952	-1.48145
O89086	Rbm3	58.1312	53.8637	68.1067	70.3543	76.8262	67.4381	60.0339	71.5395	0.839171	-0.252964	0.0849565	-1.19165
Q5SWW4	Med13	58.2098	42.8421	58.3387	67.9072	63.6864	57.8175	53.1302	63.137	0.841506	-0.248954	0.166109	-1.18835
Q8CFA2	Amt	58.2098	178.123	73.0354	131.761	75.8792	13.2635	103.123	73.6346	1.40047	0.485907	0.593778	1.40047
Q8C1S0	Med19	58.2098	18.6656	57.9803	54.2951	247.406	52.4934	44.9519	118.065	0.380739	-1.39313	0.330051	-2.62647
Q99P87	Retn	58.2098	26.3096	44.6278	16.365	58.9514	9.43387	43.0491	28.2501	1.52386	0.607726	0.457854	1.52386
Q9ESN6	Trim2	58.2883	164.258	68.8236	79.8368	63.8048	66.3173	97.1233	69.9863	1.38775	0.472745	0.470344	1.38775
Q9JKL5	Tesc	58.4454	16.888	87.284	65.9954	140.276	53.0538	54.2058	86.4417	0.627079	-0.673281	0.396748	-1.5947
A0A0N4SUQ4		58.4454	151.103	63.8948	59.0364	139.566	42.9661	91.1477	80.5228	1.13195	0.178809	0.814298	1.13195
Q8C1E7	Tmem120a	58.524	39.1089	68.017	49.3245	6.27394	56.6032	55.2166	37.4005	1.47636	0.562044	0.374976	1.47636
E9Q0X9	Mettl17	58.6026	20.2655	51.8865	24.2416	5.20856	30.8235	43.5849	20.0912	2.16935	1.11726	0.170899	2.16935
O35242	Nsmaf	58.6811	67.7296	67.3897	58.4246	21.5445	61.4602	64.6001	47.1431	1.3703	0.454491	0.255533	1.3703
P70426	Rit1	58.6811	99.7278	68.7339	56.1305	40.2479	104.146	75.7143	66.8415	1.13274	0.179822	0.717415	1.13274
Q9D2Q2	Trmt44	58.6811	287.806	62.909	54.4481	57.886	71.4545	136.465	61.2629	2.22754	1.15545	0.377627	2.22754
Q5HZI1	Mtus1	58.7597	102.75	64.2532	49.9362	75.4057	31.1971	75.2543	52.1797	1.44222	0.528286	0.288263	1.44222
Q9CZR3	Tomm40l	58.7597	225.587	71.0639	81.1368	26.3979	74.9105	118.47	60.8151	1.94804	0.962024	0.364421	1.94804
Q922Q5	Slc35b3	58.8382	43.3754	58.6076	59.1129	21.8996	85.7454	53.6071	55.586	0.964399	-0.0522975	0.922905	-1.03691
Q0VF55	Atp2b3	58.8382	123.904	60.2206	50.9304	39.1826	48.3836	80.9876	46.1655	1.75429	0.810885	0.184732	1.75429
Q9QY73	Tmem59	58.9168	22.0432	51.7969	60.9482	33.6189	61.18	44.2523	51.9157	0.852388	-0.230418	0.625891	-1.17318
Q80UG1	Fads6	58.9168	21.6877	67.9274	61.4835	13.1398	54.7351	49.5106	43.1195	1.14822	0.199399	0.772998	1.14822
Q8R3L8	Cdk8	58.9953	30.2205	65.7767	62.9365	35.2761	73.416	51.6642	57.2095	0.903069	-0.147092	0.742613	-1.10733
G3X8S6	Bicc1	58.9953	163.902	68.6443	63.0129	136.606	58.7515	97.1805	86.1235	1.12839	0.174261	0.805102	1.12839
A0A3B2W837		59.0739	13.3326	44.4486	80.525	295.822	153.557	38.9517	176.635	0.220521	-2.18101	0.100193	-4.53471
D3YTT9	Zzz3	59.0739	31.8205	60.3998	63.7012	140.394	70.6139	50.4314	91.5697	0.550743	-0.860548	0.191525	-1.81573
Q9ERS6	Il1rapl2	59.1524	30.3983	54.4853	64.3894	253.917	85.8389	48.012	134.715	0.356397	-1.48844	0.225621	-2.80586
A2AB60	Fmnl1	59.1524	149.325	66.2248	89.7782	93.9908	64.2624	91.5674	82.6771	1.10753	0.147346	0.784518	1.10753
A0A1L1SUR6		59.231	33.9537	41.7601	79.9897	116.009	61.18	44.9816	85.7262	0.524712	-0.930402	0.0831937	-1.90581
P03899	Mtnd3	59.231	109.327	55.3815	107.596	4.14317	89.3882	74.6465	67.0425	1.11342	0.155	0.844366	1.11342
Q8BG58	P4htm	59.3096	35.3758	52.245	76.472	111.51	88.9212	48.9768	92.3011	0.53062	-0.914249	0.0255013	-1.88459
A6ZI47	Aldoart2	59.3096	104.883	47.4954	104.078	96.3583	90.1355	70.5627	96.8573	0.728522	-0.456955	0.216909	-1.37264
Q80XC9	Anks3	59.3096	43.1976	50.7215	56.4364	32.08	48.5704	51.0762	45.6956	1.11775	0.160597	0.563461	1.11775
Q9Z138	Ror2	59.3881	297.228	64.9702	56.054	43.089	41.5651	140.529	46.9027	2.99618	1.58312	0.298909	2.99618
Q9D938	Tmem160	59.3881	271.096	56.2776	48.2538	9.82523	30.0763	128.921	29.3851	4.38728	2.13333	0.238765	4.38728
Q9JHI2	Adat1	59.3881	35.3758	54.2165	45.9597	80.7326	53.6143	49.6601	60.1022	0.826261	-0.27533	0.461282	-1.21027
Q8BK75	Elp6	59.4667	51.0194	60.9375	52.7657	22.4915	53.7077	57.1412	42.9883	1.32923	0.410587	0.256773	1.32923
B2RX88	Cspp1	59.4667	137.77	62.461	75.172	281.854	84.1576	86.5659	147.061	0.588639	-0.764546	0.448935	-1.69884
Q6P8H8	Alg8	59.4667	27.7318	60.8479	72.6484	0	102.838	49.3488	58.4955	0.843635	-0.24531	0.791581	-1.18535
Q3U276	Sdhaf1	59.5452	41.7755	44.3589	34.5654	31.0146	42.0321	48.5599	35.8707	1.35375	0.436959	0.119443	1.35375
Q60720	Cyb561	59.5452	25.0653	75.3654	69.8954	33.3821	46.1419	53.3253	49.8065	1.07065	0.0984871	0.856903	1.07065
Q8BRK8	Prkaa2	59.6238	1785.68	78.5019	16.2121	36.815	54.4549	641.269	35.8273	17.8989	4.1618	0.349782	17.8989
Q9QX66	Dpf1	59.7023	27.3763	65.9559	66.913	88.7822	64.636	51.0115	73.4437	0.694566	-0.525817	0.189774	-1.43975
P16301	Lcat	59.7023	91.906	91.0478	50.3186	134.12	49.2242	80.8854	77.8876	1.03849	0.0544851	0.925329	1.03849
A0A1L1SR84		59.7023	103.816	39.5198	90.1605	37.1702	63.6085	67.6794	63.6464	1.06337	0.0886372	0.876639	1.06337
Q9D4B2	Ttc25	59.7023	24.3542	68.4651	103.314	129.977	155.986	50.8405	129.759	0.391807	-1.35178	0.0177901	-2.55227
P62892	Rpl39	59.7809	70.9294	59.1452	68.5954	113.404	53.8945	63.2852	78.6313	0.804834	-0.313236	0.44892	-1.24249
O35973	Per1	59.7809	35.7313	66.9417	71.6543	69.0134	73.1358	54.1513	71.2678	0.759828	-0.396255	0.146452	-1.31609
Q61091	Fzd8	59.8594	54.9303	69.0924	59.5717	98.0156	59.5922	61.294	72.3932	0.846683	-0.240107	0.456143	-1.18108
P81069	Gabpb2	59.938	29.1539	66.2248	63.8541	107.604	55.5758	51.7722	75.678	0.684112	-0.547695	0.293632	-1.46175
Q9CZ19	Myl4	60.0166	13040.3	70.9743	45.7303	132.226	59.4053	4390.43	79.1205	55.4904	5.79417	0.375264	55.4904
E9Q467	Abcc4	60.0951	314.116	62.1025	47.8715	61.2005	49.8781	145.438	52.9834	2.74497	1.45679	0.335075	2.74497
P23927	Cryab	60.0951	1933.05	63.0883	25.6946	127.965	48.8506	685.411	67.5034	10.1537	3.34394	0.378517	10.1537
O35929	Rem1	60.0951	115.905	50.6319	55.4422	30.4227	56.6966	75.544	47.5205	1.58971	0.668767	0.273368	1.58971
Q8CAS9	Parp9	60.1737	246.564	68.017	45.4244	7.93121	41.4717	124.918	31.6091	3.95197	1.98257	0.206875	3.95197
A2AWT3	Atxn7l3	60.2522	101.505	67.0313	70.2013	203.962	66.0371	76.2628	113.4	0.672511	-0.57237	0.474196	-1.48696
G3XA35	Vcan	60.2522	990.167	73.6627	58.8835	98.7258	36.241	374.694	64.6168	5.79871	2.53573	0.371436	5.79871
Q80ZD3	Slc26a11	60.3308	146.303	57.4426	73.6426	21.6629	72.2018	88.0255	55.8358	1.57651	0.656731	0.39474	1.57651
Q505D7	Opa3	60.3308	130.126	50.7215	57.8128	85.7044	69.9601	80.3928	71.1591	1.12976	0.176017	0.743152	1.12976
Q9JHJ8	Icoslg	60.4093	91.906	59.8622	45.4244	94.5827	43.2463	70.7258	61.0845	1.15784	0.211432	0.652209	1.15784
Q8VD63	Tspyl4	60.4093	114.127	73.125	43.2832	42.0236	34.0927	82.5538	39.7998	2.07422	1.05257	0.0602205	2.07422
Q6NWW5	Kif24	60.4093	15.1103	59.5037	73.3367	127.965	90.5091	45.0078	97.2703	0.462708	-1.11182	0.076285	-2.16119
B2RQC2	Usp42	60.4879	32.176	65.5078	58.8835	63.8048	77.6192	52.7239	66.7692	0.789644	-0.340725	0.299545	-1.26639
P14106	C1qb	60.4879	313.227	83.2514	59.2658	61.5557	31.0103	152.322	50.6106	3.00969	1.58961	0.27917	3.00969
A2AIH1	Accsl	60.4879	25.0653	60.3998	41.8302	136.488	50.9055	48.651	76.4079	0.636727	-0.651252	0.439619	-1.57053
Q8C635	Gykl1	60.5664	82.6621	94.6324	66.2248	24.6223	62.5811	79.287	51.1427	1.55031	0.632554	0.165793	1.55031
Q3UFP5	Tead1	60.5664	143.992	63.5363	56.3599	19.7688	40.7244	89.3649	38.951	2.29429	1.19805	0.160555	2.29429
H3BKV0	Hbp1	60.5664	107.194	49.6462	39.0007	74.4587	40.7244	72.4689	51.3946	1.41005	0.495745	0.374146	1.41005
P14824	Anxa6	60.7236	580.057	58.1595	80.2956	14.9154	55.6692	232.98	50.2934	4.63242	2.21177	0.354435	4.63242
Q8BZJ7	Dcun1d2	60.7236	47.464	61.3856	60.4129	54.2163	68.2788	56.5244	60.9693	0.927096	-0.10921	0.506064	-1.07864
Q3ULB5	Pak6	60.8021	14.7547	77.068	56.6658	31.0146	51.0923	50.8749	46.2576	1.09982	0.137266	0.830577	1.09982
E9Q704	Pam	60.8021	232.876	60.3102	64.0071	48.5343	51.6528	117.996	54.7314	2.15591	1.1083	0.333977	2.15591
Q6V3W6	Drc7	60.8021	128.348	60.0414	58.3482	69.0134	55.6692	83.0638	61.0103	1.36147	0.445168	0.392064	1.36147
Q60767	Ly75	60.8807	42.8421	73.6627	63.0894	1.30214	72.5754	59.1285	45.6556	1.2951	0.37306	0.605481	1.2951
O35427	Crcp	60.8807	26.4874	65.5975	61.0247	241.133	79.9544	50.9885	127.371	0.400316	-1.32079	0.261399	-2.49803
A2AVZ9	Slc43a3	60.8807	295.806	56.9945	46.2656	17.2829	30.9169	137.894	31.4885	4.37918	2.13066	0.2513	4.37918
Q8R368	Dyx1c1	60.9592	283.54	25.1815	101.325	196.386	169.156	123.227	155.622	0.791833	-0.336732	0.724381	-1.26289
E9Q4T0	Hjurp	60.9592	14.2214	47.4954	57.0481	109.853	61.7405	40.892	76.2139	0.536543	-0.898235	0.181368	-1.86378
Q8VEB4	Pla2g15	60.9592	87.9951	61.6544	68.6719	59.1881	60.8064	70.2029	62.8888	1.1163	0.158728	0.478572	1.1163
A0A0G2JFX7		60.9592	14.7547	60.7583	39.9184	14.2052	63.1415	45.4907	39.0884	1.16379	0.218833	0.774411	1.16379
Q9QYY8	Spast	61.0378	77.5068	59.5933	59.1893	116.837	65.8503	66.046	80.6255	0.819169	-0.287766	0.487646	-1.22075
A2RSX9	Arfip1	61.0378	34.6647	65.0598	72.6484	122.401	66.1305	53.5874	87.06	0.615523	-0.700115	0.172276	-1.62463
A0A0G2JFF2		61.0378	15.9991	62.7298	66.1483	144.656	65.2898	46.5889	92.0314	0.506228	-0.982139	0.20976	-1.97539
J3QPR1	Atxn1	61.1163	148.258	56.3672	49.9362	143.235	39.7904	88.5805	77.6539	1.14071	0.189931	0.817931	1.14071
A0A0A6YXG1	Mast4	61.1949	228.787	70.347	64.7718	130.687	50.6253	120.11	82.028	1.46425	0.550163	0.558457	1.46425
E9PX95	Abca17	61.1949	7.82179	27.7803	72.4955	20.9526	145.711	32.2657	79.7197	0.404739	-1.30494	0.294841	-2.47073
E9QP56	Apoc3	61.2734	9.4217	56.9945	53.4539	261.02	52.7736	42.5632	122.416	0.347694	-1.52411	0.325237	-2.8761
Q9Z0P7	Sufu	61.2734	206.744	69.4509	71.5013	148.799	57.5372	112.489	92.6125	1.21462	0.280511	0.736372	1.21462
O08691	Arg2	61.2734	33.2426	62.3714	44.3538	40.7214	6.0713	52.2958	30.3822	1.72127	0.78347	0.229884	1.72127
G5E896	Edc4	61.2734	33.4204	48.5708	79.9133	92.0968	75.938	47.7549	82.6494	0.577801	-0.791356	0.0206473	-1.7307
P53996	Cnbp	61.2734	47.464	67.7482	69.4366	262.559	55.9494	58.8285	129.315	0.454924	-1.1363	0.352158	-2.19817
Q62302	Tex261	61.352	30.9316	76.62	64.8483	3.19616	64.169	56.3012	44.0712	1.27751	0.353331	0.643266	1.27751
Q9R1E6	Enpp2	61.352	48.8862	61.6544	80.3721	34.8026	58.7515	57.2975	57.9754	0.988308	-0.0169678	0.963222	-1.01183
Q9ES52	Inpp5d	61.352	126.037	64.7909	52.0774	41.5501	55.9494	84.06	49.859	1.68595	0.753566	0.186027	1.68595
Q80X81	Acat3	61.352	10.6661	55.4711	55.901	67.7112	62.2075	42.4964	61.9399	0.686091	-0.543528	0.300513	-1.45753
Q3UIA2	Arhgap17	61.4306	43.9087	64.4325	48.9421	175.789	52.6802	56.5906	92.4704	0.611986	-0.70843	0.442713	-1.63402
Q1A3B0	Cers3	61.4306	24.8875	37.2794	127.097	17.9932	240.704	41.1992	128.598	0.320372	-1.64218	0.251067	-3.12138
Q8K0E1	Kctd15	61.4306	149.147	63.3571	60.107	118.731	57.9109	91.3116	78.9163	1.15707	0.210474	0.74193	1.15707
Q8CDC8	Fhl4	61.5877	109.683	43.8213	95.6665	143.354	159.161	71.6973	132.727	0.540186	-0.888472	0.0899425	-1.85121
G3UWE3	Pias2	61.5877	19.91	63.1779	79.6074	91.1497	81.3554	48.2252	84.0375	0.573853	-0.801246	0.070395	-1.74261
Q3TZX3	Slc25a33	61.6662	16.7102	62.0129	31.3535	17.4013	42.0321	46.7964	30.2623	1.54636	0.628877	0.37685	1.54636
Q9DBP0	Slc34a2	61.6662	38.5756	76.9784	77.8485	8.16796	93.6848	59.0734	59.9004	0.986193	-0.0200575	0.978271	-1.014
A0A087WP92	Trip12	61.7448	4.4442	68.2859	71.2719	183.128	91.9101	44.825	115.437	0.388308	-1.36473	0.151512	-2.57528
P16546-2	Sptan1	61.8233	180.257	82.9826	72.1896	86.5331	61.6471	108.354	73.4566	1.47508	0.560792	0.400988	1.47508
O54956	Pole2	61.8233	43.5531	77.1577	72.5719	22.965	75.2841	60.8447	56.9403	1.06857	0.0956807	0.851703	1.06857
Q99JV5	Stard4	61.9019	30.7538	67.2105	62.5541	105.947	72.7622	53.2887	80.4211	0.662621	-0.593744	0.192818	-1.50916
Q8BYZ1	Abi3	61.9804	84.9731	63.0883	66.0718	84.0472	53.1472	70.0139	67.7554	1.03333	0.0473061	0.856041	1.03333
P62484	Abi2	61.9804	92.9726	41.6705	58.1952	122.401	44.8342	65.5412	75.1435	0.872214	-0.197246	0.750674	-1.14651
Q70IV5	Synm	62.059	7771.83	59.2349	22.9416	72.4463	34.7465	2631.04	43.3781	60.6536	5.92252	0.371034	60.6536
Q5SUE8	Ankrd40	62.2161	72.8848	62.909	61.7129	207.632	67.9986	66.0033	112.448	0.586968	-0.768646	0.38581	-1.70367
Q6H1V1	Best3	62.2161	50.3083	68.4651	64.3894	196.623	56.323	60.3298	105.778	0.570341	-0.810102	0.377138	-1.75334
Q8BQX5	Tmco6	62.2947	62.2188	65.8663	78.4603	6.86582	87.9872	63.4599	57.7711	1.09847	0.135498	0.835211	1.09847
Q8BHF7	Pgs1	62.2947	82.8398	57.9803	70.2778	13.3765	70.6139	67.7049	51.4227	1.31663	0.396855	0.471732	1.31663
Q8R3X6	Gpc6	62.3732	583.612	61.7441	46.8773	19.0586	37.3619	235.91	34.4326	6.85135	2.77639	0.311431	6.85135
A0A0A6YXS7	Pkia	62.3732	86.7507	77.785	63.9306	23.912	63.702	75.6363	50.5149	1.49731	0.582371	0.171216	1.49731
Q8R464	Cadm4	62.4518	245.497	87.0152	66.6836	89.966	57.1636	131.655	71.2711	1.84724	0.88537	0.357966	1.84724
Q3UZP4	Svip	62.5303	86.3952	66.7624	72.4955	201.713	77.2456	71.896	117.151	0.613701	-0.704391	0.351342	-1.62946
A0A0N4SUW7		62.5303	161.947	48.6604	52.2304	36.2231	50.9989	91.0459	46.4841	1.95864	0.969856	0.283983	1.95864
P97434	Mprip	62.5303	203.544	80.0253	59.8776	25.3325	46.6089	115.367	43.9397	2.62557	1.39263	0.191568	2.62557
P15089	Cpa3	62.5303	146.481	87.5529	144.685	80.851	59.6856	98.8547	95.0739	1.03977	0.0562612	0.920675	1.03977
Q542I8	Itgb2	62.5303	191.634	112.197	57.0481	110.563	53.0538	122.12	73.555	1.66026	0.73141	0.31111	1.66026
Q80UW5	Cdc42bpg	62.6089	101.683	68.6443	43.0537	78.3651	42.6859	77.6454	54.7016	1.41944	0.505318	0.24742	1.41944
Q80X45	Tmem167b	62.6874	50.3083	55.4711	65.0012	11.2457	75.7512	56.1556	50.666	1.10835	0.148411	0.79996	1.10835
A0A286YDV7		62.6874	27.0207	72.4081	55.901	133.884	28.4884	54.0387	72.7578	0.742721	-0.429108	0.615781	-1.3464
D3Z6J1	Depdc1a	62.6874	54.7525	61.1168	62.0188	107.722	65.4766	59.5189	78.4058	0.759113	-0.397613	0.273468	-1.31733
Q3UTD9	Smim15	62.6874	126.749	63.2675	55.2128	42.3787	55.9494	84.2346	51.1803	1.64584	0.718825	0.202529	1.64584
Q3TB82	Plekhf1	62.766	102.75	58.2491	81.1368	26.8714	63.8888	74.5884	57.299	1.30174	0.380441	0.463655	1.30174
Q8C4U3	Sfrp1	62.766	136.881	72.2289	64.4659	81.9164	36.8014	90.6253	61.0612	1.48417	0.569657	0.33087	1.48417
E9PZY1	Hps3	62.8446	62.7521	62.9986	56.5893	20.5975	60.8064	62.8651	45.9977	1.3667	0.450697	0.256686	1.3667
Q3U492	Kcp	62.9231	166.924	67.3897	71.8837	89.966	55.5758	99.0789	72.4752	1.36707	0.451092	0.493798	1.36707
Q9CPU4	Mgst3	63.0017	283.184	46.5993	63.6247	7.69446	49.8781	130.928	40.3991	3.24087	1.69638	0.310928	3.24087
O88676	Mmp23	63.0017	27.9096	50.9008	67.066	90.7946	73.2292	47.2707	77.0299	0.613667	-0.704473	0.0760526	-1.62955
P35279-2	Rab6a	63.0802	111.283	70.1678	74.3308	9.23335	70.8007	81.5103	51.4549	1.58411	0.663673	0.310938	1.58411
A2BGN7	Manbal	63.0802	134.748	65.0598	61.0247	74.8138	61.4602	87.6293	65.7662	1.33244	0.414067	0.413791	1.33244
A0A2R8VK26		63.0802	53.8637	39.3405	46.6479	58.833	29.0488	52.0948	44.8432	1.16171	0.216249	0.548093	1.16171
Q8BFZ3	Actbl2	63.0802	792.667	66.8521	68.4425	69.3685	64.9162	307.533	67.5757	4.55094	2.18616	0.378556	4.55094
Q9CWT6	Ddx28	63.0802	83.3731	80.3838	36.4772	21.3077	46.1419	75.6124	34.6423	2.18266	1.12609	0.012994	2.18266
Q3U4I7	Pyroxd2	63.2373	28.4429	60.7583	104.384	140.986	85.9323	50.8128	110.434	0.460119	-1.11992	0.0388042	-2.17335
Q6P1Y9	Exoc1	63.2373	19.3767	53.2307	61.56	31.0146	56.4164	45.2816	49.6637	0.911764	-0.133267	0.801193	-1.09677
E9Q446	Rnf25	63.2373	57.5968	75.8135	44.2008	233.556	44.6474	65.5492	107.468	0.609941	-0.713258	0.543874	-1.6395
Q9QUI1	Fam89b	63.3159	82.1288	61.8337	62.9365	205.264	62.3009	69.0928	110.167	0.627163	-0.673087	0.440346	-1.59448
A0A0R4J0S8		63.3159	1514.76	76.7992	50.0892	89.019	32.6916	551.625	57.2666	9.63258	3.26792	0.362919	9.63258
Q9EPL2-2	Clstn1	63.3159	85.6841	79.7565	95.6665	39.4193	77.1522	76.2522	70.746	1.07783	0.10813	0.773139	1.07783
Q3U9N9	Slc16a10	63.3944	241.587	70.8847	54.2951	15.744	68.1854	125.289	46.0748	2.71924	1.44321	0.259016	2.71924
Q9CQ88	Tspan31	63.3944	112.705	61.2064	61.8659	8.87822	46.1419	79.1019	38.962	2.03023	1.02164	0.156051	2.03023
P97358	Taf1b	63.473	27.0207	51.7969	65.8424	31.0146	71.9216	47.4302	56.2595	0.843061	-0.246292	0.624395	-1.18615
G3UVV3	Zfp407	63.5516	25.7763	66.0455	44.7361	24.5039	43.5266	51.7911	37.5889	1.37783	0.4624	0.38523	1.37783
A7YY80	Epb4.1l3	63.5516	32.8871	72.3185	97.5018	106.065	91.2563	56.2524	98.2744	0.572402	-0.804901	0.0296939	-1.74703
Q9CXE2	Bcl7a	63.5516	116.794	105.655	141.55	352.998	108.91	95.3335	201.153	0.473936	-1.07724	0.247439	-2.10999
Q7SIG6	Asap2	63.6301	214.388	70.4366	55.4422	21.5445	47.0759	116.152	41.3542	2.8087	1.4899	0.210502	2.8087
Q64337	Sqstm1	63.6301	91.3727	74.1108	68.2895	172.593	68.1854	76.3712	103.023	0.741305	-0.431861	0.496978	-1.34897
A2API8	Akap2	63.7087	202.478	73.6627	52.1539	165.49	50.1583	113.283	89.2674	1.26903	0.343728	0.703578	1.26903
Q8K0B2	Lmbrd1	63.7872	80.5289	65.4182	62.4012	10.5355	63.6085	69.9114	45.5151	1.53601	0.619184	0.253067	1.53601
A0A087WQQ5	Ktn1	63.7872	196.078	69.3612	59.6482	69.4869	43.3397	109.742	57.4916	1.90884	0.932694	0.299444	1.90884
Q99K94	Stat1	63.8658	108.261	74.29	29.2123	69.1318	34.2795	82.1389	44.2079	1.85802	0.893763	0.107721	1.85802
Q8QZY6	Tspan14	63.8658	95.1058	76.0823	44.3538	15.0338	37.2684	78.3513	32.2187	2.43186	1.28206	0.0219654	2.43186
P58334	Klf16	63.9443	11.7327	76.9784	68.9013	266.583	69.3996	50.8851	134.961	0.377035	-1.40723	0.288564	-2.65227
Q14B98	Fam109b	63.9443	179.723	100.905	54.4481	84.1655	59.8724	114.857	66.162	1.736	0.795769	0.240339	1.736
Q8BGZ4	Cdc23	64.1014	55.6413	61.2064	61.7894	22.7282	50.2517	60.3164	44.9231	1.34266	0.425092	0.26374	1.34266
Q8K1M6	Dnm1l	64.1014	95.8169	70.7951	74.6367	78.4835	73.416	76.9045	75.5121	1.01844	0.0263602	0.893579	1.01844
A2AJ88	Pnpla7	64.1014	42.4865	66.5832	68.2895	18.2299	80.795	57.7237	55.7715	1.035	0.0496366	0.92902	1.035
P58466	Ctdsp1	64.18	298.295	63.2675	84.8075	81.3245	66.9711	141.914	77.701	1.82641	0.869013	0.458652	1.82641
Q6DID7	Wls	64.18	200.878	72.2289	44.1244	7.10258	28.7686	112.429	26.6652	4.21632	2.07598	0.132964	4.21632
Q9CYP7	Sesn3	64.2586	47.8196	49.0189	87.1781	19.8872	102.652	53.699	69.9058	0.768163	-0.380515	0.566134	-1.30181
F8WH20	Osbpl3	64.4942	317.316	104.042	59.9541	268.004	52.4934	161.951	126.817	1.27704	0.352805	0.756081	1.27704
Q3UHC0	Tnrc6c	64.5728	56.1747	59.5933	71.119	180.405	81.4488	60.1136	110.991	0.541608	-0.884679	0.218854	-1.84635
Q8BPS4	Gpr180	64.5728	68.6184	68.1963	88.6311	5.44531	80.2346	67.1292	58.1037	1.15533	0.20831	0.750298	1.15533
Q8R3P2-2	Dtx2	64.5728	22.0432	66.5832	55.6716	35.7496	63.6085	51.0664	51.6766	0.988193	-0.0171359	0.972639	-1.01195
F6YPG3	Pigo	64.6513	33.2426	62.461	75.8602	4.37992	81.8224	53.4516	54.0208	0.989463	-0.015282	0.984108	-1.01065
Q9EQY0	Ern1	64.6513	22.5765	59.9518	66.9895	33.027	78.0863	49.0599	59.3676	0.826374	-0.275132	0.616231	-1.21011
E5FYH1	Topaz1	64.6513	18.4879	48.0331	50.1656	106.539	74.8171	43.7241	77.1739	0.566566	-0.819684	0.189355	-1.76502
P11276	Fn1	64.6513	3404.97	77.785	45.7303	85.2309	39.0431	1182.47	56.6681	20.8666	4.38312	0.368355	20.8666
D3YTR6	Spns1	64.7299	112.705	79.5772	72.1896	36.6967	64.169	85.6707	57.6851	1.48514	0.570603	0.190851	1.48514
A0A0R4J1G4		64.7299	316.427	76.7096	81.3662	290.14	93.2178	152.622	154.908	0.985244	-0.0214471	0.983877	-1.01498
P06683	C9	64.8084	103.816	88.5386	57.8128	68.0664	51.8396	85.721	59.2396	1.44702	0.533087	0.0976144	1.44702
D3YU01	Plekha1	64.8084	94.5725	83.6099	71.6543	63.6864	64.4492	80.9969	66.5966	1.21623	0.282418	0.186933	1.21623
Q5SV77	Ggnbp2	64.8084	21.8655	64.4325	67.6777	89.4925	90.4157	50.3688	82.5286	0.610319	-0.712364	0.115997	-1.63849
P15655	Fgf2	64.8084	58.8412	78.6811	51.848	29.3573	37.7355	67.4436	39.6469	1.7011	0.766472	0.0343363	1.7011
Q8BKT3	Gcfc2	64.8084	25.243	66.5832	55.2893	40.2479	52.6802	52.2115	49.4058	1.05679	0.0796881	0.853709	1.05679
P58468	Fam207a	64.9656	26.6652	70.5262	53.3775	136.369	60.5262	54.0523	83.4242	0.647921	-0.62611	0.381821	-1.5434
Q8BJQ2	Usp1	64.9656	27.9096	71.2431	77.0073	87.0066	92.8442	54.7061	85.6194	0.638945	-0.646235	0.0965192	-1.56508
Q9JJ00	Plscr1	65.0441	141.503	81.8176	55.8246	41.7868	41.1914	96.1216	46.2676	2.07751	1.05486	0.103128	2.07751
G3X9U2	Zfp446	65.1227	19.91	51.7969	62.1718	63.9232	77.339	45.6099	67.8113	0.672599	-0.57218	0.194062	-1.48677
O88892	Serf1	65.2012	4.62197	47.8539	92.4547	528.432	128.525	39.2257	249.804	0.157026	-2.67093	0.209243	-6.36837
Q9WVH4	Foxo3	65.2012	78.9289	66.404	50.548	232.254	46.5155	70.178	109.772	0.639304	-0.645425	0.554194	-1.5642
Q80ZM8	Crls1	65.2798	14.0437	52.245	59.5717	14.797	53.0538	43.8562	42.4742	1.03254	0.0461941	0.950143	1.03254
A0A1Y7VL25		65.2798	53.6859	65.239	64.7718	128.675	78.1797	61.4016	90.5422	0.678154	-0.560314	0.215707	-1.47459
P13705	Msh3	65.2798	9.24393	74.29	67.2954	6.62907	69.8667	49.6046	47.9304	1.03493	0.0495326	0.956732	1.03493
Q60590	Orm1	65.3583	106.839	49.0189	36.936	69.6053	17.9337	73.7387	41.4917	1.77719	0.829601	0.231641	1.77719
Q61084	Map3k3	65.3583	76.2624	58.8764	81.9015	28.0552	84.1576	66.8324	64.7048	1.03288	0.046675	0.916344	1.03288
Q9D211	Cdkn2aipnl	65.4369	49.775	73.125	66.5307	234.859	61.5536	62.779	120.981	0.518915	-0.946428	0.367718	-1.9271
Q91W52	Tmem19	65.5154	45.153	79.0396	59.3423	3.43291	61.18	63.236	41.3184	1.53046	0.613962	0.362769	1.53046
Q8BWJ3	Phka2	65.594	89.0617	77.8746	65.4601	15.0338	70.3337	77.5101	50.2759	1.5417	0.624518	0.223669	1.5417
Q8K0D7	Wrb	65.594	86.0397	61.4752	91.9958	8.87822	101.064	71.0363	67.3127	1.05532	0.0776783	0.908125	1.05532
G5E8B9	Zbtb11	65.6726	46.3974	61.4752	63.3188	41.6685	71.1743	57.8484	58.7205	0.985148	-0.021588	0.938304	-1.01508
Q8CDN8	Ccdc38	65.6726	102.928	81.6384	91.9194	41.0766	98.0749	83.413	77.0236	1.08295	0.114971	0.776508	1.08295
Q9D8T4	Tvp23b	65.6726	44.0864	64.4325	63.4718	7.69446	67.4381	58.0638	46.2015	1.25675	0.329702	0.59415	1.25675
Q63ZW6	Col4a5	65.6726	63.6409	71.8704	60.5658	48.5343	39.8838	67.0613	49.6613	1.35037	0.433358	0.0551114	1.35037
Q9JHT5	Ammecr1	65.8297	17.4213	72.3185	70.0484	11.7193	82.0093	51.8565	54.5923	0.949886	-0.0741735	0.926272	-1.05276
P12025	Mdk	65.9082	73.5959	54.3957	84.5016	264.808	65.57	64.6333	138.293	0.467364	-1.09738	0.312145	-2.13966
A0A2R8W6G1		65.9082	71.1072	62.909	74.4837	126.663	78.0863	66.6415	93.0777	0.715977	-0.482015	0.194788	-1.39669
Q8BJ48	Nagpa	65.9082	103.105	86.3879	79.5309	140.513	85.7454	85.1337	101.93	0.835219	-0.259773	0.49069	-1.19729
E9Q175	Myo6	66.0653	58.6634	73.0354	67.2189	45.5749	42.4991	65.9214	51.7643	1.27349	0.348789	0.183573	1.27349
A0A2I3BPS6		66.0653	108.972	85.7606	73.4131	4.4983	66.0371	86.9326	47.9828	1.81174	0.857379	0.195949	1.81174
Q9QYS9	Qki	66.2225	27.3763	65.5975	63.5483	194.137	73.9765	53.0654	110.554	0.479996	-1.05891	0.259815	-2.08335
A6H5X4	Phf11	66.2225	105.416	67.3001	92.2253	64.3967	98.5419	79.6462	85.0546	0.936412	-0.0947843	0.761137	-1.06791
O54926	Siva1	66.301	18.6656	59.6829	59.1129	83.8104	76.4984	48.2165	73.1406	0.659231	-0.601145	0.20768	-1.51692
Q99LP8	Yipf2	66.301	33.4204	53.3203	78.4603	13.7316	79.7675	51.0139	57.3198	0.889987	-0.168143	0.804157	-1.12361
Q80VQ1	Lrrc1	66.3796	100.439	64.3429	99.4901	125.834	80.328	77.0538	101.884	0.75629	-0.402989	0.231937	-1.32224
Q8K4I3	Arhgef6	66.5367	263.808	69.0028	46.8773	22.965	41.6585	133.116	37.1669	3.58157	1.84059	0.218261	3.58157
P97865	Pex7	66.6152	43.3754	75.6342	87.9428	72.5647	110.871	61.8749	90.4595	0.684007	-0.547917	0.123803	-1.46197
Q8CIE4	Parp10	66.6152	171.724	66.8521	50.4715	33.7372	57.9109	101.73	47.3732	2.14743	1.10261	0.202716	2.14743
Q6PIX5	Rhbdf1	66.6152	182.923	70.347	60.6423	136.843	54.3615	106.628	83.9489	1.27016	0.345008	0.651036	1.27016
A0A1Y7VM63		66.6152	128.526	103.504	64.6953	15.6257	82.0093	99.5484	54.1101	1.83974	0.8795	0.165307	1.83974
Q9D6K5	Synj2bp	66.6152	115.549	60.4895	99.4136	117.548	86.2125	80.8846	101.058	0.800377	-0.321248	0.362567	-1.24941
O54891	Lgals6	66.7723	6.39964	72.8562	138.108	11.4825	79.2071	48.676	76.2659	0.638242	-0.647826	0.549716	-1.5668
A0A0B4J1F0	Itga11	66.7723	8.53286	68.4651	45.042	22.4915	44.2738	47.9234	37.2691	1.28588	0.362751	0.639262	1.28588
Q9DBN9	Ddx59	66.8509	23.2876	53.1411	61.56	73.7484	62.5811	47.7599	65.9632	0.724038	-0.465862	0.247051	-1.38114
Q6S5G4	Gja6	66.9295	3.91089	59.9518	97.4254	16.0992	82.3829	43.5974	65.3025	0.667622	-0.582896	0.534407	-1.49785
Q9CQQ4	Gemin2	66.9295	22.9321	73.7523	56.8952	153.297	70.0535	54.538	93.4152	0.583823	-0.776397	0.318185	-1.71285
Q3UMW8	Cln5	66.9295	119.993	75.8135	75.2485	32.5535	64.0756	87.5787	57.2925	1.52862	0.612232	0.219094	1.52862
Q9D074	Mgrn1	67.008	63.6409	64.8805	57.0481	72.4463	63.9822	65.1765	64.4922	1.01061	0.0152265	0.887973	1.01061
Q9JK24	Ppp2r3c	67.008	56.1747	83.6995	85.7251	23.912	90.1355	68.9607	66.5909	1.03559	0.0504508	0.922311	1.03559
Q5RL51	Gstcd	67.0866	149.503	78.6811	79.6838	72.2095	73.8831	98.4236	75.2588	1.3078	0.387144	0.420966	1.3078
E9PW22	Abhd14a	67.1651	45.8641	53.7684	66.913	68.7766	113.58	55.5992	83.0899	0.669145	-0.579608	0.170469	-1.49444
Q9D8Y1	Tmem126a	67.1651	53.8637	67.3001	92.2253	22.018	82.3829	62.7763	65.5421	0.957802	-0.0622012	0.907667	-1.04406
Q05A62	Dnal1	67.1651	65.9519	65.5975	63.1659	158.387	64.5426	66.2382	95.3652	0.694574	-0.5258	0.407703	-1.43973
Q8BGY2	Eif5a2	67.1651	38.7534	81.1903	85.5722	208.106	89.3882	62.3696	127.689	0.48845	-1.03372	0.195859	-2.04729
Q8R2Y3	Dolk	67.2437	39.6422	70.7055	102.32	0.94701	73.6028	59.1971	58.9566	1.00408	0.00587391	0.994314	1.00408
O88737	Bsn	67.3222	36.9757	62.7298	92.837	50.0732	99.1957	55.6759	80.702	0.689895	-0.535551	0.238635	-1.4495
P61080	Ube2d1	67.3222	189.145	63.8052	92.6076	98.2523	69.493	106.757	86.7843	1.23015	0.298831	0.660196	1.23015
A0A2I3BRD1		67.3222	87.284	70.9743	63.4718	27.9368	77.0588	75.1935	56.1558	1.33902	0.421173	0.296706	1.33902
Q99J56	Derl1	67.4008	81.2399	68.6443	78.6897	34.2107	64.5426	72.4283	59.1477	1.22453	0.292233	0.391756	1.22453
B5KM66	Syce3	67.5579	5.15527	58.2491	94.4429	479.424	136.931	43.6541	236.933	0.184247	-2.44029	0.192359	-5.4275
Q8K5B2	Mcfd2	67.5579	51.3749	67.3897	61.3306	344.12	71.7347	62.1075	159.062	0.390462	-1.35675	0.354801	-2.56107
A0A0A6YY47	Ncam1	67.5579	504.505	87.3737	98.2665	60.6087	32.4114	219.812	63.7622	3.44737	1.7855	0.338667	3.44737
Q921I6	Sh3bp4	67.5579	76.2624	72.1393	68.5189	83.4553	66.5041	71.9865	72.8261	0.988472	-0.0167285	0.893864	-1.01166
Q8R092		67.6365	22.3988	70.347	90.3135	95.648	80.7016	53.4608	88.8877	0.601442	-0.733503	0.0933695	-1.66267
Q5Y5T1	Zdhhc20	67.6365	109.861	72.7666	84.1957	18.1116	89.0146	83.4214	63.774	1.30808	0.387449	0.499009	1.30808
Q5DTW2	Sfmbt2	67.715	3.91089	62.0129	72.1131	20.3607	85.8389	44.5463	59.4376	0.749463	-0.416071	0.629071	-1.33429
Q9DAN1	Pdilt	67.7936	121.06	37.5483	105.455	86.2963	65.57	75.4673	85.7738	0.879841	-0.184685	0.721998	-1.13657
D3Z1F6	Snrk	67.8721	178.835	68.4651	81.1368	99.4361	75.7512	105.057	85.4414	1.22958	0.298171	0.629248	1.22958
E9QK82	Mpz	67.8721	735.426	114.168	124.191	104.763	198.391	305.822	142.448	2.1469	1.10225	0.493596	2.1469
E9QJT3	Sft2d3	67.8721	35.0203	66.3144	75.0955	144.656	85.8389	56.4023	101.863	0.553705	-0.852812	0.132581	-1.80602
A2AI05	Ndor1	67.8721	36.0869	61.3856	57.4305	15.744	89.3882	55.1149	54.1876	1.01711	0.0244797	0.970317	1.01711
Q3TP05	Amotl2	68.0292	105.594	57.6218	87.7899	81.9164	101.064	77.0817	90.2568	0.854026	-0.227647	0.446754	-1.17092
Q9CWG9	Bloc1s2	68.1078	50.3083	66.404	93.4488	451.369	122.64	61.6067	222.486	0.276902	-1.85255	0.234025	-3.61139
E9QAG8	Znf431	68.1863	51.3749	86.7464	81.5956	57.0574	79.9544	68.7692	72.8691	0.943736	-0.0835453	0.766964	-1.05962
H3BJJ1	Gmnn	68.2649	13.1548	61.0271	117.614	747.901	191.386	47.4823	352.3	0.134778	-2.89135	0.201607	-7.41962
Q80TE3	2004-03-01	68.2649	227.365	81.0111	84.1957	22.2547	74.1633	125.547	60.2046	2.08534	1.06028	0.296961	2.08534
B1AVZ0	Uprt	68.2649	150.569	93.9155	66.5307	188.218	58.0977	104.25	104.282	0.99969	-0.000447386	0.999501	-1.00031
Q8VCS6	Med9	68.2649	23.1098	61.5648	104.308	409.345	134.036	50.9798	215.896	0.236131	-2.08234	0.168098	-4.23494
Q6PAR0	Klhdc10	68.3435	83.3731	63.1779	44.7361	14.9154	63.4217	71.6315	41.0244	1.74607	0.804112	0.117252	1.74607
P20352	F3	68.3435	350.381	73.4835	60.4129	60.727	65.2898	164.069	62.1432	2.64018	1.40064	0.335473	2.64018
Q5U430	Ubr3	68.3435	129.593	81.6384	77.6191	29.8308	96.02	93.1916	67.8233	1.37404	0.458419	0.402409	1.37404
Q7TT23		68.422	61.8632	55.3815	69.1307	23.3201	103.399	61.8889	65.2833	0.948006	-0.0770326	0.892138	-1.05485
Q9D742	Ap5s1	68.422	51.7305	56.9049	95.5136	54.3347	73.7896	59.0191	74.546	0.791715	-0.336948	0.294309	-1.26308
Q80U04	Pja2	68.5006	166.569	83.341	76.472	335.123	72.8556	106.137	161.484	0.657261	-0.605461	0.580009	-1.52147
Q8CJ70	Il19	68.5006	127.815	80.9215	100.867	14.4419	98.9155	92.4124	71.4081	1.29414	0.371998	0.567228	1.29414
Q9ERH4	Nusap1	68.5006	11.1994	65.6871	67.5248	238.765	87.3333	48.4624	131.208	0.369356	-1.43692	0.221598	-2.70741
Q3TQR0	Pgap2	68.8148	8.35509	75.6342	91.537	9.11497	39.6036	50.9347	46.7519	1.08947	0.123625	0.902877	1.08947
Q9DB32	Haghl	68.8148	177.768	58.6972	85.1134	99.9096	85.2784	101.76	90.1005	1.12941	0.175564	0.776715	1.12941
P12815	Pdcd6	68.8148	109.327	71.6912	65.5365	53.9796	81.262	83.2777	66.926	1.24432	0.315362	0.344252	1.24432
Q8BKF1	Polrmt	68.8148	10.8438	69.8093	34.6418	18.3483	32.9718	49.8226	28.654	1.73877	0.798066	0.353101	1.73877
Q8R0J8	Idnk	68.8148	93.3281	65.5975	74.1014	111.392	68.559	75.9135	84.6841	0.896431	-0.157736	0.613779	-1.11554
P59729	Rin3	68.8933	80.1733	68.4651	72.9543	31.7248	56.9768	72.5106	53.8853	1.34565	0.428299	0.213406	1.34565
P02104	Hbb-y	69.0505	89.7728	70.0782	96.1253	84.9942	127.778	76.3005	102.966	0.741027	-0.432401	0.139372	-1.34948
E9Q0G4	Gm8909	69.0505	646.72	55.4711	64.6953	145.958	36.0542	257.081	82.2358	3.12614	1.64438	0.426269	3.12614
A2A7F4	Rlf	69.129	42.131	76.7992	81.5192	30.0676	78.9269	62.6864	63.5046	0.987116	-0.0187079	0.968963	-1.01305
Q9R171	Cbln1	69.129	206.566	62.909	49.3245	47.3505	33.6257	112.868	43.4336	2.59864	1.37775	0.21478	2.59864
A2AI08	Tprn	69.2861	114.66	82.8033	77.1603	265.755	86.4927	88.9165	143.136	0.621203	-0.686864	0.4368	-1.60978
Q2VLH6	Cd163	69.2861	823.599	65.8663	50.9304	30.186	41.1914	319.584	40.7693	7.83884	2.97064	0.330747	7.83884
P62500-2	Tsc22d1	69.3647	136.881	117.126	104.996	479.779	105.547	107.791	230.107	0.468436	-1.09408	0.388112	-2.13476
Q9CQ14	Trpd52l3	69.5218	32.176	37.7275	115.855	625.027	191.76	46.4751	310.881	0.149495	-2.74183	0.171704	-6.68919
A0A140LIQ5		69.5218	11.1994	75.455	66.6071	78.1283	82.5697	52.0587	75.7684	0.687077	-0.541455	0.322936	-1.45544
F6WHQ7	Gstm1	69.6003	80.1733	83.8787	74.5602	22.965	57.3504	77.8841	51.6252	1.50865	0.593253	0.170977	1.50865
Q6PDM4	Ccdc36	69.6003	12.7993	65.9559	86.184	203.607	105.36	49.4518	131.717	0.37544	-1.41335	0.113584	-2.66354
Q8BHS6	Armcx3	69.6789	238.209	107.985	57.8893	4.73505	71.6413	138.624	44.7552	3.09739	1.63105	0.162675	3.09739
Q00420	Gabpb1	69.6789	65.063	79.5772	74.8661	212.959	78.0863	71.4397	121.97	0.585713	-0.771734	0.330924	-1.70732
G3X8X6	Siglec1	69.7575	228.965	61.7441	33.1124	66.2907	25.4995	120.156	41.6342	2.88598	1.52906	0.232639	2.88598
A0A1B0GT05		69.836	75.9069	66.4936	79.7603	70.4339	63.1415	70.7455	71.1119	0.994848	-0.00745262	0.950466	-1.00518
A0A087WQC8	Aox3	69.836	648.142	95.1701	45.5773	13.3765	42.6859	271.049	33.8799	8.0003	3.00005	0.277775	8.0003
Q3U2E2	Zmym5	69.9146	26.843	76.3511	64.0836	102.395	76.5918	57.7029	81.0235	0.712175	-0.489696	0.291378	-1.40415
P0DN34		69.9931	134.037	79.6669	114.096	378.567	98.3551	94.5657	197.006	0.480014	-1.05885	0.332747	-2.08327
Q9Z268	Rasal1	70.0717	14.577	78.1434	84.731	46.2851	81.0752	54.264	70.6971	0.767557	-0.381655	0.52185	-1.30284
E9Q3M9	2010300C02Rik	70.0717	1110.34	31.9026	45.4244	18.3483	54.3615	404.105	39.3781	10.2622	3.35927	0.360428	10.2622
A0A2I3BRX9		70.0717	138.481	74.3796	76.3191	131.279	90.7893	94.3108	99.4625	0.948205	-0.0767297	0.86084	-1.05462
P97784	Cry1	70.1502	131.193	62.3714	61.8659	510.32	70.9875	87.9049	214.391	0.410021	-1.28623	0.445386	-2.4389
P08556	Nras	70.1502	91.3727	59.1452	66.5307	135.304	78.1797	73.556	93.3381	0.78806	-0.343623	0.442979	-1.26894
Q5S006	Lrrk2	70.1502	70.2183	74.29	104.384	18.2299	97.6078	71.5528	73.4072	0.974738	-0.0369133	0.949823	-1.02592
Q8C1M2	Znf428	70.2288	39.6422	97.5897	73.9484	377.502	71.1743	69.1536	174.208	0.396959	-1.33294	0.3655	-2.51915
Q9CZS3	Fopnl	70.3074	25.243	62.909	84.5781	242.08	93.8716	52.8198	140.177	0.376809	-1.40809	0.173983	-2.65386
Q9R117	Tyk2	70.3074	101.328	70.5262	78.1544	21.5445	70.0535	80.7205	56.5841	1.42656	0.512538	0.30348	1.42656
[truncated: 7,127 more rows]

## Sheet: P21
T: Accession	T: Gene name	KO1	KO2	KO3	WT1	WT2	WT3	Average KO	Average WT	KO/WT	log2(KO/WT)	p value	fold change
Q9JHU4	Dync1h1	32936.3	31612.9	34975	35836.3	38894.7	37588.5	33174.7	37439.8	0.886081	-0.174489	0.0319074	-1.12856
E9Q616	Ahnak	45365.5	40304.6	38903.5	39302.6	37002.4	42452.5	41524.5	39585.8	1.04897	0.0689797	0.484508	1.04897
Q9QXS1-3	Plec	59.3527	65.4224	64.9497	72.7625	67.9302	57.394	63.2416	66.0289	0.957787	-0.0622237	0.602605	-1.04407
Q9QXS1-11	Plec	116.49	120.968	129.709	129.493	117.174	122.908	122.389	123.192	0.993484	-0.00943077	0.886237	-1.00656
Q9QXS1-14	Plec	60.4604	63.1732	51.9407	48.4055	42.4306	43.6016	58.5248	44.8126	1.30599	0.385144	0.0234755	1.30599
A0A338P6K2		647.341	306.869	329.306	297.833	304.757	480.285	427.839	360.958	1.18529	0.245235	0.62126	1.18529
Q6ZWQ0	Syne2	15069.5	15291.6	14970.1	14343.5	13779.9	12294.2	15110.4	13472.5	1.12157	0.165521	0.0571093	1.12157
O08638-2	Myh11	28.9841	14.082	8.92583	8.83838	8.56871	7.0074	17.3306	8.13816	2.12955	1.09055	0.202732	2.12955
E9PVY8	Macf1	33.5993	35.9872	39.5015	30.9343	27.6676	30.4766	36.3627	29.6928	1.22463	0.292343	0.02876	1.22463
P16546-2	Sptan1	71.9063	69.7252	76.7242	62.6908	72.5759	69.5179	72.7852	68.2615	1.06627	0.092573	0.274943	1.06627
A3KGU7	Sptan1	428.576	386.471	385.52	331.645	368.454	305.767	400.189	335.289	1.19357	0.255278	0.0481728	1.19357
Q8VDD5	Myh9	17035.8	16240.6	16090.2	13917	15477.3	17872.5	16455.5	15755.6	1.04442	0.0627081	0.587148	1.04442
P26039	Tln1	17102.6	16286.1	15452.4	14727.7	14082.5	14125.7	16280.4	14312	1.13754	0.185911	0.0193343	1.13754
Q62261	Sptbn1	21741.7	19724.2	19616.5	17929.5	17908.3	18600.4	20360.8	18146.1	1.12205	0.166137	0.0382486	1.12205
Q8BTM8	Flna	18340.3	14534.3	15082	14221.2	13381.3	16607.7	15985.5	14736.7	1.08474	0.11735	0.460575	1.08474
A2ANY6	Mdn1	19136.8	17520.4	17944.3	16435.4	15873	14206.7	18200.5	15505	1.17384	0.231241	0.0309596	1.17384
F6Q750	Macf1	36.7377	49.4824	41.2107	37.2034	37.1655	33.8135	42.4769	36.0608	1.17793	0.236248	0.175161	1.17793
E9PWQ3	Col6a3	1119.39	1053.11	900.084	348.808	825.28	942.551	1024.19	705.546	1.45163	0.537677	0.173758	1.45163
B1ARU1	Macf1	369.316	365.74	387.704	382.311	313.945	279.295	374.253	325.184	1.1509	0.20276	0.188839	1.1509
P19096	Fasn	20125	21601	22663.4	20640.8	19981.6	20748.3	21463.1	20456.9	1.04919	0.0692732	0.263463	1.04919
A0A087WS16	Col6a3	159.966	149.719	143.763	71.9403	151.449	175.964	151.149	133.118	1.13546	0.183271	0.600462	1.13546
A2AN08	Ubr4	12409.8	12109.6	13024.6	12282.6	12583.9	11773.4	12514.7	12213.3	1.02468	0.0351668	0.447768	1.02468
Q3UH59	Myh10	11227	9644.96	10202	7917.85	11146.8	11151.3	10358	10072	1.0284	0.0403958	0.819287	1.0284
Q9WTQ5	Akap12	18640.8	19070.5	17513.4	16670.6	17268.8	14826.7	18408.2	16255.4	1.13244	0.179435	0.0684612	1.13244
E9PZ16	Hspg2	11757.7	10647.5	10363	8678.26	7719.37	8463.94	10922.7	8287.19	1.31803	0.398379	0.00690915	1.31803
E9PVA8	Gcn1l1	17072.1	17104.2	17581	17834.1	17912.4	17395.3	17252.4	17713.9	0.973947	-0.0380847	0.115424	-1.02675
E9Q7G0	Numa1	8775.71	8020.85	7806.87	7685.89	7728.56	7577.67	8201.14	7664.04	1.07008	0.09772	0.145079	1.07008
Q68FD5	Cltc	18790.5	17791.9	19099.3	19143.1	18543.9	17945.1	18560.6	18544	1.00089	0.00128569	0.97637	1.00089
Q01853	Vcp	18398.8	18536.8	19187.8	21359.9	21851.9	21101	18707.8	21437.6	0.872663	-0.196503	0.00114079	-1.14592
Q45VK7	Dync2h1	9101.64	8428.73	11520	16612.8	18483.7	19749.2	9683.46	18281.9	0.529675	-0.916822	0.00277152	-1.88795
Q64727	Vcl	22254	22487.9	20355.9	19341.6	19329.7	18838.8	21699.3	19170	1.13194	0.178793	0.0219903	1.13194
Q7TMY8	Huwe1	163.105	153.043	157.341	146.45	145.978	124.354	157.83	138.927	1.13606	0.184038	0.0737007	1.13606
Q9ERU9	Ranbp2	18007.9	17539.6	17047.1	15476.7	15506.1	14199.4	17531.5	15060.7	1.16406	0.21916	0.00850693	1.16406
Q99PV0	Prpf8	16708.7	14858.8	16457.5	16974.8	16972	16421.9	16008.3	16789.6	0.953469	-0.0687419	0.268038	-1.0488
F6ZDS4	Tpr	17809	17304.7	16706.3	15076.8	14326.8	13179.4	17273.3	14194.3	1.21692	0.283231	0.00844664	1.21692
Q6P4T2	Snrnp200	14182	13038.3	14285.6	14096.9	14639.2	14029.5	13835.3	14255.2	0.970544	-0.0431344	0.397627	-1.03035
Q91VW5	Golga4	9063.42	9998.28	9856.39	11774	11567.7	11646.6	9639.36	11662.8	0.826507	-0.2749	0.00242652	-1.20991
Q4FE56	Usp9x	8146.18	8184.25	8034.96	7818.37	7242.62	6892.95	8121.8	7317.98	1.10984	0.150353	0.0424233	1.10984
Q3U2G2	Hspa4	13858.3	14330.5	13951.3	14190.7	15414.3	14896.3	14046.7	14833.8	0.946941	-0.0786537	0.108992	-1.05603
P14873	Map1b	10075.9	11880.5	10351.7	10764.8	10201.6	9739.62	10769.4	10235.3	1.05217	0.0733744	0.447501	1.05217
E9Q0C6	Gm14569	18670.7	19563.4	17742.2	18372.4	15994.8	13987.9	18658.8	16118.4	1.15761	0.211148	0.137722	1.15761
E9Q555	Rnf213	9627.32	9500.92	9763.72	8991.71	9293.95	8525.23	9630.65	8936.96	1.07762	0.107849	0.042478	1.07762
E9QAH1	Golgb1	31.1994	32.9557	30.2908	36.1757	38.1979	33.591	31.482	35.9882	0.874786	-0.192998	0.0434455	-1.14314
K3W4R5	Ckap5	15272.6	14924.9	15624	14538.6	15995.7	14022.4	15273.8	14852.2	1.02839	0.0403823	0.536532	1.02839
A2AVJ7	Rrbp1	15256.2	16378.8	16969.3	14631.8	14905.2	17502.7	16201.4	15679.9	1.03326	0.0472051	0.643525	1.03326
P48722	Hspa4l	9575.44	9601.94	12066.7	14471.7	18289.9	17670.3	10414.7	16810.6	0.61953	-0.690754	0.0113984	-1.61413
E9QAI5	Cad	9287.63	8857.16	9041.67	8024.01	8316.91	7725.5	9062.15	8022.14	1.12964	0.175867	0.00793296	1.12964
Q9R0L6	Pcm1	9707.81	9533.48	10608.6	10767.3	11175.2	12394.8	9949.96	11445.8	0.869314	-0.202051	0.0647805	-1.15033
P01027	C3	8402.7	14464.7	14736.1	14648.3	12082.6	11495.3	12534.5	12742.1	0.98371	-0.0236948	0.931923	-1.01656
Q8CGC7	Eprs	13394.2	12547.3	13361.1	11343	11679.6	11019.6	13100.9	11347.4	1.15453	0.2073	0.00644451	1.15453
E9Q035	Gm20425	2469.74	2510.11	2609.29	2668.06	2744.05	2613.21	2529.71	2675.11	0.94565	-0.0806225	0.0608582	-1.05747
Q01320	Top2a	13183.9	12460.2	12829.5	13506.7	14103.9	13267.5	12824.5	13626	0.941179	-0.0874593	0.069131	-1.0625
E9QPK4	Atr	9129.15	8094.58	9099.88	9969.9	9730.13	9577.01	8774.54	9759.01	0.899121	-0.153412	0.0516979	-1.1122
Q5SWU9	Acaca	7783.97	8339.16	8840.94	7923.61	7903.14	7674.33	8321.36	7833.69	1.06225	0.0871261	0.197115	1.06225
Q61768	Kif5b	6603.56	7237.83	6662.09	6519.85	5887.94	5216.07	6834.49	5874.62	1.16339	0.218339	0.0880394	1.16339
P58252	Eef2	18699.4	20513	19827.7	17666	19189.7	18111.9	19680	18322.5	1.07409	0.103114	0.12281	1.07409
Q9JKF1	Iqgap1	7666.19	7569.73	7693.02	7658.87	7460.45	7724.27	7642.98	7614.53	1.00374	0.00538026	0.761915	1.00374
B1AU75	Nasp	12028.9	11778.5	12652.9	14111	16827	17445.4	12153.4	16127.8	0.75357	-0.408186	0.0197477	-1.32702
P07901	Hsp90aa1	16391.6	13941.5	16994	18072.5	22705	22513.9	15775.7	21097.1	0.747765	-0.419343	0.0402248	-1.33732
P11499	Hsp90ab1	14675.6	14773	14442	13959.4	15306.6	14179.4	14630.2	14481.8	1.01025	0.0147086	0.746641	1.01025
Q6P5E4	Uggt1	10758.4	10725.7	10911.5	10104.9	9310.16	8944.34	10798.5	9453.13	1.14232	0.191971	0.0179376	1.14232
Q8BTI8	Srrm2	5864.93	5876.38	6799.77	6233.83	6761.54	8573.72	6180.36	7189.7	0.859613	-0.21824	0.261838	-1.16331
E9QMC1	Cgn	110.582	115.981	90.3028	95.8861	76.1892	76.859	105.622	82.9781	1.27289	0.348107	0.0892687	1.27289
P38647	Hspa9	21025.6	20896.9	19901.8	9961.37	10732.8	10243.4	20608.1	10312.5	1.99836	0.998814	1.65234e-05	1.99836
E9QAS4	Chd4	54.2759	57.0123	53.8398	52.9275	28.7	15.4608	55.0427	32.3628	1.7008	0.766215	0.108564	1.7008
Q8CIE6	Copa	10072.6	10153.9	10771.5	10923.9	10711.5	10600.1	10332.7	10745.2	0.961611	-0.0564752	0.161108	-1.03992
Q60675	Lama2	9505.85	8386.88	8106.65	6920.14	6658.2	6428.24	8666.46	6668.86	1.29954	0.378003	0.0113783	1.29954
P07724	Alb	46588.3	51664.1	46123.4	22023.1	20824.7	26411.3	48125.3	23086.4	2.08458	1.05975	0.000521558	2.08458
S4R1L5	Birc6	38.3069	48.0155	39.9763	50.461	54.4061	51.7213	42.0996	52.1961	0.806565	-0.310138	0.034827	-1.23983
A2AKX3	Setx	7064.63	6852.43	7850.17	7046.24	7679.01	7795.24	7255.74	7506.83	0.966552	-0.0490804	0.547315	-1.03461
P27546-2	Map4	9.13828	17.2113	15.4778	18.91	21.6799	24.6928	13.9425	21.7609	0.640712	-0.642253	0.0579263	-1.56076
Q8VHX6	Flnc	5144.76	4289.03	3777.05	3860.93	3410.24	4123.91	4403.61	3798.36	1.15935	0.213311	0.249909	1.15935
Q8BX70	Vps13c	9433.11	8427.56	8634.6	7638.21	7806.82	7179.47	8831.76	7541.5	1.17109	0.227849	0.0229458	1.17109
Q6PB66	Lrpprc	16777.6	16208	16236.3	7937.48	7869.58	7352.21	16407.3	7719.76	2.12536	1.08771	4.9133e-06	2.12536
A0A0R4J0I9		8187.81	7875.82	7765.09	6019.65	6150.06	6121.36	7942.91	6097.02	1.30275	0.381562	0.000154401	1.30275
Q6P5D8	Smchd1	12295.7	11386.7	11386.3	10188.4	10041.5	9361	11689.6	9863.63	1.18512	0.24503	0.00994769	1.18512
Q6DFZ2	Syne2	100.706	107.57	95.0506	89.9254	90.3328	92.5422	101.109	90.9335	1.1119	0.153026	0.0517543	1.1119
Q8CAQ8-2	Immt	254.949	271.958	303.953	216.849	261.707	207.775	276.953	228.777	1.21058	0.275701	0.0937833	1.21058
O55143	Atp2a2	6726.7	6482.1	7176.75	6864.75	7600.55	7236.65	6795.18	7233.98	0.939342	-0.0902778	0.20999	-1.06458
P97479	Myo7a	8062.74	9412.61	8851.86	8953.38	7839.75	6690.18	8775.74	7827.77	1.1211	0.164919	0.281235	1.1211
E9Q586	Dctn1	5679.31	5506.04	6133.75	6607.41	6829.57	6911.86	5773.03	6782.95	0.85111	-0.232583	0.00831884	-1.17494
Q9D0E1	Hnrnpm	315.778	273.327	304.618	310.268	364.222	327.568	297.908	334.019	0.891887	-0.165066	0.150755	-1.12122
E9Q3Y4	Lrba	6685.35	6360.05	6646.99	6043.6	5786.87	5489.13	6564.13	5773.2	1.137	0.185233	0.01418	1.137
Q61292	Lamb2	8061.9	6937.71	6557.45	6532.18	5001.85	5071.91	7185.69	5535.31	1.29815	0.376461	0.070254	1.29815
Q8CAQ8	Immt	90.2752	104.343	95.1455	118.496	111.083	131.472	96.5879	120.35	0.802556	-0.317326	0.0305271	-1.24602
Q9CUU3	Sycp2	8576.33	8283.02	9243.08	9495.6	9144.15	9144.77	8700.81	9261.51	0.939459	-0.0900972	0.142038	-1.06444
A0A1L1SV73		7033.99	7038.14	7467.41	7794.73	8190.76	7809.92	7179.85	7931.8	0.905197	-0.143696	0.0177621	-1.10473
Q02053	Uba1	7890.77	7921.78	7276.64	7046.04	6998.05	6312	7696.4	6785.36	1.13426	0.181757	0.0451916	1.13426
Q921I1	Tf	1369.45	1184.84	1177.26	291.05	184.589	220.9	1243.85	232.18	5.35727	2.4215	0.000134583	5.35727
P17156	Hspa2	8708.97	8536.11	11219.1	13277.7	17335.6	17719.8	9488.06	16111	0.588917	-0.763864	0.0164184	-1.69803
O70318	Epb41l2	1503.2	1439.78	1274.87	1196.16	1119.71	1111.4	1405.95	1142.42	1.23067	0.299448	0.0227569	1.23067
Q6PR54	Rif1	5883.67	5844.79	6480.82	7307.69	7718.34	7264.12	6069.76	7430.05	0.81692	-0.291732	0.00566773	-1.22411
Q8K310	Matr3	8387.93	7615.6	9187.81	9317.5	10050.9	9783.22	8397.11	9717.21	0.864149	-0.210648	0.0581799	-1.15721
B8JK33	Hnrnpm	95.352	79.211	75.8695	74.9207	85.1709	82.0867	83.4775	80.7261	1.03408	0.0483522	0.703935	1.03408
F2Z429	Tdrd6	7.47678	6.7476	12.1543	16.2379	23.6414	24.2478	8.79289	21.3757	0.41135	-1.28156	0.0150659	-2.43102
A0A1L1SQ51		4822.89	4078.78	3585.14	3438.95	3382.57	3437.74	4162.27	3419.75	1.21713	0.283478	0.108293	1.21713
Q80X90	Flnb	6735.01	6225.2	5545.03	5865.5	4991.01	6231.03	6168.41	5695.85	1.08297	0.114989	0.401626	1.08297
P23116	Eif3a	12487.5	12482.2	12508.3	12950	13418.5	13174.6	12492.7	13181	0.947776	-0.077382	0.00708287	-1.0551
P63017	Hspa8	18957.3	19615.5	18054.3	17893.4	20172.9	18615.8	18875.7	18894	0.99903	-0.00140056	0.98304	-1.00097
E9QNN1	Dhx9	52.2451	57.3057	45.3888	70.707	64.1105	59.9522	51.6465	64.9232	0.795502	-0.330063	0.046477	-1.25707
E9PZ50	Tdrd6	17.9073	15.8422	29.2463	32.5787	48.4184	43.6016	20.9986	41.5329	0.50559	-0.983961	0.0306762	-1.97789
F6SMY7	Mycbp2	7177.89	6861.43	6907.55	6896.3	6934.36	6672.6	6982.29	6834.42	1.02164	0.0308814	0.31263	1.02164
A0A087WPL5	Dhx9	14.492	16.0378	16.4273	26.9262	21.3702	25.4714	15.6524	24.5893	0.636553	-0.651648	0.00716752	-1.57096
A0A140T8W1		8921.55	6382.74	4401	3004.43	3773.64	6169.74	6568.43	4315.94	1.5219	0.605875	0.23644	1.5219
Q64514-2	Tpp2	318.455	342.367	365.484	372.548	409.853	415.439	342.102	399.28	0.856797	-0.222974	0.0403196	-1.16714
P20029	Hspa5	22685.6	21665	21748.6	19304.7	19420.3	18689	22033.1	19138	1.15127	0.20323	0.00190087	1.15127
Q8BKC5	Ipo5	9155.91	8572.49	10140.1	10773.3	11880	12427.5	9289.5	11693.6	0.794409	-0.332046	0.022758	-1.2588
P08113	Hsp90b1	19791.3	20326.5	20784.5	21481.2	22968.8	21850.5	20300.8	22100.2	0.91858	-0.122523	0.0276249	-1.08864
Q99MW1	Stk31	8050.18	7900.76	9747.48	11072	12723	13201.6	8566.14	12332.2	0.694616	-0.525713	0.0126398	-1.43964
G5E866	Sf3b1	10312.5	9622.37	10355.3	10124.7	10632.5	10616.9	10096.7	10458	0.965451	-0.0507244	0.281045	-1.03578
Q3V117	Acly	107.813	107.277	98.9438	93.6251	91.4684	71.8537	104.678	85.6491	1.22217	0.289448	0.0641107	1.22217
Q64514	Tpp2	151.936	159.302	181.46	220.343	224.025	222.012	164.233	222.127	0.739365	-0.435641	0.00292519	-1.35251
Q91XQ0	Dnah8	3271.51	3219.09	5259.69	8501.7	10478.1	11989.4	3916.76	10323.1	0.379419	-1.39814	0.00615993	-2.63561
Q64511	Top2b	7768.37	7419.92	7266.38	7942.52	7939.27	7594.02	7484.89	7825.27	0.956502	-0.0641594	0.144805	-1.04548
Q91V92	Acly	165.043	258.56	171.11	195.883	143.294	201.88	198.238	180.352	1.09917	0.136413	0.640727	1.09917
Q9JKR6	Hyou1	8225.47	8710.57	9455.59	10069.8	11459.2	11685	8797.21	11071.3	0.794594	-0.331711	0.0213034	-1.25851
Q7TPV4	Mybbp1a	9069.15	8722.99	9020.5	8284.75	8028.57	7133.65	8937.55	7815.66	1.14354	0.193512	0.0372572	1.14354
Q8BL66	Eea1	8772.29	8949.96	8125.73	7681.17	7667.24	7149.66	8615.99	7499.36	1.1489	0.20025	0.0216652	1.1489
P20152	Vim	12357.1	12008.5	11404.2	11188.4	10479.7	9840.51	11923.3	10502.9	1.13524	0.182996	0.0412232	1.13524
Q6ZQ38	Cand1	13034.4	11926.3	13501.8	13212.6	15173.9	14435.4	12820.8	14274	0.898197	-0.154896	0.120475	-1.11334
Q8VDN2	Atp1a1	7973.01	7222.57	7208.46	6887.46	6936.73	6313.67	7468.01	6712.62	1.11253	0.153849	0.0789428	1.11253
E9Q6J5	Bod1l	6281.23	6472.61	6198.99	6151.72	6184.13	6025.59	6317.61	6120.48	1.03221	0.0457341	0.104999	1.03221
A1BN54	Actn1	84.183	69.1385	96.1901	73.2763	77.0151	89.4278	83.1705	79.9064	1.04085	0.0577614	0.741278	1.04085
Q6PDI5	Ecm29	8415.44	8644.75	8168.75	8048.37	7972.82	7357.88	8409.65	7793.02	1.07913	0.109862	0.0753702	1.07913
Q921K2	Parp1	12059.3	11228.3	11450.4	11382.6	11913.8	11152.4	11579.3	11482.9	1.0084	0.012061	0.788101	1.0084
B7ZNH7	Col14a1	373.747	256.018	188.677	171.937	175.297	354.374	272.814	233.869	1.16652	0.222215	0.655657	1.16652
G5E870	Trip12	81.8753	69.3341	75.8695	103.697	90.849	87.6482	75.693	94.0647	0.80469	-0.313495	0.0394086	-1.24271
P68372	Tubb4b	334.147	272.349	364.535	310.165	432.978	383.071	323.677	375.405	0.862208	-0.213892	0.312541	-1.15981
E9QP99	Golga3	5258.76	5421.65	5512.46	5354.41	5844.79	5765.2	5397.62	5654.8	0.954521	-0.0671517	0.202935	-1.04765
P63038	Hspd1	13601.1	13421.8	13006.3	11705.5	12741	11179.8	13343.1	11875.4	1.12359	0.16811	0.040445	1.12359
P56480	Atp5b	12591.3	12026.7	12407.2	8122.78	8926.84	8886.39	12341.7	8645.34	1.42756	0.513551	0.00028304	1.42756
P99024	Tubb5	1884.52	2005.5	1686.03	1797.99	1720.45	1547.75	1858.68	1688.73	1.10064	0.138342	0.226171	1.10064
A0A1D5RMJ8		55.3835	48.6023	41.6855	52.3109	50.2766	58.6175	48.5571	53.735	0.90364	-0.14618	0.330995	-1.10664
P57780	Actn4	128.582	159.4	143.098	138.434	124.091	179.857	143.693	147.461	0.974452	-0.0373371	0.852042	-1.02622
Q6ZQ08	Cnot1	92.2136	94.0753	106.065	99.072	101.586	103.109	97.4513	101.256	0.962428	-0.0552493	0.445206	-1.03904
P80314	Cct2	9555.78	9028.1	10022.6	9711.22	11012.9	10383.6	9535.49	10369.2	0.919594	-0.120931	0.152768	-1.08744
P14733	Lmnb1	14663.9	12156.5	11690.7	10130.9	10410.4	9935.94	12837	10159.1	1.2636	0.337542	0.0455254	1.2636
Q8CI94	Pygb	8108.24	7697.94	7404.83	6519.43	6960.58	6483.07	7737	6654.36	1.1627	0.217475	0.0132524	1.1627
G5E896	Edc4	134.028	136.419	175.098	206.674	199.352	225.905	148.515	210.644	0.705053	-0.504196	0.0159731	-1.41833
A0A338P6N4		3529.96	3594.91	6231.37	8204.07	9913.48	11159.3	4452.08	9758.95	0.456205	-1.13225	0.01268	-2.192
Q8C7R4	Uba6	10667.2	10798.2	10142.2	9743.08	10083.9	10055.8	10535.9	9960.93	1.05772	0.0809571	0.0654423	1.05772
Q64737	Gart	7588.19	8034.14	7367.89	6980.06	7024.17	6169.85	7663.41	6724.69	1.13959	0.188517	0.050758	1.13959
P52480	Pkm	934.136	802.769	903.788	919.294	910.658	721.095	880.231	850.349	1.03514	0.0498271	0.71386	1.03514
A0A0R4J1Q0		30.184	23.5677	24.5935	32.1676	34.6878	36.5942	26.1151	34.4832	0.757327	-0.401011	0.0259626	-1.32043
Q62318	Trim28	12073.4	10968.6	12513.9	12148.8	13590.8	13419.7	11852	13053.1	0.907981	-0.139266	0.136792	-1.10134
Q9CW03	Smc3	10101.4	9700.12	8917.47	8459.25	8129.64	7574.45	9573	8054.45	1.18854	0.249185	0.0247403	1.18854
Q3TXS7	Psmd1	9212.68	8854.12	9725.93	9175.47	10319.9	9903.02	9264.24	9799.46	0.945383	-0.0810296	0.270882	-1.05777
Q8CDG1	Piwil2	7186.11	6572.85	8914.05	9502.59	11105.8	11484.1	7557.67	10697.5	0.70649	-0.50126	0.0276459	-1.41545
Q8VDJ3	Hdlbp	8733.34	9436.77	9208.04	8865.71	8972.78	9479.79	9126.05	9106.09	1.00219	0.00315831	0.946731	1.00219
Q7TPR4	Actn1	17.9073	17.8958	16.7122	17.574	8.77518	20.3548	17.5051	15.568	1.12443	0.169192	0.610649	1.12443
G5E8R3	Pcx	9890.95	10277.8	9996.64	8356.99	7105.11	8102.23	10055.1	7854.78	1.28013	0.35629	0.00527917	1.28013
Q61554	Fbn1	8323.59	7065.62	8075.88	4200.28	2107.8	2682.17	7821.7	2996.75	2.61006	1.38408	0.00276115	2.61006
E9Q6R7	Utrn	4919.63	4784.54	4642	4394.11	4304.79	4370.28	4782.06	4356.39	1.09771	0.134497	0.00729076	1.09771
O55201	Supt5h	6019.18	5588.29	5882.88	5826.96	6211.49	5944.39	5830.12	5994.28	0.972613	-0.0400617	0.390465	-1.02816
Q60597	Ogdh	6870.97	6689.32	6787.24	5214.33	4769.88	4733	6782.51	4905.74	1.38257	0.467349	0.000327442	1.38257
D4AFX7	Dnajc13	7087.34	6739.29	6912.77	7005.24	7058.96	6757.03	6913.13	6940.41	0.99607	-0.00568114	0.851793	-1.00395
Q6P5F9	Xpo1	8926.07	8209.68	9147.17	8927.48	9964.89	9400.26	8760.97	9430.88	0.928967	-0.106301	0.179514	-1.07646
Q8BMJ2	Lars	7750.46	7579.12	8180.9	6490.25	6589.44	6313.67	7836.83	6464.45	1.2123	0.277741	0.00220389	1.2123
Q9EPU0	Upf1	6671.96	6787.31	7762.62	9037.86	9529.23	9422.07	7073.96	9329.72	0.758218	-0.399315	0.00391167	-1.31888
Q9Z1X4	Ilf3	7866.49	7432.43	7679.25	8122.06	8897.42	8981.93	7659.39	8667.14	0.883728	-0.178326	0.0286568	-1.13157
E9QAE3	Btaf1	6017.42	5720.99	6769.77	7275.63	7814.35	7792.68	6169.39	7627.55	0.80883	-0.306092	0.0152388	-1.23635
Q99KI0	Aco2	10242.2	10460.5	10051.3	9751.61	9549.15	9034.32	10251.3	9445.03	1.08537	0.118185	0.0298254	1.08537
Q9JMB7	Piwil1	5611	5256.97	8975.87	11665.7	13368.3	14823.3	6614.61	13285.8	0.497872	-1.00615	0.0111565	-2.00855
P11983	Tcp1	1092.26	1066.41	1228.82	1132.96	1522.34	1382.13	1129.16	1345.81	0.839021	-0.253221	0.156842	-1.19186
F6XCT0	Macf1	26.6764	40.0944	35.7033	35.148	33.3457	31.5889	34.158	33.3609	1.0239	0.0340681	0.854658	1.0239
Q8BWT1	Acaa2	8388.67	8804.06	8554.84	8209.41	8434.09	7296.82	8582.52	7980.11	1.07549	0.104994	0.177064	1.07549
P80316	Cct5	11750.7	11953.3	12514.9	12664.1	13802.7	13384.9	12073	13283.9	0.908842	-0.137899	0.0399066	-1.1003
B9EHJ3	Tjp1	431.992	439.963	468.416	475.525	514.226	445.026	446.79	478.259	0.934202	-0.0981941	0.240879	-1.07043
E9QML5	Zfml	77.537	103.757	81.0921	119.215	98.695	132.028	87.462	116.646	0.749807	-0.415408	0.0833774	-1.33368
P52480-2	Pkm	552.359	487.979	435.372	472.648	480.467	487.181	491.903	480.099	1.02459	0.0350439	0.746565	1.02459
F8VQJ3	Lamc1	8373.62	6950.91	6368.48	6039.39	4971.09	5227.63	7231	5412.7	1.33593	0.417847	0.054896	1.33593
Q80UE4	Epb4.1l2	431.992	405.052	402.802	357.543	98.3853	74.4119	413.282	176.78	2.33783	1.22517	0.060351	2.33783
Q6DFZ1	Gbf1	6058.22	6183.54	6830.06	7911.38	8083.7	8287.87	6357.27	8094.32	0.7854	-0.348501	0.0027133	-1.27324
A0A0N4SV80		180.273	189.226	233.306	230.312	318.9	294.2	200.935	281.137	0.714722	-0.484546	0.0612362	-1.39915
Q3U1J4	Ddb1	9567.04	8699.81	9095.04	9218.53	9267.11	9170.13	9120.63	9218.59	0.989374	-0.0154126	0.717526	-1.01074
Q3V086	Ddx4	361.562	365.348	503.93	476.861	688.594	735.777	410.28	633.744	0.647391	-0.627291	0.0728255	-1.54466
Q8BMS1	Hadha	9500.12	9943.33	9742.92	10359.3	10402.3	10003.3	9728.79	10255	0.948691	-0.0759905	0.0431201	-1.05408
A0A0R4J0Z1		14236	15484	15264.9	13184.2	14083.5	14369.4	14995	13879	1.0804	0.111571	0.10066	1.0804
P39447	Tjp1	107.444	86.5453	97.3295	111.919	112.942	95.3229	97.1063	106.728	0.909848	-0.136302	0.311227	-1.09908
Q9ERD7	Tubb3	1974.05	2204.31	1852.87	2150.4	1987.22	1726.94	2010.41	1954.85	1.02842	0.0404294	0.746989	1.02842
Q05D44	Eif5b	8876.78	9356.28	8917.19	8335.72	8530.92	8221.69	9050.08	8362.78	1.08219	0.113949	0.0181678	1.08219
P06801	Me1	6817.25	8946.54	8437.57	9420.99	8917.34	8610.54	8067.12	8982.96	0.898047	-0.155137	0.251653	-1.11353
Q99MV7	Rnf17	7288.29	6826.13	7960.13	8236.24	8365.43	8681.17	7358.18	8427.61	0.873104	-0.195775	0.0393718	-1.14534
Q8K411	Pitrm1	8721.52	8567.99	8937.32	8358.43	8867.58	7780.22	8742.28	8335.41	1.04881	0.0687559	0.287444	1.04881
P60710	Actb	2916.22	3058.13	2863.39	3153.25	3007.93	3137.54	2945.91	3099.57	0.950425	-0.0733546	0.107014	-1.05216
Q0HA38	Ttc21b	4052.6	3717.64	5466.03	6793.94	7884.24	8420.79	4412.09	7699.66	0.573024	-0.803332	0.0102132	-1.74513
P80318	Cct3	9342.28	9632.84	10020.4	10116.8	12078.2	11566.7	9665.17	11253.9	0.858829	-0.219558	0.0623061	-1.16438
Q9JIF7	Copb1	7225.61	7295.23	7556	7827.41	8191.48	8215.9	7358.95	8078.26	0.910957	-0.134546	0.0110728	-1.09775
S4R2J9	Prrc2c	30.0917	27.5772	37.6974	32.5787	41.295	31.8114	31.7888	35.2284	0.902363	-0.148221	0.468743	-1.1082
P19137	Lama1	7815.17	7061.71	6192.34	6605.04	5415.01	4796.51	7023.07	5605.52	1.25289	0.325254	0.115882	1.25289
A0A0A0MQ80	Spata5	7569.27	8113.75	6662.85	6553.14	6498.69	5733.61	7448.62	6261.81	1.18953	0.250393	0.0761475	1.18953
Q9Z1Q9	Vars	10256.2	9761.24	9950.59	8904.25	9076.64	8392.42	9989.34	8791.1	1.1363	0.184346	0.00881593	1.1363
Q921M3	Sf3b3	7299.09	6310.28	7147.41	6899.9	7030.16	6603.42	6918.93	6844.49	1.01087	0.0156045	0.833774	1.01087
Q04857	Col6a1	9344.5	6914.73	5689.46	3033.41	4419.7	5233.97	7316.23	4229.03	1.73	0.790775	0.0691811	1.73
P11881-2	Itpr1	4290.93	4350.25	4341.47	4482.8	4379.23	3937.6	4327.55	4266.54	1.0143	0.0204828	0.735158	1.0143
P48678	Lmna	10053.3	8134.87	7236.57	6241.85	6274.46	7481.24	8474.91	6665.85	1.27139	0.34641	0.12227	1.27139
P62737	Acta2	528.451	318.995	306.802	269.468	284.316	334.909	384.749	296.231	1.29882	0.377196	0.301135	1.29882
Q8VDM4	Psmd2	8703.52	8579.92	8952.61	8600.36	9488.04	8725.77	8745.35	8938.06	0.97844	-0.0314451	0.553379	-1.02204
E9PVX6	Mki67	4471.21	4710.12	4752.62	4924.31	5069.06	4841.23	4644.65	4944.87	0.939287	-0.0903617	0.0524966	-1.06464
P42932	Cct8	13199.8	12725.6	13759.8	13873.6	15404.5	15006.1	13228.4	14761.4	0.896148	-0.158191	0.0487774	-1.11589
Q5PSV9	Mdc1	5244.17	4920.37	6103.27	6556.74	7391.49	7440.86	5422.6	7129.7	0.760566	-0.394855	0.0198856	-1.31481
Q61496	Ddx4	27.0456	29.2396	36.0831	31.3454	54.4061	42.9342	30.7894	42.8952	0.717782	-0.478382	0.167614	-1.39318
E9PVC5	Eif4g1	32.9532	31.6844	31.0505	40.081	31.9004	38.0402	31.896	36.6739	0.869721	-0.201375	0.130983	-1.14979
Q7TMM9	Tubb2a	257.626	325.156	241.187	266.076	239.511	388.41	274.656	297.999	0.921669	-0.11768	0.679921	-1.08499
P14824	Anxa6	85.6599	115.883	130.849	139.667	165.696	199.099	110.797	168.154	0.658904	-0.60186	0.0576603	-1.51767
E9Q9E1	Eif4g1	103.29	99.356	86.3147	102.875	87.6486	81.1969	96.3202	90.5735	1.06345	0.0887499	0.523141	1.06345
E9Q0S6	Tns1	4412.5	3663.46	3472.24	3507.6	3038.07	3394.81	3849.4	3313.49	1.16173	0.216281	0.169209	1.16173
Q62383	Supt6h	5495.89	5361.41	5514.55	5753.78	5380.74	5417.28	5457.28	5517.27	0.989128	-0.0157708	0.664103	-1.01099
Q91VR5	Ddx1	8321.38	7900.76	8349.54	7909.83	7737.96	7373.46	8190.56	7673.75	1.06735	0.0940303	0.0737239	1.06735
O08810	Eftud2	6808.67	6309.79	6536.56	6548.42	6526.46	6286.64	6551.67	6453.84	1.01516	0.0217056	0.589049	1.01516
A0A2I3BQS6		3648.76	3494.48	3904.2	4216.52	4527.89	4421.78	3682.48	4388.73	0.839076	-0.253126	0.00934144	-1.19179
P17426	Ap2a1	5174.76	4879.2	5186.57	4900.26	4605.01	4308.22	5080.18	4604.5	1.10331	0.141835	0.0744441	1.10331
P70399	Tp53bp1	3627.44	3760.47	3440.81	3456.63	3573.87	3306.05	3609.57	3445.52	1.04761	0.067108	0.246133	1.04761
H9KV00	Son	923.89	911.22	947.087	987.021	1099.27	1094.93	927.399	1060.41	0.874569	-0.193356	0.0252808	-1.14342
Q99PU5	Acsbg1	6138.43	6705.16	7036.97	7197.73	6727.57	5877.99	6626.85	6601.1	1.0039	0.00561826	0.958648	1.0039
A0A0N4SVL0		145.474	180.425	171.68	239.664	225.884	245.815	165.86	237.121	0.699473	-0.51566	0.00408266	-1.42965
B2RRI2	Sbno1	10.6152	12.0283	13.5787	15.0047	22.2993	22.2457	12.0741	19.8499	0.608268	-0.71722	0.038919	-1.64401
P17182	Eno1	12835.2	12655.9	11148.8	10415.3	11039.3	10421.3	12213.3	10625.3	1.14945	0.200949	0.0503669	1.14945
A2A9M5	Dock7	5943.3	5965.08	6077.64	5568.59	5628.2	5129.31	5995.34	5442.03	1.10167	0.139696	0.0272685	1.10167
Q3UJB0	Sf3b2	7638.22	7925.3	8005.23	8718.34	8997.76	9230.2	7856.25	8982.1	0.874656	-0.193212	0.00370281	-1.14331
A0A286YCV9		5140.15	5309.58	5048.98	4933.36	5024.05	4833.33	5166.24	4930.25	1.04787	0.0674539	0.066291	1.04787
Q5SUR0	Pfas	4717.02	4261.75	4106.83	4000.7	3921.47	3760.97	4361.87	3894.38	1.12004	0.163552	0.075796	1.12004
F8WIT2	Anxa6	26.7687	43.2238	46.1484	32.9898	53.5802	64.6238	38.7136	50.3979	0.768159	-0.380523	0.350317	-1.30181
Z4YKC4	Eif4g3	28.6148	28.7507	28.5816	39.5672	35.3072	40.4872	28.649	38.4539	0.745023	-0.424642	0.00356355	-1.34224
B2RR83	Ythdc2	5272.14	5110.67	5409.05	5560.88	5792.34	5626.61	5263.95	5659.94	0.930036	-0.104641	0.0229961	-1.07523
A0A1B0GSX7		5916.72	5532.35	5734.37	5607.75	5445.36	5188.15	5727.81	5413.75	1.05801	0.0813553	0.12983	1.05801
E9PXY8	Usp7	8980.26	8395	8683.31	8839.82	8668.13	8207.67	8686.19	8571.87	1.01334	0.019113	0.675159	1.01334
Q8VIJ6	Sfpq	8328.58	7342.08	7565.12	7919.91	7454.88	7876.32	7745.26	7750.37	0.999341	-0.000951516	0.988508	-1.00066
P80315	Cct4	8233.69	9489.96	8722.24	8355.86	11042	11110.7	8815.3	10169.5	0.866835	-0.206171	0.238363	-1.15362
Q9JIK5	Ddx21	10334.2	10513.3	10061.5	9404.44	8996.21	8217.79	10303	8872.81	1.16119	0.215601	0.018392	1.16119
P25206	Mcm3	7890.31	7250.74	7266.76	6095.09	6395.25	5566.55	7469.27	6018.96	1.24096	0.311452	0.0106697	1.24096
Q8CH09	Sugp2	3865.77	3666.49	4759.46	5787.49	6600.59	6795.29	4097.24	6394.46	0.640749	-0.642169	0.00731025	-1.56067
Q03265	Atp5a1	15155	16726.1	14890.8	10547.4	10843.2	11132	15590.6	10840.9	1.43814	0.524199	0.00135343	1.43814
A0A0R4J0V5		6679.16	6616.66	6648.13	7153.23	7268.64	7167.13	6647.98	7196.33	0.923801	-0.114345	0.000173975	-1.08248
Q9CU62	Smc1a	7778.16	6995.31	6475.31	6258.29	6197.55	5931.49	7082.93	6129.11	1.15562	0.208668	0.0715959	1.15562
P29341	Pabpc1	4225.21	4134.32	4685.49	4598.63	5215.66	5096.27	4348.34	4970.19	0.874885	-0.192835	0.071001	-1.14301
Q5H8C4-2	Vps13a	3236.98	3092.94	4325.8	5969.71	7400.99	7502.59	3551.91	6957.76	0.510495	-0.97003	0.00565569	-1.95888
E9Q1M6	Ankhd1	1742.74	1748.02	1561.83	1458.95	1384	1238.86	1684.2	1360.6	1.23783	0.307814	0.0220368	1.23783
Q7TSC1	Prrc2a	4140.29	4193.88	4516.94	5058.12	5391.06	5666.76	4283.7	5371.98	0.797416	-0.326595	0.00678376	-1.25405
P13864	Dnmt1	471.96	479.08	476.487	515.812	509.477	404.539	475.842	476.609	0.998391	-0.00232358	0.984085	-1.00161
Q8BU30	Iars	9094.07	8817.36	9319.23	6923.94	6408.46	6144.38	9076.89	6492.26	1.39811	0.483477	0.000675298	1.39811
P11276	Fn1	91.9367	78.1353	59.2523	65.1573	62.7684	64.0677	76.4414	63.9978	1.19444	0.256333	0.260331	1.19444
Q8VEK3	Hnrnpu	14859.6	12623.8	14152.6	12904.6	14690.1	13532.3	13878.7	13709	1.01238	0.0177456	0.85012	1.01238
Q6GQT9	Nomo1	4162.17	4323.94	4529.67	4482.19	4292.41	4378.07	4338.59	4384.22	0.989592	-0.0150939	0.722354	-1.01052
P11983-2	Tcp1	21.8765	35.6938	22.7894	39.4644	24.777	31.0328	26.7866	31.7581	0.843457	-0.245613	0.465248	-1.1856
A2AX52	Col6a4	5787.21	4529.01	4276.42	3485.4	3949.76	3354.1	4864.21	3596.42	1.35252	0.435645	0.0646096	1.35252
Q99MV1	Tdrd1	5023.75	4342.33	5997.11	7411.19	8300.08	8378.52	5121.06	8029.93	0.637747	-0.648944	0.00703851	-1.56802
Q9D6F9	Tubb4a	341.347	299.535	317.057	310.679	354.621	330.794	319.313	332.031	0.961695	-0.0563481	0.508923	-1.03983
B9EHT6	Fn1	63.8757	100.529	103.027	70.9126	105.922	100.996	89.1439	92.6102	0.962571	-0.055035	0.845972	-1.03888
Q9CWJ9	Atic	5818.5	6007.03	5748.14	4904.07	5663.3	5059.68	5857.89	5209.02	1.12457	0.16937	0.0564942	1.12457
Q62209	Sycp1	7540.65	7361.54	7120.82	6719.53	6807.27	6050.5	7341	6525.77	1.12493	0.16983	0.0383939	1.12493
Q8BGQ7	Aars	9103.39	9356.38	9681.01	7922.89	8101.77	8031.15	9380.26	8018.6	1.16981	0.226277	0.00147364	1.16981
Q569Z5	Ddx46	6613.35	6216.99	6704.91	6506.18	7578.56	7259.34	6511.75	7114.69	0.915254	-0.127756	0.161337	-1.09259
Q9DBG3	Ap2b1	3906.94	3661.31	3715.8	3618.29	3620.54	3406.04	3761.35	3548.29	1.06005	0.0841266	0.107368	1.06005
Q8CC88	Vwa8	6547.26	6753.86	6256.91	4269.66	3864.28	3841.28	6519.34	3991.74	1.63321	0.707709	0.00022712	1.63321
B1AVB1	Scml2	334.609	363.588	430.529	360.832	349.459	329.459	376.242	346.583	1.08557	0.118459	0.376618	1.08557
P68373	Tuba1c	1605.94	1543.15	1247.91	1511.88	1289.64	1239.31	1465.67	1346.94	1.08814	0.121868	0.439793	1.08814
O88569	Hnrnpa2b1	359.347	267.753	302.908	276.251	286.174	271.954	310.003	278.126	1.11461	0.15654	0.303293	1.11461
O35643	Ap1b1	3484.82	3299.19	3534.34	3528.57	3812.66	3621.6	3439.45	3654.28	0.941212	-0.087408	0.12271	-1.06246
Q4U2R1	Herc2	3329.75	3181.45	3318.03	3522.09	3808.12	3637.29	3276.41	3655.83	0.896214	-0.158084	0.0166451	-1.1158
O35286	Dhx15	8546.42	8225.52	8501.76	8934.26	8960.7	9035.32	8424.57	8976.76	0.938486	-0.0915923	0.00621996	-1.06555
P27773	Pdia3	14460.5	15200.6	14827.9	15945.2	16616.6	16596.8	14829.7	16386.2	0.905009	-0.143995	0.00713648	-1.10496
E9Q2E4	Gm15800	2935.7	3003.86	3186.62	3512.43	3734.3	3843.84	3042.06	3696.86	0.822877	-0.281251	0.00598111	-1.21525
H3BK65	Eps15	31.1071	31.2932	40.8309	49.7416	55.7482	64.8463	34.4104	56.7787	0.606044	-0.722505	0.0147046	-1.65004
P42567	Eps15	200.211	213.967	238.434	152.616	206.475	193.649	217.537	184.247	1.18069	0.239624	0.166605	1.18069
E9Q9G8	Ift122	4034.6	3670.89	5005.97	6084.61	7019.53	7175.58	4237.15	6759.91	0.626806	-0.673908	0.00857158	-1.59539
Q9ERK4	Cse1l	9573.04	9273.85	9899.98	9620.37	8931.69	8193.21	9582.29	8915.09	1.07484	0.104121	0.212297	1.07484
G3X956	Supt16	8692.91	7870.64	8331.69	7671.61	7998.84	7197.16	8298.41	7622.54	1.08867	0.122564	0.112129	1.08867
P26231	Ctnna1	4584.83	4897	4303.39	4228.03	4003.14	4332.47	4595.07	4187.88	1.09723	0.133868	0.107673	1.09723
Q60864	Stip1	11661.7	11529.2	12067.3	12186.7	14192.3	13359.6	11752.7	13246.2	0.887253	-0.172582	0.0687033	-1.12707
Q8CFI7	Polr2b	4671.97	4178.62	4459.97	4387.33	4579.82	4324.24	4436.85	4430.46	1.00144	0.00207928	0.970472	1.00144
O54988-2	Slk	4979.16	5123.68	4528.81	4176.44	4300.25	4109.68	4877.22	4195.46	1.1625	0.21723	0.0220898	1.1625
Q8K1M6	Dnm1l	112.613	123.51	112.807	101.539	121.098	123.353	116.31	115.33	1.0085	0.0122073	0.90615	1.0085
Q9JIX8-4	Acin1	5134.88	5103.83	5744.63	5722.23	5670.42	6115.13	5327.78	5835.93	0.912928	-0.131427	0.113399	-1.09538
Q3THK7	Gmps	5337.96	5300.68	5532.4	6166.1	6843.82	6669.38	5390.35	6559.77	0.821728	-0.283266	0.00559257	-1.21695
O88569-3	Hnrnpa2b1	75.7831	66.3025	95.5254	115.413	125.537	123.909	79.2037	121.62	0.651241	-0.618737	0.00981031	-1.53553
P24549	Aldh1a1	6531.01	8435.29	7297.06	6885.82	6926.3	6790.62	7421.12	6867.58	1.0806	0.111835	0.374774	1.0806
Q9JLV5	Cul3	5561.25	5218.34	5566.96	5430.26	5910.45	5496.36	5448.85	5612.36	0.970867	-0.0426549	0.436628	-1.03001
Q7TT50	Cdc42bpb	5824.5	6151.86	5677.11	5758.92	5095.8	4694.63	5884.49	5183.12	1.13532	0.183098	0.108517	1.13532
P05214	Tuba3a	861.583	708.987	756.986	906.859	993.454	956.9	775.852	952.404	0.814625	-0.295793	0.0266919	-1.22756
G5E924	Hnrnpl	9256.8	8479.88	9193.22	9312.67	10101.8	9854.41	8976.63	9756.29	0.920086	-0.120159	0.0842343	-1.08685
E9Q852	Mllt4	4386.47	4056.58	3969.72	3839.56	3954.41	3954.51	4137.59	3916.16	1.05654	0.079351	0.170242	1.05654
Q6ZQ93	Usp34	4371.61	4165.32	4479.25	4580.54	4829.03	4555.26	4338.73	4654.94	0.932069	-0.101492	0.0674017	-1.07288
F8VQC7	Ktn1	111.875	116.958	126.481	107.191	100.037	108.337	118.438	105.188	1.12596	0.171157	0.0572035	1.12596
Q8K1M6-3	Dnm1l	50.3067	63.0754	52.6054	57.8605	57.7097	78.9723	55.3292	64.8475	0.85322	-0.229011	0.304201	-1.17203
Q52KC3	Mcm5	6811.62	6604.14	6031.68	5584.21	5576.99	4884.72	6482.48	5348.64	1.21199	0.277374	0.0261274	1.21199
J3QNW0	Dnmt1	27.4149	25.1324	23.549	21.3765	17.2407	21.8008	25.3654	20.1393	1.2595	0.332848	0.0466345	1.2595
E9Q3L1	Myo6	5258.3	5592.29	5374.96	6135.68	5343.26	5960.74	5408.52	5813.23	0.930381	-0.104106	0.193883	-1.07483
A7YY80	Epb4.1l3	119.721	123.999	103.217	100.511	79.6993	70.9639	115.646	83.7247	1.38126	0.465985	0.0418958	1.38126
O08528	Hk2	5982.99	6430.46	6526.3	6979.75	6036.91	5486.24	6313.25	6167.63	1.02361	0.0336659	0.770809	1.02361
Q8VDP4	Ccar2	5458.88	5203.57	5939.28	6457.77	7162.3	7452.1	5533.91	7024.06	0.787851	-0.344005	0.0151529	-1.26928
Q3URD3	Slmap	216.642	238.317	246.885	219.726	167.141	169.735	233.948	185.534	1.26094	0.334504	0.066481	1.26094
E9QLK7	Trrap	38.3069	46.842	47.9526	52.9275	42.5338	53.9459	44.3672	49.8024	0.890864	-0.166723	0.316491	-1.12251
E9PV45	Usp24	4129.03	3783.94	4226.19	4303.88	4693.59	4402.32	4046.39	4466.6	0.905922	-0.142542	0.0776366	-1.10385
P27612	Plaa	6516.52	6378.64	6616.6	6630.94	7033.36	6309.33	6503.92	6657.88	0.976876	-0.0337526	0.523521	-1.02367
Q8BJ71	Nup93	8425.68	7938.21	8854.8	8478.68	9206.51	8604.98	8406.23	8763.39	0.959244	-0.0600301	0.361719	-1.04249
Q6KCD5	Nipbl	4763.45	4213.34	4725.18	4777.55	4817.78	4775.04	4567.32	4790.12	0.953488	-0.0687139	0.278599	-1.04878
A0A0R4J0M9		4941.41	5102.95	5531.93	5395.73	5549.94	5361.89	5192.1	5435.85	0.955158	-0.0661893	0.259034	-1.04695
Q1HFZ0	Nsun2	5320.33	5450.79	4916.71	4564.61	4435.49	3979.2	5229.28	4326.43	1.20868	0.273433	0.0196177	1.20868
F6ZQA3	Numa1	196.612	151.381	158.861	124.662	149.178	103.554	168.951	125.798	1.34304	0.425499	0.0882037	1.34304
Q9WV92-5	Epb41l3	37.3839	26.697	35.3235	28.0567	23.3317	20.2436	33.1348	23.8773	1.38771	0.472705	0.0808395	1.38771
P30416	Fkbp4	8550.39	8809.43	8655.87	9230.97	9827.07	9138.66	8671.9	9398.9	0.92265	-0.116144	0.0334694	-1.08383
A0A0A0MQF6	Gapdh	625.465	614.814	569.259	520.025	531.157	467.494	603.179	506.225	1.19152	0.252807	0.0206303	1.19152
Q8R1B4	Eif3c	6944.08	7121.56	7167.63	7545.51	7006.93	7078.48	7077.76	7210.31	0.981617	-0.0267685	0.507003	-1.01873
Q91VD9	Ndufs1	5174.76	5111.16	5294.25	6362.91	6176.28	6043.27	5193.39	6194.15	0.838434	-0.254231	0.000730824	-1.1927
P97310	Mcm2	6400.95	6537.35	6289.39	5214.85	4817.99	4386.08	6409.23	4806.31	1.3335	0.415222	0.00303252	1.3335
Q78PY7	Snd1	5917.73	5936.13	5991.99	5665.71	5614.98	5663.87	5948.62	5648.19	1.05319	0.0747664	0.000417592	1.05319
Q8BND3	Wdr35	4270.72	3715.39	5577.88	6739.57	7677.77	8081.65	4521.33	7499.66	0.602871	-0.730079	0.0118935	-1.65873
A0A0R4J034		4342.72	4407.26	4391.32	4640.46	4120.72	4535.01	4380.43	4432.06	0.988351	-0.0169049	0.762815	-1.01179
D3YXK2	Safb	4355.18	3929.26	4561.86	4698.73	5222.89	5409.72	4282.1	5110.45	0.837911	-0.255131	0.0428483	-1.19344
Q9QUR6	Prep	6556.12	6383.52	6174.3	5699.73	5475.92	5166.68	6371.31	5447.44	1.1696	0.226012	0.00825138	1.1696
Q91ZW3	Smarca5	5197.19	5050.24	5831.23	5998.28	6524.61	6386.75	5359.55	6303.21	0.850289	-0.233975	0.0302039	-1.17607
P14211	Calr	14709.8	16002.7	16474.7	13841.9	13749	14277.5	15729.1	13956.1	1.12704	0.172534	0.0325526	1.12704
A0A1D5RLL4		152.212	134.952	142.338	145.114	148.765	138.368	143.167	144.082	0.993649	-0.0091911	0.88337	-1.00639
Q9EQ20	Aldh6a1	6579.84	6315.36	6015.63	5775.98	5066.89	4782.27	6303.61	5208.38	1.21028	0.275344	0.0314991	1.21028
Q61656	Ddx5	7152.23	6690.49	7420.4	7448.7	8378.54	8292.87	7087.71	8040.04	0.881552	-0.181883	0.0596245	-1.13436
A0A0A0MQA5	Tuba4a	997.181	784.873	788.607	717.758	718.429	777.043	856.887	737.743	1.1615	0.215986	0.177317	1.1615
P60843	Eif4a1	4095.89	4231.04	3849.22	4103.58	4271.76	4207.78	4058.72	4194.37	0.967657	-0.0474316	0.328664	-1.03342
E9PY46	Ift140	4755.32	4395.82	6147.71	7931.21	8893.91	9320.74	5099.62	8715.29	0.585135	-0.773159	0.00582863	-1.70901
J3KMM1	Usp19	3335.94	3425.73	3510.6	3784.06	3880.7	3555.76	3424.09	3740.17	0.91549	-0.127385	0.0438127	-1.09231
Q9WU78	Pdcd6ip	6804.33	7030.51	7102.11	6884.48	7366.51	7078.92	6978.98	7109.97	0.981577	-0.0268266	0.47496	-1.01877
Q3UPL0	Sec31a	5520.82	5789.83	5531.55	5838.36	5704.39	6135.26	5614.07	5892.67	0.95272	-0.0698753	0.146137	-1.04963
P70168	Kpnb1	5504.2	5354.47	5590.13	5842.27	6254.33	6029.81	5482.93	6042.14	0.907449	-0.140111	0.0152914	-1.10199
P61922	Abat	3709.04	5021.88	3850.07	3665.87	3135.01	3105.28	4193.66	3302.05	1.27002	0.344848	0.121139	1.27002
A0A087WS23	Ktn1	22.338	20.5362	18.0416	20.246	13.6273	15.3496	20.3053	16.4076	1.23755	0.307487	0.171309	1.23755
E9QN70	Lamb1	7294.94	6492.46	5931.12	5264.18	4667.98	4782.5	6572.84	4904.89	1.34006	0.422297	0.0186702	1.34006
P80313	Cct7	7530.96	8349.72	8320.68	7794.42	9797.34	9577.67	8067.12	9056.48	0.890757	-0.166896	0.224137	-1.12264
Q8BI84	Mia3	1679.97	1753.5	2167.74	2540.52	2786.28	3107.28	1867.07	2811.36	0.664116	-0.590492	0.0134346	-1.50576
G3X9H5	Htt	3849.06	3560	3613.63	3511.51	3506.05	3244.09	3674.23	3420.55	1.07416	0.103214	0.112642	1.07416
S4R1W1	Gm3839	633.957	661.265	585.212	530.919	517.22	484.067	626.811	510.735	1.22727	0.295455	0.0114691	1.22727
Q9QX47-2	Son	56.6758	50.8515	51.5609	52.722	62.9748	70.6302	53.0294	62.109	0.853812	-0.22801	0.174277	-1.17122
Q8CG47	Smc4	7268.54	7211.52	7375.11	6915.21	7105.83	6650.03	7285.06	6890.36	1.05728	0.0803615	0.0484424	1.05728
Q9CQN1	Trap1	8940.75	8797.21	9256.94	2983.26	3186.32	3262.78	8998.3	3144.12	2.86195	1.517	3.27871e-06	2.86195
Q9D0I9	Rars	7649.76	7286.04	7434.17	7116.02	7313.03	6759.25	7456.66	7062.77	1.05577	0.0782955	0.111408	1.05577
Q8VC30	Dak	4458.65	4320.91	5992.93	7415.5	8377.1	9370.01	4924.16	8387.54	0.587081	-0.768369	0.0112399	-1.70334
Q9JLN9	Mtor	5016.46	4879.79	4798.96	4750.01	4351.46	3967.52	4898.4	4356.33	1.12443	0.169198	0.0820169	1.12443
P54276	Msh6	6637.16	6065.9	6168.89	5441.67	5574.31	4944.45	6290.65	5320.14	1.18242	0.241744	0.020275	1.18242
B9EJ54	Nup205	5853.21	5355.05	5878.61	6067.55	6573.85	6039.27	5695.62	6226.89	0.914682	-0.128658	0.0944013	-1.09328
Q8BGC0	Htatsf1	6538.67	6554.95	6077.92	5938.26	5799.47	6021.47	6390.51	5919.73	1.07953	0.1104	0.0497338	1.07953
Q8K1H1	Tdrd7	3949.68	3944.8	5215.53	7328.35	9101.93	9325.96	4370	8585.41	0.509003	-0.974253	0.00517416	-1.96462
Q8CGK3	Lonp1	6319.91	6716.99	6481.29	5318.65	5302.07	4896.73	6506.06	5172.48	1.25782	0.330928	0.00176317	1.25782
E9PU96	Urb1	4393.76	4096.09	5016.41	4813.63	4865.89	4879.04	4502.09	4852.85	0.927719	-0.108239	0.266519	-1.07791
Q8BML9	Qars	5370.63	5168.17	5481.5	5217.11	5334.38	5051.56	5340.1	5201.02	1.02674	0.0380731	0.321581	1.02674
D0VYV6	Epb4.1l3	28.7071	26.9904	26.5876	25.8985	23.7446	31.3665	27.4284	27.0032	1.01575	0.0225383	0.865776	1.01575
Q61598	Gdi2	4947.13	4901.4	4900.75	4599.14	4819.95	4553.03	4916.43	4657.37	1.05562	0.0780936	0.0365134	1.05562
Q80U72	Scrib	65.168	66.9871	85.555	62.3825	92.8105	90.5401	72.57	81.911	0.885962	-0.174684	0.471335	-1.12872
E9Q804	Ankrd17	1970.18	1948.69	1916.77	1765.62	1783.63	1575.11	1945.21	1708.12	1.1388	0.187519	0.0257756	1.1388
Q14BI7	Tdrd9	4176.38	3842.81	4998.46	5132.43	5740.83	5810.58	4339.22	5561.28	0.780255	-0.357982	0.0393618	-1.28163
P83741	Wnk1	4071.71	4062.45	4199.22	4390.31	4794.76	4581.84	4111.13	4588.97	0.895871	-0.158637	0.0186686	-1.11623
Q99P72	Rtn4	4834.8	4690.07	5154	5237.77	5370.31	5599.47	4892.96	5402.52	0.905681	-0.142925	0.0421894	-1.10414
Q8BG05	Hnrnpa3	8400.67	7520.15	7817.03	7645.61	7134.74	6996.84	7912.62	7259.06	1.09003	0.124371	0.114936	1.09003
Q8R0G9	Nup133	4647.88	4226.25	4488.93	4111.28	4127.54	3730.5	4454.35	3989.77	1.11644	0.158909	0.0600808	1.11644
A0A140LJJ5		3851.46	3650.26	3571.85	3291.68	3091.55	2933.88	3691.19	3105.7	1.18852	0.249166	0.0116303	1.18852
P50544	Acadvl	6174.53	6751.12	6417.48	5003.04	5267.48	5629.95	6447.71	5300.16	1.21651	0.282752	0.00967476	1.21651
P31001	Des	3699.99	2415.74	1976.03	2544.43	1782.39	2940.77	2697.25	2422.53	1.1134	0.154976	0.68007	1.1134
G5E829	Atp2b1	3031.14	2742.46	2711.08	2507.74	2464.17	2395.64	2828.23	2455.85	1.15163	0.203675	0.025317	1.15163
Q61699	Hsph1	4957.29	5078.99	4814.25	4956.79	5293.91	4693.07	4950.18	4981.26	0.993761	-0.00902974	0.877973	-1.00628
E9QA15	Cald1	1121.42	440.648	427.775	434.828	372.894	571.381	663.281	459.701	1.44285	0.528924	0.437856	1.44285
E9Q828	Atp2b4	272.395	228.343	278.885	392.383	410.575	490.296	259.874	431.085	0.602838	-0.730157	0.00730623	-1.65882
F8VPK5	Rock2	4365.24	4445.79	4083.47	3760.94	3807.29	3614.93	4298.17	3727.72	1.15303	0.205428	0.0100821	1.15303
P40142	Tkt	9574.34	9159.53	8094.97	7545.71	7084.88	8357.72	8942.95	7662.77	1.16706	0.222884	0.0906152	1.16706
P47738	Aldh2	11057	11660.1	10841.9	6766.7	6784.77	6274.85	11186.3	6608.77	1.69265	0.759283	0.000102631	1.69265
P17879	Hspa1b	209.627	192.453	204.914	156.727	156.714	127.913	202.331	147.118	1.3753	0.459746	0.00711527	1.3753
E9PUU4	Gemin5	56.9527	57.5991	60.012	65.2601	68.6529	69.2954	58.1879	67.7361	0.859038	-0.219206	0.00360921	-1.16409
Q61696	Hspa1a	160.335	155.195	120.973	113.049	101.276	103.443	145.501	105.923	1.37365	0.458018	0.0371225	1.37365
Q00PI9	Hnrnpul2	7918.55	7169.18	7204.28	7028.57	7501.65	7318.95	7430.67	7283.06	1.02027	0.0289482	0.626334	1.02027
Q62167	Ddx3x	607.927	611.196	612.749	568.637	571.832	534.231	610.624	558.233	1.09385	0.129416	0.0124218	1.09385
Q91YQ5	Rpn1	11143.1	10657	11518.1	11329.5	11538.1	11491.4	11106.1	11453	0.969708	-0.0443776	0.248609	-1.03124
G3X8Q5	Cp	185.904	196.463	174.339	162.482	171.581	165.508	185.569	166.524	1.11437	0.156226	0.0513936	1.11437
D3Z030	Lrrc16a	41.9992	36.1828	29.4362	32.1676	30.2486	21.1334	35.8727	27.8499	1.28808	0.365217	0.182192	1.28808
Q9WTM5	Ruvbl2	5186.58	5022.07	5638.56	6285.11	6711.47	6880.38	5282.4	6625.65	0.797265	-0.326868	0.0062756	-1.25429
O55029	Copb2	6083.42	6029.42	6261.66	6543.48	6161.31	6168.96	6124.83	6291.25	0.973548	-0.0386761	0.313133	-1.02717
O08553	Dpysl2	5037.96	4358.56	4098.19	3583.04	3728.11	3488.8	4498.24	3599.98	1.24952	0.321369	0.0358056	1.24952
P70388	Rad50	6104.65	5921.17	5529.84	5323.07	5159.08	4908.63	5851.89	5130.26	1.14066	0.18987	0.0255901	1.14066
Q8K2B3	Sdha	8800.91	8297.11	8387.81	5540.12	5197.9	5216.18	8495.28	5318.07	1.59744	0.675759	7.61452e-05	1.59744
Q61584-3	Fxr1	58.4296	68.2583	67.0387	67.7266	83.1061	82.6429	64.5755	77.8252	0.829751	-0.26925	0.0889139	-1.20518
Q6A068	Cdc5l	1044.81	1061.92	984.025	1040.56	1016.27	1039.54	1030.25	1032.12	0.998187	-0.00261858	0.94376	-1.00182
E9PZD8	Cp	93.6905	99.0626	98.7539	103.594	107.677	103.999	97.169	105.09	0.924627	-0.113057	0.0218478	-1.08152
B2RSU7	Gcc2	3785.65	4110.07	3907.71	4039.55	3897.73	3887.11	3934.48	3941.46	0.998227	-0.0025596	0.95089	-1.00178
Q8BIJ6	Iars2	5597.98	5723.24	5823.34	4827.71	4678.21	4595.41	5714.85	4700.44	1.21581	0.28192	0.000421333	1.21581
Q8VDM6	Hnrnpul1	5603.06	5439.54	5812.8	6539.27	7665.38	7567.88	5618.47	7257.51	0.774159	-0.369298	0.0120778	-1.29172
D3YWX2	Ylpm1	3766.27	4024.31	3953	4473.86	4679.13	4750.69	3914.53	4634.56	0.844638	-0.243595	0.00312579	-1.18394
P30999	Ctnnd1	144.09	182.87	159.241	153.541	125.743	148.601	162.067	142.628	1.13629	0.18433	0.241878	1.13629
P35123	Usp4	3000.22	3059.01	3458.47	4000.5	4346.4	4453.15	3172.57	4266.68	0.743567	-0.427465	0.00528277	-1.34487
A2AFQ9	Gemin5	16.3381	15.5488	18.5163	19.9377	22.5058	22.6906	16.8011	21.7114	0.773837	-0.369898	0.0173871	-1.29226
Q920F6	Smc1b	6274.68	5904.93	5772.92	5429.13	5023.22	4730.55	5984.18	5060.97	1.18242	0.24174	0.0215517	1.18242
P56399	Usp5	5456.66	5300.58	5498.31	5685.65	5966.71	5975.09	5418.52	5875.82	0.922173	-0.116891	0.0153119	-1.0844
B1AVB3	Scml2	797.892	841.494	788.037	599.776	618.909	565.598	809.141	594.761	1.36045	0.444081	0.000694764	1.36045
Q9QZE5	Copg1	3229.14	3180.27	3338.07	3515.41	3392.18	3613.26	3249.16	3506.95	0.926492	-0.11015	0.0311808	-1.07934
Q922B2	Dars	7153.98	7280.96	7868.59	8448.36	8757.12	9048.12	7434.51	8751.2	0.849542	-0.235243	0.0092986	-1.17711
Q8K3G9	Appl2	3605.65	3597.74	3384.12	3652.1	3337.56	2947	3529.17	3312.22	1.0655	0.0915304	0.372936	1.0655
Q80U93	Nup214	4734.09	4657.31	4803.9	4352.8	4377.37	4001.12	4731.77	4243.76	1.11499	0.157035	0.0192347	1.11499
A0A0R4IZY0		7476.96	6806.18	6957.68	6638.85	7441.35	7039.88	7080.27	7040.03	1.00572	0.00822416	0.902372	1.00572
P26043	Rdx	6537.75	6222.07	5655.18	5428.92	5192.22	4567.16	6138.33	5062.77	1.21245	0.277921	0.0418799	1.21245
P62259	Ywhae	9889.38	9266.8	10053.6	9894.67	11219.5	10847.6	9736.59	10653.9	0.913897	-0.129896	0.117811	-1.09421
P09411	Pgk1	5318.48	5579.58	4999.7	4911.26	4745.72	4754.91	5299.25	4803.96	1.1031	0.141564	0.0481654	1.1031
P31254	Uba1y	5059.75	4614.09	4638.87	3804.1	3477.86	3226.3	4770.9	3502.75	1.36204	0.445773	0.00457687	1.36204
Q6PDN3	Mylk	6171.66	4098.63	4112.15	3666.9	3662.04	3878.32	4794.15	3735.75	1.28331	0.359875	0.201119	1.28331
Q922D8	Mthfd1	6137.14	6722.18	6276.38	5313.82	5745.68	5260.78	6378.57	5440.09	1.17251	0.229601	0.0159683	1.17251
Q99MR8	Mccc1	3648.85	3809.85	3488.86	3518.29	3098.36	2948.89	3649.19	3188.51	1.14448	0.194691	0.0764372	1.14448
Q9Z1F9	Uba2	8778.66	8046.86	8745.32	8855.33	9853.29	9231.64	8523.61	9313.42	0.915197	-0.127846	0.103768	-1.09266
Q9DBR7	Ppp1r12a	443.161	381.288	395.49	330.823	299.905	280.519	406.646	303.749	1.33876	0.420895	0.0123493	1.33876
G3X8Y3	Naa15	5840.38	5873.54	5837.97	5856.97	5464.15	5363.33	5850.63	5561.48	1.05199	0.0731223	0.128061	1.05199
Q9QYE6	Golga5	2744.81	2993	3031.55	3135.77	3062.44	3043.44	2923.12	3080.55	0.948895	-0.0756789	0.16983	-1.05386
Q61191	Hcfc1	4908.55	4504.27	4354.48	3781.18	3571.71	3273.12	4589.1	3542	1.29562	0.373646	0.00913869	1.29562
P58281-2	Opa1	5298.08	5486.58	5089.15	5284.94	4992.25	4819.65	5291.27	5032.28	1.05147	0.0724018	0.218957	1.05147
E9PUQ5	Golga2	2970.31	2960.34	3174.08	3344.71	3451.54	3476.12	3034.91	3424.12	0.886332	-0.174081	0.00842425	-1.12825
P10493	Nid1	4057.4	3528.21	3395.14	3170.61	2665.38	2802.85	3660.25	2879.61	1.27109	0.346067	0.0364271	1.27109
P29758	Oat	8032.27	8473.42	7656.37	1504.48	1355.3	1500.81	8054.02	1453.53	5.54101	2.47015	1.05993e-05	5.54101
Q91YR7	Prpf6	5833.27	5775.17	5895.42	5800.03	5846.96	5798.01	5834.62	5815	1.00337	0.00485951	0.634808	1.00337
Q99JF8	Psip1	2257.8	2209.6	3212.63	3738.33	4620.5	4603.09	2560.01	4320.64	0.592507	-0.755096	0.0158166	-1.68774
E9Q3L2	Pi4ka	3556.82	3394.83	3607.65	3643.67	3438.22	3250.1	3519.77	3444	1.022	0.031396	0.592681	1.022
Q68FL6	Mars	89.1675	75.4949	101.128	72.2486	79.6993	68.4056	88.5968	73.4512	1.2062	0.270469	0.135339	1.2062
G3XA17	Eif4g2	5079.13	5031.27	5328.44	5035.61	5312.39	5228.64	5146.28	5192.21	0.991153	-0.0128197	0.728388	-1.00893
Q9CZW5	Tomm70a	6024.9	5727.54	6112.67	6576.16	7100.47	6666.71	5955.04	6781.11	0.87818	-0.187412	0.0143442	-1.13872
E9QAX2	Myo18a	3509.19	4365.21	3956.99	4150.75	4252.04	3963.52	3943.8	4122.1	0.956744	-0.0637955	0.532386	-1.04521
Z4YJT3	Larp1	3590.05	3827.16	4601.36	5801.16	5837.66	6398.76	4006.19	6012.53	0.666307	-0.585741	0.00515416	-1.50081
Q9CZU3	Skiv2l2	5478.35	5043.88	5301.28	4833.77	5002.47	4750.46	5274.5	4862.23	1.08479	0.117416	0.0479293	1.08479
Q3TKT4	Smarca4	3007.6	2985.47	3123.57	3411.31	3399.51	3426.4	3038.88	3412.41	0.890539	-0.16725	0.00101278	-1.12292
E9Q6A6	Col6a6	4650.19	3077.69	2576.53	1980.93	2128.45	3160.23	3434.8	2423.2	1.41746	0.503312	0.236218	1.41746
Q922I7	Ptbp1	3901.03	3863.93	3490.19	2968.67	2798.66	2738.89	3751.72	2835.41	1.32317	0.403995	0.00347341	1.32317
P10126	Eef1a1	19003.9	17727.1	18637.8	19468	19257.3	18942.5	18456.3	19222.6	0.960134	-0.0586927	0.134366	-1.04152
A2A5R2	Arfgef2	2992.83	2882.89	3024.15	2962.4	2597.76	2534.12	2966.62	2698.09	1.09953	0.136882	0.127817	1.09953
P26041	Msn	3786.66	4119.95	3678.96	3508.12	3119.53	3568.99	3861.86	3398.88	1.13621	0.184235	0.0749399	1.13621
Q3U0V1	Khsrp	4899.6	4713.15	4750.63	6259.32	6453.89	6682.84	4787.79	6465.35	0.740531	-0.433368	0.000241068	-1.35038
Q9Z2V5	Hdac6	5852.56	5769.4	5927.42	5424.71	5083.41	4264.17	5849.79	4924.1	1.18799	0.248527	0.0561046	1.18799
Q9Z1Z0	Uso1	5223.78	5527.46	5728.67	5543.72	5937.81	6060.96	5493.3	5847.5	0.939428	-0.0901452	0.173511	-1.06448
E9QPI5	Pds5a	4773.97	4399.05	4333.77	4210.25	4334.73	4035.37	4502.26	4193.45	1.07364	0.102513	0.129875	1.07364
E9Q3G8	Nup153	4409.64	4256.95	4092.21	3591.98	3711.39	3340.42	4252.93	3547.93	1.19871	0.261481	0.00780806	1.19871
P11087	Col1a1	7048.85	6473.69	6050.38	5770.02	5448.87	8257.28	6524.31	6492.06	1.00497	0.007149	0.974094	1.00497
Q60847	Col12a1	3820.17	3244.42	2707.38	1126.58	2669.2	4825.32	3257.32	2873.7	1.13349	0.180777	0.749138	1.13349
G5E8G6	Myo5b	3044.89	3276.79	2948.75	3691.36	3126.13	3172.02	3090.14	3329.84	0.928016	-0.107778	0.308751	-1.07757
Q91VC3	Eif4a3	4612.43	4757.94	4736.77	4494.52	5022.5	4866.03	4702.38	4794.35	0.980817	-0.0279441	0.602769	-1.01956
Q6NS46	Pdcd11	5059.19	4690.27	4713.22	4310.76	4302.63	3750.74	4820.89	4121.38	1.16973	0.226174	0.0337463	1.16973
O88685	Psmc3	6224.46	6346.17	6466.19	6526.01	7524.87	7467.78	6345.61	7172.89	0.884666	-0.176796	0.0669708	-1.13037
Q8CG48	Smc2	5498.39	5388.11	5329.76	4818.87	5415.63	4987.38	5405.42	5073.96	1.06533	0.0912946	0.146628	1.06533
Q8CJF7	Ahctf1	3025.6	2931	2889.03	2871.34	2849.77	2792.62	2948.54	2837.91	1.03898	0.0551736	0.0769893	1.03898
O88844	Idh1	7970.06	8547.26	7835.83	7399.57	7719.27	7291.04	8117.72	7469.96	1.08671	0.119973	0.0628033	1.08671
Q3UE92	Xpnpep1	7078.11	7711.43	7463.04	7622.59	6865.5	6349.04	7417.53	6945.71	1.06793	0.094816	0.317196	1.06793
E9QAT4-2	Sec16a	2647.89	2804.66	2907.64	3110.7	3067.7	3154.78	2786.73	3111.06	0.895749	-0.158833	0.0151614	-1.11638
Q6PCM1	Kdm3a	4598.59	4311.91	5076.8	5614.84	6009.66	6034.26	4662.43	5886.25	0.792088	-0.336267	0.00941363	-1.26249
P51660	Hsd17b4	5614.41	6118.22	5866.45	5511.55	5065.04	4703.64	5866.36	5093.41	1.15175	0.203834	0.0483921	1.15175
Q3UGF1	Wdr19	3895.96	3674.51	4922.4	5717.51	6602.45	6923.87	4164.29	6414.61	0.649188	-0.623291	0.0129604	-1.54039
Q8K4Z5	Sf3a1	5245.38	5322.2	5265.86	5181.76	5353.17	5253.33	5277.81	5262.75	1.00286	0.00412255	0.796906	1.00286
Q61881	Mcm7	5150.48	4915.09	4989.92	4162.57	4531.5	3959.63	5018.5	4217.9	1.18981	0.25073	0.0115299	1.18981
A0A1B0GSG5		3581.47	3645.37	3466.64	3494.14	3431.82	3190.82	3564.49	3372.26	1.057	0.0799813	0.144656	1.057
P50247	Ahcy	10250.3	8783.42	8754.72	7661.54	8544.86	7664.43	9262.81	7956.94	1.16412	0.219236	0.0855081	1.16412
Q9DBR7-2	Ppp1r12a	26.3995	3.91165	2.46885	4.83028	3.20036	5.00529	10.9267	4.34531	2.51459	1.33032	0.444627	2.51459
Q01149	Col1a2	4083.52	3108.3	2887.13	3011.21	2550.79	4181.75	3359.65	3247.92	1.0344	0.0487963	0.86333	1.0344
P50516	Atp6v1a	4044.66	3979.13	4386.95	4403.26	4410.92	4403.43	4136.91	4405.87	0.938955	-0.0908722	0.100581	-1.06501
P40124	Cap1	7581.91	7909.66	8085.28	8044.67	8674.11	8290.76	7858.95	8336.51	0.942714	-0.0851075	0.112104	-1.06077
Q810A7	Ddx42	3567.81	3541.9	3860.14	3750.76	3895.05	3949.62	3656.62	3865.14	0.946049	-0.0800125	0.152012	-1.05703
Q6P9L6	Kif15	3091.6	2894.62	3026.52	3706.36	3895.97	3817.81	3004.25	3806.71	0.789197	-0.341543	0.000552698	-1.26711
Q3TCR7	Dnm2	108.275	94.4664	125.152	134.014	157.127	141.594	109.298	144.245	0.757723	-0.400257	0.0353305	-1.31974
P35564	Canx	10518.7	9951.74	11525	10940.3	12526.9	12186.5	10665.1	11884.6	0.897395	-0.156185	0.141284	-1.11434
Q9Z277	Baz1b	6390.43	5755.8	5759.44	5374.04	5152.17	4587.62	5968.56	5037.94	1.18472	0.244547	0.0418327	1.18472
Q5XG71	Utp20	4408.99	3980.3	4253.54	3508.12	3683.82	3231.3	4214.28	3474.41	1.21295	0.278516	0.0152252	1.21295
P24527	Lta4h	6222.71	5800	5567.72	5312.69	4903.68	4899.73	5863.48	5038.7	1.16369	0.218705	0.0248934	1.16369
P14685	Psmd3	5803.36	5338.62	6081.15	5927.37	6391.74	6242.37	5741.04	6187.16	0.927896	-0.107964	0.156628	-1.07771
Q7TMB8	Cyfip1	4732.8	4377.34	4648.27	4384.14	4310.16	3979.98	4586.14	4224.76	1.08554	0.11841	0.0924329	1.08554
B0V2P5	Dmxl2	3663.25	3305.64	3845.61	3727.02	3912.49	3932.82	3604.83	3857.44	0.934514	-0.0977124	0.214918	-1.07008
F8WHM5	Glg1	6925.62	6633.97	6764.45	3677.28	3506.46	3411.49	6774.68	3531.74	1.91823	0.939772	9.31925e-06	1.91823
Q91W50	Csde1	5650.51	5810.47	6334.11	6493.64	6850.73	6446.92	5931.7	6597.1	0.899137	-0.153386	0.0517891	-1.11218
P16381	D1Pas1	333.594	306.967	384.475	433.8	509.374	527.891	341.679	490.355	0.696799	-0.521186	0.0154281	-1.43513
E9PUW7	Xpo7	4737.05	4413.91	4625.1	4346.02	4410.51	4156.17	4592.02	4304.23	1.06686	0.0933726	0.0772074	1.06686
P58774-2	Tpm2	3314.06	1910.16	2002.61	1689.47	1834.94	2288.42	2408.94	1937.61	1.24326	0.314122	0.388732	1.24326
P15626	Gstm2	5376.26	7002.25	5292.16	4393.39	5414.6	4939.89	5890.22	4915.96	1.19818	0.260849	0.196848	1.19818
O88532	Zfr	4423.02	4302.33	4453.13	4484.04	4491.04	4224.24	4392.83	4399.77	0.998421	-0.00227963	0.947505	-1.00158
Q9JL35	Hmgn5	11079.5	11024.1	9899.79	8572.3	7442.39	6749.46	10667.8	7588.05	1.40587	0.491461	0.00932887	1.40587
Q9R0B6	Lamc3	3876.2	3937.18	3644.11	3512.43	3224.93	3096.27	3819.16	3277.88	1.16513	0.220495	0.023563	1.16513
P10649	Gstm1	3373.6	5088.47	3581.06	3278.11	4197.74	3986.99	4014.38	3820.95	1.05062	0.0712459	0.766207	1.05062
A2A432	Cul4b	3657.99	3546.5	3393.43	3100.22	2927.4	2601.19	3532.64	2876.27	1.2282	0.296548	0.0164905	1.2282
Q922F4	Tubb6	1180.04	1220.83	1104.81	1267.9	1244.11	1338.08	1168.56	1283.36	0.910545	-0.135198	0.0600749	-1.09824
Q9Z315	Sart1	4124.41	3961.14	4164.85	4073.05	4409.89	4334.36	4083.47	4272.43	0.955771	-0.0652635	0.189099	-1.04628
Q8BHN3-2	Ganab	61.0142	57.8925	53.8398	54.1608	64.5234	51.0539	57.5822	56.5794	1.01772	0.025346	0.837095	1.01772
P52431	Pold1	4498.16	4524.32	4115.66	4245.71	4216.22	4117.57	4379.38	4193.17	1.04441	0.0626865	0.247506	1.04441
P43247	Msh2	5368.14	4863.46	4939.59	4243.14	4666.02	4099.78	5057.06	4336.31	1.16621	0.221831	0.0357264	1.16621
Q8K010	Oplah	2732.35	2851.5	2768.81	2642.67	2575.26	2349.82	2784.22	2522.58	1.10372	0.142371	0.0516244	1.10372
A0A286YCX6		26.0303	32.9557	29.0564	24.1514	30.0421	35.7044	29.3475	29.966	0.97936	-0.0300889	0.881414	-1.02108
P17427	Ap2a2	3679.04	3385.54	3225.36	3153.45	3182.29	3175.35	3429.98	3170.36	1.08189	0.113552	0.122926	1.08189
P97311	Mcm6	6937.99	6387.24	6196.99	5520.7	5407.37	4730.66	6507.41	5219.58	1.24673	0.31815	0.0178491	1.24673
Q6URW6-2	Myh14	949.182	1048.42	954.589	974.071	966.922	940.66	984.064	960.551	1.02448	0.0348894	0.524713	1.02448
P60335	Pcbp1	2654.53	2838.69	3087.01	3431.86	3838.16	3968.19	2860.08	3746.07	0.763487	-0.389324	0.0123113	-1.30978
E9Q3Z5	Svil	2158.02	2172.53	2142.67	1889.36	2039.87	2508.98	2157.74	2146.07	1.00544	0.0078239	0.953179	1.00544
Q99PU8	Dhx30	19.1073	14.8643	13.5787	20.3488	14.8662	17.018	15.8501	17.411	0.91035	-0.135507	0.536182	-1.09848
F8WJD4	Sympk	4296.65	4283.06	4198.75	4227.62	4311.4	4374.29	4259.49	4304.44	0.989557	-0.0151449	0.439092	-1.01055
Q9WTX6	Cul1	4583.63	4439.73	4775.13	4540.05	4613.99	4463.49	4599.5	4539.18	1.01329	0.0190454	0.601134	1.01329
A6H5Y3	Mtr	4635.33	4369.12	4269.49	3762.79	3791.81	3341.86	4424.65	3632.15	1.21819	0.284737	0.0120768	1.21819
Q70IV5	Synm	123.413	79.5044	76.8191	69.5765	76.086	70.9639	93.2455	72.2088	1.29133	0.368859	0.239415	1.29133
O54774	Ap3d1	5088.73	4820.43	4954.5	4990.91	5115.73	4712.09	4954.55	4939.58	1.00303	0.0043676	0.921218	1.00303
Q6WKZ8	Ubr2	4317.7	4215.3	4352.29	4195.66	4332.77	3908.91	4295.1	4145.78	1.03602	0.051047	0.319504	1.03602
P28665	Mug1	3669.53	6004.09	6443.31	4910.34	4649.81	6114.02	5372.31	5224.72	1.02825	0.0401879	0.886637	1.02825
Q9JMA1	Usp14	3468.86	3645.76	3503.2	3326.21	3565.41	3340.86	3539.27	3410.83	1.03766	0.0533317	0.245543	1.03766
P97313	Prkdc	3099.17	2853.06	2775.74	2920.06	2963.74	2817.87	2909.32	2900.56	1.00302	0.00435384	0.938444	1.00302
Q5SW75	Ssh2	1478.37	1508.43	2028.82	2940.3	3327.55	3755.86	1671.87	3341.24	0.500376	-0.998917	0.00484443	-1.9985
Q91ZA3	Pcca	4158.38	4576.34	4388.66	4498.63	4188.55	4404.88	4374.46	4364.02	1.00239	0.00344722	0.948464	1.00239
A0A2K6EDP7		5020.79	4688.8	4387.14	3543.37	3772.3	3110.29	4698.91	3475.32	1.35208	0.43518	0.0101316	1.35208
Q501J6	Ddx17	4609.66	4467.21	4418.29	3973.06	4214.67	4074.64	4498.39	4087.46	1.10053	0.138204	0.0105146	1.10053
Q3U4X8	Lig1	3309.54	3538.29	3161.64	2839.07	2943.51	2766.59	3336.49	2849.72	1.17081	0.227509	0.0158258	1.17081
E9QQ10	Akap9	2668.84	2579.44	2430.29	2201.17	2190.91	2242.81	2559.52	2211.63	1.1573	0.210765	0.00819157	1.1573
Q04690	Nf1	2845.42	2608.29	2784.95	2691.39	2733.21	2663.81	2746.22	2696.14	1.01858	0.0265536	0.535364	1.01858
Q6VH22	Ift172	2619	2355.89	3183.48	4021.05	4392.96	4718.32	2719.46	4377.44	0.621243	-0.68677	0.00634693	-1.60968
E9Q0J5	Kif21a	22.8919	26.8926	26.9674	29.1872	33.8619	23.5805	25.584	28.8765	0.885978	-0.174658	0.369991	-1.1287
F8WIE5	Hectd1	2342.82	2436.18	2377.88	2819.34	2959.4	2799.51	2385.63	2859.42	0.834305	-0.261353	0.00116063	-1.1986
Q8CJ40	Crocc	3218.43	2740.8	2475.97	2379.68	2354.23	2468.39	2811.73	2400.77	1.17118	0.227965	0.135116	1.17118
E9Q512	Trip11	2355.46	2543.36	2692.75	2563.95	2695.94	2780.83	2530.52	2680.24	0.944141	-0.0829264	0.267076	-1.05916
P23249	Mov10	5144.95	5910.61	5034.07	5167.27	4593.14	4022.69	5363.21	4594.37	1.16734	0.223231	0.148468	1.16734
Q9QXL2-4	Kif21a	72.4601	83.3182	85.1752	75.5373	88.8874	80.3071	80.3178	81.5773	0.984561	-0.0224468	0.832078	-1.01568
G3X9K3	Arfgef1	1943.13	1856.47	1814.41	1764.59	1802.01	1726.71	1871.34	1764.44	1.06059	0.0848615	0.0706745	1.06059
Q9D6Z1	Nop56	6024.16	6198.6	5721.36	5423.17	4657.14	4716.65	5981.37	4932.32	1.21269	0.27821	0.0206585	1.21269
P62192	Psmc1	4766.58	4939.34	5124.38	4923.08	5480.46	5064.68	4943.43	5156.07	0.958759	-0.0607594	0.340278	-1.04301
F8VPV0	Pcnt	2008.3	2075.03	2005.18	2098.91	2131.03	2064.51	2029.5	2098.15	0.967282	-0.0479911	0.0825929	-1.03382
Q8BHN3	Ganab	156.366	155.977	169.401	149.122	142.158	157.166	160.581	149.482	1.07425	0.103332	0.147198	1.07425
Q3UID0	Smarcc2	4479.42	4541.43	4405.85	4188.16	4357.14	4309.11	4475.57	4284.8	1.04452	0.0628414	0.040225	1.04452
Q9QXL2-3	Kif21a	57.322	91.2393	71.8814	79.4426	79.8025	58.2838	73.4809	72.5096	1.0134	0.0191966	0.940021	1.0134
Q70IV5-2	Synm	11.3536	7.04098	8.64096	8.22175	4.64569	6.2288	9.01185	6.36541	1.41575	0.501569	0.179641	1.41575
Q80UG5	2009-09-01	4971.6	4983.84	4676.28	4600.38	4258.34	3970.75	4877.24	4276.49	1.14048	0.189638	0.0445876	1.14048
S4R1Y1	Cul9	1605.85	1509.02	2044.39	2028.2	2372.29	2469.94	1719.75	2290.14	0.750937	-0.413236	0.0548539	-1.33167
E9Q5F4	Actb	35.0762	53.7852	53.8398	53.7497	62.5619	74.5232	47.5671	63.6116	0.747773	-0.419327	0.138042	-1.3373
Q8VHM5	Hnrnpr	4963.66	4113.3	4374.13	4016.63	4436.94	4495.53	4483.7	4316.37	1.03877	0.0548713	0.598816	1.03877
P49717	Mcm4	4516.71	4677.26	3999.25	3848.91	3732.76	3596.91	4397.74	3726.19	1.18022	0.23906	0.0364785	1.18022
Q922J3	Clip1	136.428	136.712	118.125	145.936	132.557	140.371	130.422	139.621	0.93411	-0.0983358	0.274459	-1.07054
G5E8R4	Ppp6r3	2938	2978.14	2940.59	2854.9	3128.4	3100.28	2952.24	3027.86	0.975026	-0.0364869	0.437784	-1.02561
P39054-2	Dnm2	20.1227	10.9526	15.003	21.2738	19.2022	20.2436	15.3594	20.2399	0.75887	-0.398075	0.147186	-1.31775
Q6P542	Abcf1	4633.94	5039.29	4825.55	4836.96	4410.82	4274.63	4832.93	4507.47	1.0722	0.100579	0.189102	1.0722
Q3UHU8	Gtf2i	5021.99	5084.76	5084.87	5200.77	5491.51	5545.08	5063.87	5412.45	0.935597	-0.0960414	0.0329606	-1.06884
Q99KE1	Me2	4708.99	4690.37	4542.96	3764.53	4182.15	3400.37	4647.44	3782.35	1.22872	0.297153	0.0202837	1.22872
Q3UF95	Bag6	183.32	233.33	215.644	236.889	285.142	267.839	210.765	263.29	0.800504	-0.32102	0.0611454	-1.24921
Q6PAR5	Gapvd1	3322.27	3110.64	3455.53	3345.74	3277.69	3416.94	3296.15	3346.79	0.984868	-0.0219976	0.664006	-1.01536
F8WIA1	Clip1	39.0454	35.596	36.2731	41.006	40.4691	37.0391	36.9715	39.5047	0.935875	-0.0956119	0.19515	-1.06852
Q8C854	Myef2	146.766	141.406	146.611	164.435	181.491	175.296	144.928	173.741	0.834161	-0.261602	0.00550628	-1.19881
O88544	Cops4	4981.38	4635.6	5149.73	4947.33	5365.35	5008.74	4922.24	5107.14	0.963795	-0.0532016	0.406923	-1.03756
Q61838	A2m	4156.17	5832.47	4671.63	5371.27	4581.88	5305.83	4886.76	5086.33	0.960763	-0.0577469	0.738015	-1.04084
Q9JLJ2	Aldh9a1	4077.71	4266.73	3971.71	3743.36	3709.11	3239.31	4105.38	3563.93	1.15193	0.204049	0.0423307	1.15193
A0A0R4J140		2752.93	2925.43	3011.8	3279.14	3213.68	3127.42	2896.72	3206.75	0.90332	-0.14669	0.0242673	-1.10703
Q02248	Ctnnb1	3424.55	3351.7	3147.4	3137.11	2813.32	2887.83	3307.88	2946.09	1.12281	0.167108	0.0478534	1.12281
Q8K4G1-2	Ltbp4	2727.73	2677.43	2940.4	1572.1	1435.21	1390.36	2781.85	1465.89	1.89772	0.92427	0.000173526	1.89772
Q99KK7	Dpp3	5749.83	5716.69	5415.22	5590.69	5537.55	5283.14	5627.25	5470.46	1.02866	0.0407671	0.333315	1.02866
Q7TT37	Ikbkap	4459.3	4292.35	4279.75	4036.16	3805.33	3604.03	4343.8	3815.17	1.13856	0.187209	0.0184319	1.13856
Q9WTI7-3	Myo1c	49.476	44.7884	48.3324	39.7727	39.0238	52.3887	47.5323	43.7284	1.08699	0.120337	0.451044	1.08699
Q7M6U3	Tex14	2611.98	2450.65	2743.55	2673.92	3092.17	2946.45	2602.06	2904.18	0.895971	-0.158477	0.112497	-1.11611
Q7TMK9	Syncrip	250.887	251.324	313.543	264.946	362.054	279.073	271.918	302.024	0.900318	-0.151493	0.458684	-1.11072
Q9CSH3	Dis3	4342.07	4112.32	3983.48	3696.91	3513.58	3210.28	4145.96	3473.59	1.19357	0.255278	0.0189293	1.19357
P28660	Nckap1	5370.26	5325.72	5294.44	5100.46	4672.94	4301.88	5330.14	4691.76	1.13606	0.184044	0.0511435	1.13606
P60122	Ruvbl1	6300.52	5712.97	7075.71	7050.46	8123.03	7801.46	6363.07	7658.32	0.83087	-0.267305	0.0628803	-1.20356
A6ZI44	Aldoa	5539.74	5964.68	5357.97	5283.09	5309.6	4967.25	5620.8	5186.65	1.08371	0.115973	0.108433	1.08371
Q9EPU4	Cpsf1	3432.49	3152.3	3405.01	3721.98	3805.33	3909.35	3329.93	3812.22	0.873489	-0.195138	0.00986746	-1.14483
Q569Z6	Thrap3	5606.11	4620.84	5719.37	5679.48	6147.69	6601.42	5315.44	6142.86	0.865303	-0.208722	0.132397	-1.15566
Q9Z2I0	Letm1	4337.55	4421.44	4397.21	3992.89	3712.73	3662.65	4385.4	3789.42	1.15727	0.21073	0.00487605	1.15727
D3YYN7	Atp1a2	915.674	1011.26	847.669	1265.64	917.471	1067.24	924.868	1083.45	0.853632	-0.228314	0.227811	-1.17147
Q9EPE9	Atp13a1	3716.7	3682.43	3897.26	4178.09	3767.55	3595.13	3765.46	3846.92	0.978825	-0.0308777	0.682924	-1.02163
E9Q411	Nbas	2417.4	2334.47	2640.43	2765.69	2752.21	2726.1	2464.1	2748	0.896689	-0.157321	0.0368335	-1.11521
A2AAE1	Kiaa1109	2951.48	2943.62	3028.99	2756.34	2984.28	2887.05	2974.7	2875.89	1.03436	0.0487341	0.238805	1.03436
Q9QXK3	Copg2	4550.59	4220.87	4721.1	4762.04	5062.76	4523.33	4497.52	4782.71	0.940371	-0.0886986	0.253994	-1.06341
Q924C1	Xpo5	4200.1	4129.63	4099.61	4247.35	4365.81	4190.32	4143.11	4267.83	0.970778	-0.0427863	0.104744	-1.0301
O35098	Dpysl4	3452.89	3583.17	3074.19	3037.32	2866.28	2403.21	3370.08	2768.94	1.2171	0.283452	0.0688635	1.2171
Q9WTI7	Myo1c	32.2148	21.3185	19.8457	16.0324	14.1435	34.3696	24.4597	21.5152	1.13686	0.185051	0.715992	1.13686
A0A0R4J0Q5		4711.85	4046.51	3774.68	3716.02	3399.92	3450.09	4177.68	3522.01	1.18616	0.246303	0.0904609	1.18616
Q9EP71	Rai14	4027.77	4187.91	4145.95	4546.93	4593.14	4583.06	4120.54	4574.38	0.900788	-0.150741	0.000813774	-1.11014
Q61033	Tmpo	1508.92	1425.6	1476.56	1466.66	1543.4	1413.6	1470.36	1474.55	0.997156	-0.00410858	0.929939	-1.00285
Q99JY0	Hadhb	5495.25	5994.22	5900.35	6718.19	7167.98	6749.46	5796.61	6878.54	0.842708	-0.246894	0.00683378	-1.18665
Q8BMK4	Ckap4	4322.87	4789.23	4789.18	4661.32	5141.22	5809.36	4633.76	5203.97	0.890428	-0.167428	0.195608	-1.12305
Q76MZ3	Ppp2r1a	4691.26	5094.24	4576.58	4545.8	4627.21	4497.64	4787.36	4556.88	1.05058	0.0711829	0.226626	1.05058
Q6P5B5	Fxr2	3234.49	3551.1	3269.51	3371.74	3336.74	3334.3	3351.7	3347.59	1.00123	0.00176874	0.969497	1.00123
F8WHU5	Pds5b	5831.43	5136.2	5145.36	4467.7	4586.22	4269.18	5371	4441.03	1.2094	0.274294	0.0199796	1.2094
A0A0R4J1I6		3262.74	2868.12	2755.8	2401.98	2045.24	1889.44	2962.22	2112.22	1.40242	0.487919	0.0170204	1.40242
Q99P88	Nup155	3860.88	3705.02	3749.23	3559.4	3321.36	3038.77	3771.71	3306.51	1.14069	0.189909	0.0417865	1.14069
P21981	Tgm2	3900.85	3839.09	4340.61	3852.3	4071.27	4574.17	4026.85	4165.91	0.966619	-0.0489811	0.628355	-1.03453
Q9EQH3	Vps35	5095.38	4810.06	5103.68	5243.62	5380.74	5378.57	5003.04	5334.31	0.937898	-0.0924967	0.0359985	-1.06621
Q9CPY7	Lap3	4825.84	5356.32	5254.75	4719.69	5542.61	8583.18	5145.64	6281.83	0.819131	-0.287835	0.392361	-1.22081
Q8BHG1	Nrd1	3726.2	3730.05	3835.45	4103.27	3907.02	3597.58	3763.9	3869.29	0.972762	-0.0398406	0.524908	-1.028
Q9QYI3	Dnajc7	4489.21	4440.41	5012.14	5325.64	5989.63	5913.14	4647.25	5742.8	0.809231	-0.305377	0.0170184	-1.23574
P10630	Eif4a2	1691.51	1444.08	1744.81	2050.4	2412.87	2333.91	1626.8	2265.73	0.718004	-0.477937	0.0113212	-1.39275
P46935	Nedd4	4563.23	4375.67	4648.55	4250.85	4173.58	4135.93	4529.15	4186.79	1.08177	0.113397	0.0172924	1.08177
Q62095	Ddx3y	235.288	243.207	227.704	224.865	185.414	200.768	235.4	203.682	1.15572	0.208791	0.0617267	1.15572
Q9Z2I9	Sucla2	9001.86	9198.35	9300.14	9902.68	10575	9941.06	9166.78	10139.6	0.904059	-0.14551	0.0143636	-1.10612
E9QM90	2310035C23Rik	3458.24	3390.72	3468.06	3463.21	2977.16	2940.44	3439.01	3126.94	1.0998	0.137242	0.140674	1.0998
P62196	Psmc5	4943.44	5027.84	5242.5	5147.43	5586.8	5488.91	5071.26	5407.71	0.937783	-0.0926744	0.103609	-1.06635
Q9ES00	Ube4b	4035.34	3818.46	4012.26	4120.12	4008.81	3908.91	3955.35	4012.61	0.98573	-0.0207356	0.56711	-1.01448
Q9JLI8	Sart3	5576.85	5164.56	5027.14	4840.86	4982.24	4713.65	5256.18	4845.58	1.08474	0.117345	0.0876306	1.08474
P97807	Fh	4825.66	6222.17	6120.18	5368.18	6024.73	6153.28	5722.67	5848.73	0.978447	-0.031435	0.817293	-1.02203
Q8VDC1	Fyco1	2534.35	2627.95	2739.28	3230.22	3478.28	3549.42	2633.86	3419.31	0.770291	-0.376525	0.00228373	-1.29821
Q9D1A2	Cndp2	3562.73	3590.21	3600.34	3533.4	3598.13	4181.2	3584.43	3770.91	0.950547	-0.0731703	0.417145	-1.05203
Q921H8	Acaa1a	1214.65	1627.74	1323.49	1322.47	1433.25	1525.17	1388.63	1426.96	0.973134	-0.0392895	0.793193	-1.02761
Q6ZPJ3	Ube2o	4464.38	4455.47	4303.67	4009.95	4274.03	3754.08	4407.84	4012.69	1.09848	0.135503	0.0677197	1.09848
P70302	Stim1	4141.03	4671.59	4421.99	4085.28	3683.41	3343.31	4411.54	3704	1.19102	0.252197	0.0549732	1.19102
P09405	Ncl	19852	16535.7	17395	14700.9	15927.9	13775.4	17927.6	14801.4	1.21121	0.276446	0.0560966	1.21121
P07742	Rrm1	4747.2	4272.7	4422.08	3957.85	4421.45	3793.23	4480.66	4057.51	1.10429	0.143117	0.145483	1.10429
P17563	Selenbp1	4505.36	4571.16	4119.46	3794.75	3766.31	4008.23	4398.66	3856.43	1.1406	0.189798	0.027687	1.1406
Q3TUQ5	Pnn	4602.28	4706.89	4701.92	4624.42	5053.06	5060.46	4670.36	4912.65	0.950682	-0.0729657	0.177196	-1.05188
Q6P9P6	Kif11	3821.37	3692.5	3790.53	3804.51	4081.18	3708.92	3768.13	3864.87	0.97497	-0.0365699	0.459029	-1.02567
O70194	Eif3d	3405.81	3576.91	3983.48	3978.61	4365.6	4214.67	3655.4	4186.29	0.873183	-0.195644	0.0607117	-1.14524
A0A087WR13	Dnah7c	110.675	114.318	193.14	306.26	408.407	468.272	139.378	394.313	0.35347	-1.50034	0.00941083	-2.8291
Q8JZQ9	Eif3b	4651.2	4455.76	4767.44	4875.29	5377.64	5018.08	4624.8	5090.34	0.908545	-0.13837	0.0563257	-1.10066
O35945	Aldh1a7	1224.07	1570.82	1519.01	1638.7	1370.37	1997.44	1437.97	1668.84	0.861658	-0.214813	0.335998	-1.16055
D3YXZ3	Klc2	3341.84	3722.13	3146.16	3176.68	2933.6	2748.68	3403.38	2952.99	1.15252	0.204792	0.0981638	1.15252
P24547	Impdh2	3421.69	3771.13	3447.65	3493.93	3722.33	3263.67	3546.82	3493.31	1.01532	0.0219328	0.773376	1.01532
O35841	Api5	5699.8	5423.12	5828.95	5857.58	6495.29	6649.25	5650.62	6334.04	0.892104	-0.164716	0.0647728	-1.12095
B9EJR8	Dnaaf5	2841.27	2846.51	3237.23	3551.9	3962.46	4066.74	2975	3860.37	0.770653	-0.375847	0.0123892	-1.2976
Q9Z1T1	Ap3b1	5781.76	5681.29	5642.55	5574.96	5494.5	5229.41	5701.87	5432.96	1.0495	0.0696968	0.0748483	1.0495
L7N1Y0	Dnah7b	87.3214	90.5548	127.62	158.063	219.793	231.133	101.832	202.996	0.501645	-0.995262	0.0179614	-1.99344
Q91Z31	Ptbp2	1575.94	1713.6	2168.5	2617.5	3376.07	3483.35	1819.35	3158.97	0.57593	-0.796035	0.0147495	-1.73632
P80317	Cct6a	5708.01	5599.63	5523.09	5336.43	5647.29	5333.75	5610.24	5439.16	1.03145	0.0446804	0.217747	1.03145
A2AQ25	Skt	1179.67	1291.82	1112.03	1150.02	1073.36	968.913	1194.51	1064.1	1.12255	0.166784	0.153597	1.12255
Q8CIB5	Fermt2	4147.58	3451.35	3469.87	3256.33	3189.31	3047.55	3689.6	3164.4	1.16597	0.221534	0.0911784	1.16597
E9Q3P4	Cenpf	2361.74	2333.89	2265.17	2315.96	2493.49	2223.13	2320.27	2344.19	0.989793	-0.0148009	0.790735	-1.01031
A0A0R4J083		6017.33	5660.75	5443.9	5778.86	4716.61	4422.23	5707.33	4972.57	1.14776	0.198824	0.17377	1.14776
Q8BFR5	Tufm	6220.22	6265.49	6175.72	5931.06	5589.69	5424.4	6220.48	5648.38	1.10128	0.139187	0.0194618	1.10128
Q9D8E6	Rpl4	7185	7184.92	7004.4	6918.6	7540.98	7248.66	7124.77	7236.08	0.984618	-0.0223642	0.588668	-1.01562
A0A3B2WBH9		3970.63	3806.43	3460.47	3174.72	3052.11	2998.17	3745.84	3075	1.21816	0.284704	0.0135354	1.21816
P09103	P4hb	12651.8	12564	11981.7	11400.3	10745.4	11092.9	12399.2	11079.5	1.11911	0.162346	0.00954908	1.11911
Q69ZR9-2	Fam208a	38.6762	40.1922	51.6559	48.4055	60.4971	50.8315	43.5081	53.2447	0.817135	-0.291354	0.152307	-1.22379
G3UWZ0	Baz1a	2370.05	2344.65	3227.45	4636.55	4786.81	5152.55	2647.38	4858.64	0.544882	-0.875984	0.002526	-1.83526
Q9EQK5	Mvp	2856.5	3129.13	3028.04	2849.97	2726.29	3379.9	3004.56	2985.39	1.00642	0.00923433	0.933447	1.00642
P52825	Cpt2	3482.33	4067.53	3744.67	4175.31	4086.96	4022.36	3764.84	4094.88	0.919403	-0.12123	0.132282	-1.08766
Q9CZD3	Gars	6382.77	6187.36	6368.86	4589.07	4983.17	4708.98	6313	4760.41	1.32615	0.40724	0.000303723	1.32615
Q5DTM8	Rnf20	3136.09	3163.26	2888.17	3142.97	2980.98	2831.66	3062.51	2985.2	1.0259	0.0368838	0.571128	1.0259
Q6PB44	Ptpn23	4103.83	4096.97	3783.03	3877.27	3741.02	3592.91	3994.61	3737.07	1.06892	0.0961484	0.126841	1.06892
P12382	Pfkl	3029.76	3266.23	2946.47	3381.91	2765.42	2754.35	3080.82	2967.23	1.03828	0.0541993	0.645063	1.03828
P06745	Gpi	8294.61	7633.1	7556.28	6604.53	6704.45	6696.3	7828	6668.43	1.17389	0.231297	0.00803091	1.17389
E0CXB9	Ctnna2	2422.66	2218.49	1984.1	1960.58	1979.78	1751.63	2208.42	1897.33	1.16396	0.219042	0.100548	1.16396
Q65Z40	Wapal	3809.56	3727.51	3719.51	3719.72	4198.98	3950.17	3752.19	3956.29	0.948412	-0.076414	0.222243	-1.05439
Q6P4S8	Ints1	3727.22	3567.23	3693.39	3487.56	3420.57	3197.93	3662.61	3368.69	1.08725	0.120687	0.042627	1.08725
Q9DBR1	Xrn2	4237.39	4100.98	3995.54	4073.77	4287.24	4240.04	4111.3	4200.35	0.9788	-0.0309137	0.403242	-1.02166
Q69ZR9	Fam208a	23.2611	21.9053	19.7508	36.0729	18.273	18.7976	21.6391	24.3812	0.887532	-0.172129	0.668152	-1.12672
Q8CH18	Ccar1	5010.09	4648.9	5138.81	5287.1	5710.68	5704.8	4932.6	5567.53	0.885959	-0.174688	0.0352058	-1.12872
P28271	Aco1	4424.13	5154.78	4442.31	4833.05	4816.75	5389.25	4673.74	5013.02	0.932321	-0.101102	0.328918	-1.07259
Q99K48	Nono	5358.73	4975.72	4532.14	4018.38	3849.21	3771.43	4955.53	3879.67	1.27731	0.353104	0.0125611	1.27731
A2ACG7	Rpn2	5252.3	4655.65	5605.9	5573.21	5952.77	5947.51	5171.28	5824.5	0.887851	-0.171611	0.0984561	-1.12632
B2M1R6	Hnrnpk	132.274	99.7472	123.632	115.516	139.267	114.899	118.551	123.227	0.962052	-0.0558137	0.729528	-1.03945
E9QK36	Wdr62	1956.79	1917.1	2564.56	3331.76	3537.95	3537.18	2146.15	3468.96	0.618672	-0.692754	0.0038822	-1.61637
B1AU25	Aifm1	5432.66	5620.17	5000.65	5357.8	4799.41	4545.91	5351.16	4901.04	1.09184	0.126764	0.210261	1.09184
E9Q5G3	Kif23	3359.38	3155.63	3091.95	2718.11	2712.56	2497.42	3202.32	2642.7	1.21176	0.277107	0.00671983	1.21176
A0A0R4J259		163.935	167.81	131.134	167.21	134.828	147.044	154.293	149.694	1.03072	0.0436562	0.774191	1.03072
Q8BJS4	Sun2	3421.32	3076.81	2819.42	2631.37	2406.88	2275.52	3105.85	2437.92	1.27397	0.349335	0.0301912	1.27397
P61979-2	Hnrnpk	97.5673	89.0879	100.748	114.385	112.735	111.674	95.8011	112.931	0.848313	-0.237332	0.00864274	-1.17881
O88322	Nid2	3273.91	2532.8	2390.79	2159.65	1842.99	2210	2732.5	2070.88	1.31949	0.399978	0.0897763	1.31949
P13020	Gsn	4063.03	3823.25	3421.35	3108.03	3067.91	3793.79	3769.21	3323.24	1.1342	0.18167	0.212423	1.1342
Q99MR6	Srrt	5522.57	5296.87	5771.31	5772.28	6220.06	5836.39	5530.25	5942.91	0.930563	-0.103825	0.102711	-1.07462
Q8QZT1	Acat1	6479.69	6455.3	6368.58	6369.28	6422.61	6372.18	6434.52	6388.02	1.00728	0.0104637	0.287139	1.00728
O35551	Rabep1	4117.49	4624.75	4227.52	4273.56	4026.88	3753.85	4323.25	4018.1	1.07595	0.105605	0.228962	1.07595
P53995	Anapc1	2894.53	2803.38	2899.57	2748.84	2470.16	2366.06	2865.83	2528.35	1.13348	0.180753	0.0464547	1.13348
P20918	Plg	3844.45	4914.11	4623.1	3428.16	3277.38	3691.9	4460.55	3465.81	1.28701	0.364029	0.0435558	1.28701
Q8BVQ9	Psmc2	5362.6	5548.58	5643.5	5469.62	6387.2	6107.23	5518.23	5988.02	0.921545	-0.117874	0.17315	-1.08513
A0A286YDF5		2937.82	2405.86	2320.91	1891.72	2199.37	2712.31	2554.86	2267.8	1.12658	0.171953	0.403376	1.12658
Q3TZK9	Zfml	9.4152	18.3848	6.83681	16.7518	18.273	20.911	11.5456	18.6453	0.619224	-0.691466	0.127792	-1.61492
Q8CGF1	Arhgap29	2667.09	2701.97	2918.65	3128.58	3382.68	3353.32	2762.57	3288.19	0.840148	-0.251284	0.00947175	-1.19027
E9QA16	Cald1	183.966	149.23	151.074	115.721	112.219	115.455	161.423	114.465	1.41024	0.495943	0.014365	1.41024
Q9ER72	Cars	3501.44	3584.64	4138.26	2629.11	2908.1	3035.43	3741.45	2857.55	1.30932	0.388819	0.0192387	1.30932
P46460	Nsf	5497	5587.31	5422.54	4955.66	4802.71	4540.35	5502.28	4766.24	1.15443	0.207179	0.00483614	1.15443
Q3UEB3-2	Puf60	4325.18	4380.27	4255.44	4378.29	4395.95	4392.97	4320.3	4389.07	0.984331	-0.0227849	0.132858	-1.01592
Q80YR5	Safb2	2189.96	2061.54	2026.54	1977.64	2068.47	1842.39	2092.68	1962.83	1.06615	0.092414	0.189995	1.06615
Q9D964	Gatm	8789.55	10239.8	8787.86	2649.97	2969.42	2530.12	9272.4	2716.5	3.41336	1.77119	0.000197136	3.41336
Q8K224	Nat10	3835.86	3677.64	3813.51	3468.45	3484.16	3106.84	3775.67	3353.15	1.12601	0.171216	0.0334715	1.12601
Q05CL8	Larp7	4666.62	4616.92	5085.44	5466.74	6382.86	6384.97	4789.66	6078.19	0.788008	-0.343719	0.0192574	-1.26902
A0A0G2JGW9		605.896	714.072	607.051	921.966	897.133	911.185	642.34	910.095	0.705794	-0.50268	0.00185367	-1.41684
P47857-3	Pfkm	2008.39	1843.56	2096.62	2493.14	2638.03	2744.9	1982.86	2625.36	0.755271	-0.404933	0.00349075	-1.32403
Q8JZQ2	Afg3l2	4903.38	4716.67	4768.58	4327.93	4451.91	4119.35	4796.21	4299.73	1.11547	0.157649	0.0113455	1.11547
P62814	Atp6v1b2	3065.29	2865.77	2937.26	2983.88	3260.03	3197.71	2956.11	3147.21	0.939279	-0.0903736	0.134208	-1.06465
B2RXT3	Ogdhl	1970.18	2709.21	2121.31	2821.5	1887.18	1869.42	2266.9	2192.7	1.03384	0.0480123	0.857254	1.03384
A8C756	Thada	3380.61	3369.6	3153.19	3182.23	2983.98	2813.08	3301.13	2993.1	1.10292	0.141323	0.0766191	1.10292
E9PWE8	Dpysl3	3421.69	2879.27	2621.91	2567.14	2387.68	2558.7	2974.29	2504.51	1.18758	0.248019	0.125179	1.18758
Q8BMA6	Srp68	3231.91	3337.32	3561.41	3516.44	3705.6	3580	3376.88	3600.68	0.937845	-0.0925785	0.116179	-1.06627
Q7TQH0-2	Atxn2l	36.3685	38.6276	37.7923	99.7915	93.7396	101.774	37.5961	98.435	0.381939	-1.38859	1.70472e-05	-2.61822
Q8CEE6	Pask	2130.97	2128.04	2673.48	3538.85	3231.95	3352.76	2310.83	3374.52	0.684788	-0.546271	0.00624162	-1.46031
P50396	Gdi1	2993.48	2738.06	2600.45	2412.36	2315.51	2282.3	2777.33	2336.72	1.18856	0.249212	0.0222747	1.18856
E9Q2W9	Actn4	55.8451	60.7284	65.1396	67.7266	80.1123	78.305	60.571	75.3813	0.803529	-0.315579	0.0345619	-1.24451
Q9D0R2	Tars	4637.91	4544.66	4743.6	4087.03	4317.8	4380.85	4642.06	4261.89	1.0892	0.12327	0.0231725	1.0892
Q9D3R3	Cep72	3550.36	3435.9	5010.33	5105.29	5467.66	6008.35	3998.86	5527.1	0.723501	-0.466933	0.055354	-1.38217
P18654	Rps6ka3	2809.61	2900.59	2648.31	2563.75	2232.41	2244.59	2786.17	2346.92	1.18716	0.247517	0.0286079	1.18716
Q6ZQH8	Nup188	2636.16	2468.25	2797.39	2785.32	3077.92	2916.64	2633.93	2926.63	0.89999	-0.15202	0.0828996	-1.11112
Q99LF4	Rtcb	7580.34	7027.77	7382.9	6679.66	7681.8	7254.55	7330.34	7205.34	1.01735	0.0248136	0.725904	1.01735
Q9D8W5	Psmd12	5119.38	4859.94	5522.81	5305.6	5577.71	5172.69	5167.38	5352	0.965504	-0.0506461	0.461155	-1.03573
Q5SYD0	Myo1d	4554.1	4108.12	4374.04	4128.86	4347.64	3919.25	4345.42	4131.92	1.05167	0.0726845	0.299103	1.05167
Q8K019	Bclaf1	6035.51	5446.29	5991.7	5700.86	5780.06	5977.31	5824.5	5819.41	1.00087	0.00126131	0.981523	1.00087
Q8CCJ3	Ufl1	3342.86	3327.06	3821.49	3899.27	4047.53	4292.54	3497.14	4079.78	0.857188	-0.222317	0.042699	-1.16661
P47856	Gfpt1	2650.75	2752.63	2884.75	2905.98	3036.73	3194.82	2762.71	3045.84	0.907043	-0.140758	0.0579918	-1.10248
Q80X50	Ubap2l	114.552	115.981	119.074	134.837	173.955	144.597	116.536	151.13	0.771097	-0.375015	0.0430684	-1.29685
A3KG93	Kdm1a	2498.35	2512.55	2684.87	2666.42	2808.37	2662.37	2565.26	2712.39	0.945756	-0.0804597	0.127894	-1.05735
Q8C3V4	Stat1	213.227	239.393	225.994	166.593	143.397	170.291	226.205	160.094	1.41295	0.498712	0.00427062	1.41295
Q8VCW8	Acsf2	3984.01	4439.24	4368.72	3351.39	3566.44	3260.67	4263.99	3392.83	1.25676	0.329713	0.00658501	1.25676
Q3TVK3	Dnpep	3501.44	3630.31	3959.84	4586.5	4633.71	5005.18	3697.2	4741.8	0.779704	-0.359002	0.00535091	-1.28254
Q8C2Q7	Hnrnph1	1809.1	1667.15	1982.39	1811.15	2212.58	2073.97	1819.55	2032.57	0.895197	-0.159724	0.225732	-1.11707
Q8BK67	Rcc2	5197.28	4863.55	4572.3	4108.41	3853.44	3353.1	4877.71	3771.65	1.29326	0.371008	0.0180406	1.29326
P52194	Clgn	3224.98	3236.8	5325.78	6722	9460.47	9929.94	3929.19	8704.14	0.451416	-1.14747	0.0173332	-2.21525
Q3U319	Rnf40	2715.09	2586.29	2505.21	2652.64	2697.7	2550.14	2602.2	2633.49	0.988116	-0.0172478	0.69827	-1.01203
Q8K298	Anln	2189.5	2209.2	2536.93	2535.07	2871.55	2885.49	2311.88	2764.04	0.836413	-0.257712	0.0481165	-1.19558
Q8C804	Spice1	1928.45	1913.58	2069.56	2345.77	2197.41	2205.77	1970.53	2249.65	0.875927	-0.191117	0.0156719	-1.14165
Q3UC82	Lig3	4006.91	3835.18	4159.63	4454.34	4837.4	5005.29	4000.57	4765.68	0.839455	-0.252474	0.0152411	-1.19125
Q505F5	Lrrc47	4546.07	4507.79	4282.78	3875.94	3722.95	3379.68	4445.55	3659.52	1.21479	0.280705	0.00948592	1.21479
G3UZT6	Bag6	23.1688	22.2964	23.644	22.4043	22.5058	18.6864	23.0364	21.1988	1.08668	0.11993	0.235433	1.08668
Q99L45	Eif2s2	4759.2	4956.75	4765.35	4002.04	4507.14	4181.97	4827.1	4230.38	1.14105	0.190368	0.0208904	1.14105
Q6Y685	Tacc1	2703.82	2948.41	2907.26	3217.89	3050.05	3026.09	2853.16	3098.01	0.920966	-0.118779	0.0645881	-1.08582
Q921F4	Hnrnpll	3450.95	3331.36	3611.83	3743.77	4015.73	3983.43	3464.71	3914.31	0.88514	-0.176022	0.0190192	-1.12976
Q8C7X2-2	Emc1	3323.01	3068.3	3380.71	2940.1	2891.58	2696.96	3257.34	2842.88	1.14579	0.196341	0.0269076	1.14579
Q8CGF7	Tcerg1	4309.67	3847.11	4059.64	3940.17	4062.6	3908.24	4072.14	3970.34	1.02564	0.0365258	0.512247	1.02564
A6H8H2	Dennd4c	2111.77	2053.23	2227.18	2073.11	2242.94	2185.09	2130.73	2167.05	0.98324	-0.0243847	0.637694	-1.01705
Q5EBP8	Hnrnpa1	5498.85	5266.85	4945.29	4166.88	3529.89	3029.87	5237	3575.55	1.46467	0.550576	0.0105089	1.46467
D3YWG8	Mov10l1	3566.42	3395.8	4053.75	3323.13	3761.56	3595.35	3671.99	3560.01	1.03145	0.0446795	0.658488	1.03145
Q04750	Top1	6002.84	5940.33	6114.86	6576.58	6681.73	6802.41	6019.34	6686.91	0.900169	-0.151733	0.00128795	-1.1109
Q9D5V5	Cul5	4260.47	4066.65	4281.17	4570.06	5153.41	4931.1	4202.76	4884.86	0.860366	-0.216978	0.0204151	-1.1623
E9Q4X2	Uggt2	2458.94	2278.24	3199.25	3965.45	4311.51	4698.85	2645.48	4325.27	0.611633	-0.709263	0.00887031	-1.63497
O88342	Wdr1	4841.35	4550.33	4237.77	3959.49	3454.43	3520.94	4543.15	3644.95	1.24642	0.317793	0.0188828	1.24642
Q60848	Hells	4679.17	4551.21	4072.17	3868.23	3726.25	3072.25	4434.18	3555.58	1.24711	0.318585	0.0458128	1.24711
P63101	Ywhaz	8212.83	7818.91	8323.05	8148.16	9526.13	9086.71	8118.26	8920.33	0.910085	-0.135926	0.138463	-1.0988
B2RXS4	Plxnb2	2884.01	2644.38	2536.45	2305.79	2234.88	2284.97	2688.28	2275.21	1.18155	0.240682	0.0169594	1.18155
V9GWU7	Wnk3	1837.63	2066.33	1914.31	1970.65	1939.52	1717.26	1939.42	1875.81	1.03391	0.048114	0.574924	1.03391
Q8BSH3	Tpm1	751.185	523.379	573.912	447.366	499.36	534.009	616.159	493.578	1.24835	0.320023	0.170767	1.24835
Q9Z2G6	Sel1l	39.5992	38.2364	41.1158	11.4077	16.518	15.0159	39.6505	14.3139	2.77007	1.46992	0.000126309	2.77007
Q80U87	Usp8	3545.1	3542.49	3454.11	3558.47	3580.79	3571.22	3513.9	3570.16	0.984242	-0.0229156	0.139786	-1.01601
Q9Z103	Adnp	3414.4	3360.31	3532.54	3338.54	3144.72	2980.48	3435.75	3154.58	1.08913	0.123177	0.0713165	1.08913
A0A0R4J0I1		886.506	2950.36	3663.29	4047.67	4484.02	5104.28	2500.05	4545.32	0.550027	-0.862425	0.082468	-1.81809
A2A7S7	Yars	6374.28	7242.04	7094.9	5098	5433.49	5619.71	6903.74	5383.73	1.28233	0.358771	0.0078914	1.28233
G3X9B1	Heatr1	4642.06	4292.06	4327.51	3939.45	3724.7	3315.73	4420.54	3659.96	1.20781	0.272396	0.0237459	1.20781
Q9CY58-2	Serbp1	78.5523	91.0437	96.4749	92.803	104.683	140.927	88.6903	112.804	0.786231	-0.346974	0.192799	-1.27189
Q8K0D5	Gfm1	7751.3	8352.26	8457.13	2046.7	2082.71	2133.14	8186.9	2087.52	3.92184	1.97153	1.03101e-05	3.92184
Q6ZPE2-2	Sbf1	2183.68	2218.2	2170.69	2396.33	2308.7	2313.78	2190.86	2339.6	0.936422	-0.0947688	0.00940568	-1.06789
P60670	Nploc4	5336.67	5472.21	5367.84	5395.52	5661.44	5476.67	5392.24	5511.21	0.978413	-0.0314844	0.251006	-1.02206
Q8C170	Myo9a	2692.84	2750.38	2842.21	3017.69	3283.05	3295.93	2761.81	3198.89	0.863365	-0.211957	0.0121946	-1.15826
Q8K2Q9	Kiaa1598	3282.21	3754.5	3448.98	3129.81	3168.98	2761.58	3495.23	3020.12	1.15731	0.21078	0.0663856	1.15731
P21107-2	Tpm3	865.183	851.078	819.752	853.417	772.732	804.962	845.338	810.37	1.04315	0.0609464	0.265275	1.04315
E9Q8N5	Clasp2	1339.36	1375.24	1380.94	1342.51	1290.36	1211.72	1365.18	1281.53	1.06527	0.0912239	0.105793	1.06527
Q8CH25-2	Sltm	3697.5	3711.57	4099.9	4733.57	4834.61	5163.23	3836.32	4910.47	0.781254	-0.356137	0.00437347	-1.27999
O35382	Exoc4	2644.93	2625.01	2621.91	2587.49	2448.79	2253.38	2630.62	2429.89	1.08261	0.114512	0.107771	1.08261
Q9CY58	Serbp1	349.193	482.894	398.244	506.048	474.479	699.183	410.11	559.903	0.732466	-0.449166	0.135764	-1.36525
G3X928	Sec23ip	5293.93	5351.63	5568.58	5999.2	5955.25	5649.86	5404.71	5868.1	0.921032	-0.118676	0.0283949	-1.08574
Q9D4E6	Pabpc6	677.895	692.069	1145.83	1801.59	2381.38	2571.94	838.598	2251.64	0.372439	-1.42492	0.00706526	-2.685
F8VQC1	Srp72	3731	3631.48	3552.67	3445.22	3475.39	3330.07	3638.38	3416.89	1.06482	0.0906123	0.0311471	1.06482
Q02788	Col6a2	2667.82	2010.79	1722.21	972.324	1673.79	1926.26	2133.61	1524.12	1.39989	0.485313	0.201936	1.39989
P55096	Abcd3	5771.89	6200.07	5811	6071.97	5365.35	4704.97	5927.65	5380.76	1.10164	0.13965	0.260569	1.10164
Q9EPL8	Ipo7	3463.23	3346.13	3548.11	3554.47	3731.41	3697.57	3452.49	3661.15	0.943007	-0.0846596	0.0591352	-1.06044
Q8JZN5	Acad9	3720.94	3485.77	3671.93	3584.06	3585.13	3454.09	3626.21	3541.09	1.02404	0.0342689	0.367231	1.02404
Q6PAV2	Herc4	3165.54	3175.97	3221.46	3448.82	3174.55	3277.8	3187.66	3300.39	0.965842	-0.0501403	0.240216	-1.03537
Q9Z2G6-2	Sel1l	55.7528	58.2836	61.4363	64.4379	63.2846	66.181	58.4909	64.6345	0.904949	-0.144092	0.0292066	-1.10504
P97496	Smarcc1	3331.87	3652.51	3556.37	3868.23	4122.27	4091.21	3513.58	4027.24	0.872455	-0.196847	0.014428	-1.14619
Q99NB1	Acss1	3036.59	3345.15	2991.29	2533.63	2144.86	1964.52	3124.34	2214.34	1.41096	0.496678	0.0106691	1.41096
P56960	Exosc10	3353.84	3161.2	3348.9	3025.4	2966.84	2930.87	3287.98	2974.37	1.10544	0.144617	0.0105257	1.10544
Q8VHE0	Sec63	2961.63	2779.82	3042	3029.71	3052.94	3024.86	2927.82	3035.84	0.964418	-0.052269	0.238489	-1.03689
Q8K284	Gtf3c1	2924.99	2533.77	2517.56	2800.22	2749.01	2677.05	2658.77	2742.09	0.969614	-0.0445169	0.578297	-1.03134
Q8R326	Pspc1	3877.59	3693.58	4046.72	4153.22	4725.28	4514.55	3872.63	4464.35	0.867457	-0.205136	0.0390263	-1.1528
Q6P5B0	Rrp12	3886.36	3490.86	3541.28	3047.49	3104.25	2577.17	3639.5	2909.64	1.25084	0.322901	0.024772	1.25084
Q80Y81	Elac2	3004.93	2836.93	2731.02	2259.13	2266.27	2020.8	2857.63	2182.07	1.3096	0.389122	0.00398866	1.3096
Q8C3Y4	Kntc1	3284.98	2987.82	3414.89	3660.01	4161.4	3877.54	3229.23	3899.65	0.828082	-0.272154	0.0252805	-1.20761
Q5SSW2	Psme4	2264.17	2376.43	2625.62	3287.36	3626.11	3814.36	2422.07	3575.94	0.677324	-0.562081	0.00354215	-1.4764
Q8BI79	Ccdc40	926.474	925.399	1539.42	2939.07	3744.01	4246.82	1130.43	3643.3	0.310277	-1.68837	0.00435901	-3.22293
P21614	Gc	2482.66	4332.55	4368.81	2100.76	1853.11	1985.21	3728.01	1979.69	1.88312	0.913127	0.0493618	1.88312
P00342	Ldhc	3950.14	4283.65	6184.56	9483.07	12795.4	14926.7	4806.12	12401.7	0.387536	-1.3676	0.0117749	-2.5804
G3UYG6	Gigyf2	2268.14	2459.26	2299.45	2455.94	2393.77	2404.99	2342.28	2418.23	0.968593	-0.0460379	0.289096	-1.03243
E9Q1S3	Sec23a	2287.99	2194.34	2171.54	2328.91	2208.77	2240.03	2217.96	2259.24	0.981728	-0.0266042	0.460738	-1.01861
D3Z0M9	Ddx23	6306.06	5915.3	6116.66	5917.09	6245.14	6074.75	6112.67	6078.99	1.00554	0.00797103	0.83037	1.00554
P08752	Gnai2	1917.93	1816.08	1719.65	1916.39	1738.21	1741.17	1817.89	1798.59	1.01073	0.0153959	0.825804	1.01073
Q11011	Npepps	6368.28	6461.56	6352.34	6394.36	6086.57	5741.73	6394.06	6074.22	1.05266	0.0740331	0.170295	1.05266
Q07113	Igf2r	3891.25	3473.94	3486.11	2275.47	2239.94	2204.66	3617.1	2240.02	1.61476	0.69132	0.000576799	1.61476
Q9D0F9	Pgm1	4715.08	4685.87	4455.79	3897.21	4155.2	4263.28	4618.91	4105.23	1.12513	0.17009	0.0195174	1.12513
B2RUF0	Ybx2	1422.62	1348.05	2118.65	3564.02	4417.63	4703.75	1629.77	4228.47	0.385429	-1.37546	0.00350431	-2.59451
E9PZW8	Myo9b	14.6766	19.1671	20.3205	18.6017	21.4734	20.911	18.0547	20.3287	0.88814	-0.171141	0.304629	-1.12595
Q9EQF6	Dpysl5	2556.97	3267.4	2679.84	3154.27	2351.96	2086.76	2834.74	2531	1.12001	0.163509	0.478146	1.12001
Q9WUB3	Pygm	2385.83	2621.39	2432.1	2596.12	2452.92	2543.35	2479.77	2530.8	0.979839	-0.0293833	0.573343	-1.02058
A0A0A0MQE5	Camsap1	2848.19	3068.4	2728.55	2866.82	2802.79	2619.77	2881.71	2763.13	1.04292	0.0606251	0.393183	1.04292
P33174	Kif4	2436.69	2362.64	2160.53	2014.12	2191.11	1905.46	2319.95	2036.9	1.13896	0.187723	0.0731758	1.13896
P46061	Rangap1	3743.19	3806.33	3611.92	3666.39	3607.53	3279.35	3720.48	3517.76	1.05763	0.0808331	0.20303	1.05763
Q9JHS4	Clpx	7528.19	7444.37	7516.12	1763.05	2034.19	2120.57	7496.23	1972.6	3.80017	1.92606	9.70053e-07	3.80017
Q6IR34	Gpsm1	2272.48	2456.81	2136.88	2268.38	2049.47	1917.58	2288.72	2078.48	1.10115	0.139017	0.202461	1.10115
Q3UW53	Fam129a	2119.8	2829.98	2448.15	2908.85	2278.14	2402.98	2465.98	2529.99	0.974698	-0.0369725	0.831314	-1.02596
Q5SWZ5	Mprip	21.5996	17.0157	17.9466	20.1433	27.1514	25.3601	18.854	24.2183	0.778502	-0.361228	0.100832	-1.28452
P24270	Cat	3852.76	4018.54	3596.44	3038.24	2902.73	3061.9	3822.58	3000.96	1.27379	0.349124	0.00343179	1.27379
Q9QY06	Myo9b	108.275	109.331	97.9942	67.11	71.1306	35.3707	105.2	57.8704	1.81786	0.862237	0.0163172	1.81786
Q505N6	Rps6ka1	2103.74	1914.27	1898.92	1521.64	1616.49	1361.44	1972.31	1499.86	1.315	0.395062	0.00894642	1.315
Q9QYC0	Add1	80.2138	100.432	99.5135	133.809	142.261	185.752	93.3864	153.941	0.606639	-0.72109	0.0253005	-1.64843
P37040	Por	4521.14	4507.3	4669.25	4298.84	3950.69	3864.08	4565.9	4037.87	1.13077	0.177304	0.0207887	1.13077
Q810B6	Ankfy1	3260.34	3197.09	3000.31	3047.29	2945.98	2923.53	3152.58	2972.27	1.06067	0.0849694	0.107085	1.06067
A0A0R4J0H7		3409.13	3425.73	3475.28	3365.57	3559.32	3322.73	3436.71	3415.87	1.0061	0.00877504	0.796058	1.0061
P70698	Ctps1	4653.32	4715.01	4682.55	3925.68	3863.04	3418.17	4683.63	3735.63	1.25377	0.326275	0.00413542	1.25377
Q62148	Aldh1a2	1759.72	1682.5	1827.23	1951.12	2115.65	2103.89	1756.48	2056.89	0.853952	-0.227772	0.0112435	-1.17103
P50580	Pa2g4	6447.01	6147.65	6488.7	6650.78	6677.09	6388.97	6361.12	6572.28	0.967871	-0.0471131	0.209655	-1.0332
B9EKS2	Kdm3b	2424.51	2469.62	2469.89	2325.32	2412.97	2318.23	2454.67	2352.17	1.04358	0.0615367	0.039353	1.04358
Q60520	Sin3a	4021.68	3840.75	3785.12	3790.84	3825.15	3546.08	3882.52	3720.69	1.04349	0.0614219	0.226142	1.04349
P54869	Hmgcs2	5789.89	8024.95	6396.12	6806.37	5317.24	5136.2	6736.99	5753.27	1.17098	0.227721	0.312369	1.17098
Q9DCD0	Pgd	5383.46	5613.81	5163.88	4939.93	5022.09	5119.63	5387.05	5027.22	1.07158	0.0997356	0.0618367	1.07158
Q9DBL1	Acadsb	4926	5000.85	4698.12	2171.98	1992.17	1958.74	4874.99	2040.96	2.38857	1.25615	1.47801e-05	2.38857
Q8C9B9	Dido1	2666.16	2650.05	2690.47	2732.91	2830.36	2822.09	2668.89	2795.12	0.95484	-0.0666686	0.0193257	-1.0473
E9Q6L0	Clasp1	33.8763	31.6844	38.3621	35.9701	31.9004	33.7023	34.6409	33.8576	1.02314	0.0329981	0.749615	1.02314
Q8K3H0	Appl1	2337.46	2398.92	2256.15	2417.5	2294.14	2241.7	2330.84	2317.78	1.00564	0.0081084	0.853882	1.00564
Q9DB77	Uqcrc2	5202.73	5056.3	5446.94	4342.83	4628.96	4742.9	5235.32	4571.56	1.14519	0.195591	0.0157492	1.14519
P42208	2002-09-01	3813.62	3692.31	3520.2	3325.7	3259.83	3052.11	3675.38	3212.55	1.14407	0.194175	0.0174578	1.14407
B1AZI6	Thoc2	2358.23	1999.15	2143.81	1927.79	1957.69	1721.04	2167.06	1868.84	1.15958	0.213598	0.0804621	1.15958
Q9WVK4	Ehd1	2771.85	2893.35	2672.53	3014.2	3110.34	3278.8	2779.24	3134.45	0.886677	-0.173519	0.0239706	-1.12781
Q9D8N0	Eef1g	7594.93	7093.59	7286.61	5955.73	6590.27	5767.09	7325.04	6104.36	1.19997	0.262996	0.0133781	1.19997
Q8K1R3	Pnpt1	3755.83	3886.13	3710.87	3130.64	3056.65	2934.32	3784.28	3040.54	1.24461	0.315692	0.000665865	1.24461
Q60714	Slc27a1	2297.96	1975.48	2128.15	1940.95	1829.88	1852.51	2133.86	1874.45	1.1384	0.187003	0.0589548	1.1384
Q8BGT5	Gpt2	4293.06	5503.11	4231.7	2309.28	1519.55	1671.99	4675.96	1833.61	2.55014	1.35058	0.00405679	2.55014
P26040	Ezr	2863.79	2637.92	2193.57	2574.74	2025.73	4873.48	2565.09	3157.98	0.812257	-0.299992	0.543567	-1.23114
P07356	Anxa2	8304.58	7577.75	6974.4	6726.11	6947.57	6902.74	7618.91	6858.81	1.11082	0.151627	0.12341	1.11082
Q9R1T2	Sae1	6346.22	6054.65	6218.83	6625.7	7186.88	7221.52	6206.57	7011.37	0.885215	-0.1759	0.0187924	-1.12967
Q9Z160	Cog1	2355.28	2419.75	2672.24	3023.34	3045.2	3273.35	2482.42	3113.96	0.797191	-0.327003	0.0073177	-1.2544
Q9D0K2	Oxct1	4496.31	4245.42	4119.27	3740.69	3861.8	3558.2	4287	3720.23	1.15235	0.204577	0.0161138	1.15235
Q8BFY9	Tnpo1	3081.54	2991.73	3039.91	2996.72	2993.27	2837.78	3037.73	2942.59	1.03233	0.0459055	0.179139	1.03233
Q8BG32	Psmd11	4317.33	4737.11	4816.05	4742.41	5332.63	5448.2	4623.5	5174.41	0.893531	-0.162411	0.10881	-1.11916
Q8R2P8	Kars	4959.69	5088.96	5094.18	4736.03	4881.27	4858.47	5047.61	4825.26	1.04608	0.0649948	0.0242377	1.04608
F8WGR0	Add1	90.3675	137.006	113.377	127.437	105.509	135.81	113.584	122.919	0.924054	-0.113951	0.595624	-1.08219
P60330	Espl1	1983.28	1863.22	2271.43	3252.83	3135.94	3171.35	2039.31	3186.71	0.639943	-0.643985	0.000805865	-1.56264
Q5XJY5	Arcn1	4840.61	4995.77	5023.34	5063.16	5164.14	5051.67	4953.24	5092.99	0.97256	-0.0401404	0.105944	-1.02821
P16125	Ldhb	10214.5	9975.11	9267	9110.11	9222.3	8342.26	9818.87	8891.56	1.10429	0.143121	0.0796063	1.10429
G3X972	Sec24c	3100.09	2916.43	3372.82	3365.26	3383.5	3269.68	3129.78	3339.48	0.937206	-0.0935622	0.201131	-1.067
P06728	Apoa4	3977.09	3951.16	4353.34	3529.29	3409.93	3138.09	4093.86	3359.1	1.21874	0.285387	0.0134561	1.21874
Q8R0Y6	Aldh1l1	2599.24	3282.85	2857.97	3308.94	2776.26	3029.98	2913.35	3038.39	0.958847	-0.060628	0.645459	-1.04292
P08249	Mdh2	9692.95	9528.98	8630.33	7869.65	8495.1	7555.65	9284.09	7973.47	1.16437	0.219553	0.0382371	1.16437
P97434-2	Mprip	41.2607	54.0786	54.5995	55.394	56.5741	75.413	49.9796	62.4604	0.800181	-0.321602	0.185532	-1.24972
A2AG06	Gm1564	2436.41	2490.84	2641.95	2984.6	3058.51	3043.99	2523.07	3029.03	0.832961	-0.263679	0.0015129	-1.20054
B9EKI3	Tmf1	2007.75	2177.23	2518.6	3372.25	3611.14	3926.82	2234.53	3636.74	0.614432	-0.702675	0.00310334	-1.62752
O35685	Nudc	7405.7	7973.81	8144.15	8191.12	9036.58	8528.12	7841.22	8585.27	0.913334	-0.130786	0.0885084	-1.09489
O35452	Tnxb	2097.37	1560.26	1254.27	916.828	1076.04	1801.46	1637.3	1264.78	1.29454	0.372437	0.367725	1.29454
P47962	Rpl5	6100.77	5925.37	5675.12	5775.26	6120.02	6112.57	5900.42	6002.62	0.982975	-0.0247739	0.575551	-1.01732
F6RPJ9	Ide	5254.7	3905	3802.02	5443.52	3884.52	3884.77	4320.57	4404.27	0.980996	-0.0276801	0.910504	-1.01937
P59325	Eif5	6229.26	6199.97	6565.8	6053.06	6315.34	6261.95	6331.68	6210.12	1.01957	0.0279672	0.440377	1.01957
Q9WUA2	Farsb	5441.52	5320.73	5640.84	5004.17	5707.79	5261	5467.7	5324.32	1.02693	0.0383359	0.559893	1.02693
P97868	Rbbp6	3167.38	3025.66	3348.61	3363.21	4118.86	4153.39	3180.55	3878.49	0.820049	-0.286218	0.0636478	-1.21944
P17710	Hk1	3830.51	3516.87	3655.51	3703.9	3852	3838.39	3667.63	3798.1	0.965649	-0.0504285	0.271277	-1.03557
Q6ZQF0	Topbp1	2798.07	2834.19	2908.4	3079.56	3339.63	3209.61	2846.89	3209.6	0.886991	-0.173008	0.0113849	-1.12741
Q61753	Phgdh	6502.77	6423.13	6305.43	5537.96	5810.41	4867.25	6410.44	5405.21	1.18598	0.246074	0.0245765	1.18598
Q8VI75	Ipo4	4522.07	4317.78	4544.67	4649.71	4622.87	4430.9	4461.51	4567.83	0.976724	-0.0339769	0.346634	-1.02383
P26443	Glud1	4512.56	4680.39	4570.88	4841.17	4934.75	5107.06	4587.94	4960.99	0.924803	-0.112781	0.0154733	-1.08131
Q8C547	Heatr5b	2377.89	2353.45	2505.31	2502.49	2698.94	2652.58	2412.22	2618	0.921396	-0.118107	0.0530823	-1.08531
V9GX40	Synrg	160.428	159.009	145.757	164.949	152.378	145.71	155.065	154.346	1.00466	0.00670501	0.926518	1.00466
P32067	Ssb	4205.92	4009.44	3987.95	3919.72	3969.07	3918.58	4067.77	3935.79	1.03353	0.0475849	0.137913	1.03353
Q8BRF7	Scfd1	2553.83	2663.84	2954.83	2978.22	3249.71	3441.52	2724.17	3223.15	0.845188	-0.242656	0.0501631	-1.18317
E9Q1K3	Add1	47.5375	43.6149	41.7805	36.2785	34.4813	42.3781	44.311	37.7126	1.17496	0.232616	0.0875659	1.17496
Q08943	Ssrp1	5178.36	4825.71	4918.89	4646.31	4275.17	4048.39	4974.32	4323.29	1.15059	0.20237	0.0330369	1.15059
Q6NXI6-2	Rprd2	1065.67	1067.39	1112.97	1217.44	1332.28	1323.84	1082.01	1291.19	0.837997	-0.254984	0.00642517	-1.19332
O35660	Gstm6	3714.2	4444.62	4053.94	3853.84	3983.52	3733.5	4070.92	3856.95	1.05548	0.0778932	0.391707	1.05548
Q60902	Eps15l1	136.428	150.11	138.255	163.818	161.36	176.409	141.598	167.196	0.846898	-0.23974	0.0155854	-1.18078
Q9R190	Mta2	3288.31	3269.46	3128.98	3213.88	3112.92	2968.8	3228.92	3098.53	1.04208	0.0594647	0.208684	1.04208
Q8BZY3	Ddx19b	302.948	292.103	345.923	299.477	375.991	383.85	313.658	353.106	0.888283	-0.170909	0.279087	-1.12577
Q61074	Ppm1g	3727.68	3910.68	3669.66	4221.97	4495.78	4599.19	3769.34	4438.98	0.849146	-0.235916	0.00749231	-1.17765
P62334	Psmc6	4083.06	4075.45	4196.56	3948.49	4261.95	4058.62	4118.36	4089.69	1.00701	0.0100785	0.788202	1.00701
Q07417	Acads	4194.01	4651.84	3960.98	4368.32	3823.4	3617.6	4268.94	3936.44	1.08447	0.116988	0.333006	1.08447
F8VPL2	Pik3c2a	3445.32	3217.73	3279.1	3108.64	3158.86	2903.96	3314.05	3057.15	1.08403	0.116406	0.0679466	1.08403
O54692	Zw10	2660.16	2711.26	2845.92	3069.59	3223.28	3208.28	2739.11	3167.05	0.864878	-0.209431	0.00442274	-1.15623
Q9D180	Cfap57	1270.31	1234.81	1812.32	2380.61	3157	3477.45	1439.15	3005.02	0.478914	-1.06216	0.0140214	-2.08806
Q58A65-2	Spag9	2540.9	2444.98	2490.31	2446.69	2548.93	2434.68	2492.06	2476.77	1.00618	0.00888277	0.754254	1.00618
Q3TCH7	Cul4a	2734.47	2494.95	3010.28	3440.18	3094.23	3011.85	2746.57	3182.09	0.863134	-0.212344	0.0932207	-1.15857
Q9JJZ2	Tuba8	22.8919	22.492	18.2315	20.9655	19.4086	24.4703	21.2051	21.6148	0.981047	-0.0276059	0.855713	-1.01932
E9Q3I4	Itsn1	1861.9	1941.26	1721.64	1715.67	1565.7	1629.94	1841.6	1637.1	1.12491	0.169814	0.057704	1.12491
Q4VA55	Mum1l1	4028.14	4006.9	4094.39	3632.16	3878.94	3038.99	4043.14	3516.7	1.1497	0.201256	0.103605	1.1497
Q8BH74	Nup107	3377.66	3229.66	3240.74	3090.04	2697.59	2566.27	3282.69	2784.63	1.17886	0.23739	0.0387843	1.17886
P58871	Tnks1bp1	1477.63	1387.66	1328.05	1399.24	1311.84	1545.86	1397.78	1418.98	0.98506	-0.0217169	0.806317	-1.01517
Q8C8R3-4	Ank2	74.3063	55.5455	48.1425	58.8883	61.2198	93.0984	59.3314	71.0688	0.834845	-0.26042	0.433851	-1.19783
Q6DIC0	Smarca2	1446.62	1333.48	1298.61	1376.63	1370.37	1363.66	1359.57	1370.22	0.992228	-0.0112571	0.823893	-1.00783
Q6NV83-2	U2surp	4582.43	4568.81	4784.05	4820.51	5008.15	4999.5	4645.1	4942.72	0.939786	-0.0895966	0.0325077	-1.06407
Q8R3B1	Plcd1	22.8919	37.8452	47.3829	35.4563	47.4892	47.4946	36.04	43.48	0.828886	-0.270754	0.414454	-1.20644
P49025	Cit	2122.2	1973.62	2281.69	2778.03	2985.42	3005.4	2125.84	2922.95	0.727291	-0.459394	0.00226513	-1.37496
P27659	Rpl3	6668.55	6463.32	6965	6011.74	6517.28	5976.98	6698.96	6168.67	1.08597	0.118978	0.0800345	1.08597
Q8R0X7	Sgpl1	3480.21	3178.12	3312.05	2844.31	2731.87	2389.64	3323.46	2655.27	1.25165	0.323826	0.014639	1.25165
E9PYT0	Arhgap5	2583.55	2397.35	2639.86	2844.42	2951.97	3050	2540.25	2948.8	0.861454	-0.215154	0.0123302	-1.16083
Q8C605	Pfkp	784.046	840.223	1321.4	2676.9	3481.99	4325.35	981.89	3494.75	0.280962	-1.83156	0.00764795	-3.55921
E9QKK1	Cenpe	1221.67	1185.33	1180.11	1409.52	1574.47	1474.11	1195.7	1486.03	0.804628	-0.313607	0.00429307	-1.24281
E9QKE4	Rab3gap2	4214.13	4110.95	4384.67	4149	4035.45	3785.78	4236.58	3990.08	1.06178	0.0864848	0.139018	1.06178
A0A0H2UH17		51.8759	44.6906	52.4155	99.8942	105.405	102.108	49.6607	102.469	0.484641	-1.04501	5.8023e-05	-2.06338
Q8C6E0	Cfap36	1487.42	1595.17	2198.13	3406.89	4784.13	5064.35	1760.24	4418.46	0.398383	-1.32777	0.00887525	-2.51014
Q3ULD5	Mccc2	2332.48	3692.01	2728.17	2384.2	2632.45	2707.86	2917.55	2574.84	1.1331	0.180278	0.455709	1.1331
Q9CQF9	Pcyox1	2805.73	2812.19	2801.1	2711.53	2495.87	2418.11	2806.34	2541.84	1.10406	0.142818	0.0394835	1.10406
Q61555	Fbn2	1706.92	1390.79	1574.84	996.065	644.305	632.112	1557.52	757.494	2.05614	1.03994	0.00602005	2.05614
Q8C4J7	Tbl3	2878.56	2692.68	2711.36	2453.27	2559.57	2287.19	2760.87	2433.34	1.1346	0.182181	0.0295739	1.1346
Q8BJ05	Zc3h14	2876.81	2922.59	3433.79	3877.99	4269.07	4294.09	3077.73	4147.05	0.742149	-0.430219	0.00876785	-1.34744
G3UXW9	Gps1	211.011	183.457	196.368	251.688	232.181	262.944	196.945	248.938	0.791143	-0.337989	0.0123391	-1.26399
P68254	Ywhaq	4296.75	4229.77	4299.31	3770.18	4442.31	3881.66	4275.28	4031.38	1.0605	0.0847428	0.308477	1.0605
A0A2I3BRX9		160.981	161.16	156.297	145.011	143.5	150.604	159.479	146.372	1.08955	0.123733	0.00813739	1.08955
Q6A0A9	FAM120A	3066.03	3101.35	2979.04	3002.48	2801.86	2773.26	3048.81	2859.2	1.06631	0.0926331	0.0786918	1.06631
Q60902-4	Eps15l1	21.5073	20.145	22.2196	22.3015	31.5907	23.5805	21.2906	25.8242	0.824444	-0.278507	0.201575	-1.21294
G5DDB7	Plcd1	34.9839	41.5613	38.6469	36.0729	30.5583	35.2595	38.3974	33.9636	1.13055	0.177019	0.15884	1.13055
F8VPU6	Usp9y	548.112	502.745	494.529	456.512	513.503	415.773	515.129	461.929	1.11517	0.157261	0.180939	1.11517
Q62351	Tfrc	5081.16	4496.15	4768.01	4203.78	4665.09	4516.55	4781.77	4461.81	1.07171	0.0999177	0.214209	1.07171
Q9Z110	Aldh18a1	4042.26	4007.1	4197.89	1512.9	1514.08	1494.36	4082.42	1507.11	2.70877	1.43764	1.64365e-06	2.70877
Q62141	Sin3b	2458.57	2651.61	2537.02	2601.16	2464.9	2278.63	2549.07	2448.23	1.04119	0.05823	0.40725	1.04119
Q60949	Tbc1d1	2631.55	2530.64	3095.36	2915.53	3099.91	3251.88	2752.52	3089.11	0.89104	-0.166438	0.166392	-1.12228
Q5SW88	Rab1	2912.44	2918.88	3083.4	2694.06	3161.03	2948.56	2971.57	2934.55	1.01262	0.0180877	0.812465	1.01262
Q9QYJ0	Dnaja2	5470.14	5471.23	5618.05	5287.1	5522.17	5090.04	5519.81	5299.77	1.04152	0.058688	0.176474	1.04152
P54775	Psmc4	4473.79	4713.84	4643.52	4864.5	4867.65	5324.07	4610.38	5018.74	0.918634	-0.122438	0.0724619	-1.08857
P16332	Mut	3601.41	3742.96	3456.48	2129.95	1994.96	1984.99	3600.28	2036.63	1.76776	0.821924	7.97736e-05	1.76776
Q8CHY6	Gatad2a	131.351	103.659	100.843	125.484	91.6749	107.781	111.951	108.313	1.03358	0.047657	0.804929	1.03358
O08784	Tcof1	1276.68	1186.7	1095.12	945.604	978.381	952.117	1186.17	958.701	1.23726	0.307154	0.0130251	1.23726
Q9D051	Pdhb	3255.17	3316.5	4121.07	4871.59	6427.56	7208.28	3564.25	6169.14	0.577754	-0.791473	0.0245842	-1.73084
P11679	Krt8	2214.23	410.43	240.713	1402.53	311.261	7124.3	955.124	2946.03	0.324207	-1.62501	0.417652	-3.08445
A0A0R4J0W6		3515.47	3518.83	3589.32	3284.48	3667.61	3532.4	3541.21	3494.83	1.01327	0.0190188	0.706748	1.01327
Q9QZ82	Cyp11a1	1670.46	3998.3	4584.08	4485.99	3447.1	4271.85	3417.61	4068.31	0.840057	-0.251442	0.528732	-1.1904
Q99K94	Stat1	66.8295	69.7252	75.2049	52.4136	51.309	55.2806	70.5865	53.0011	1.33179	0.413372	0.00297279	1.33179
Q6NXJ0	Wwc2	1571.42	1698.24	1800.45	2205.79	2361.56	2469.61	1690.04	2345.65	0.720497	-0.472935	0.00293115	-1.38793
A0A0G2JFH2		58.6142	98.1825	44.3443	75.6401	78.9766	72.2986	67.047	75.6384	0.886414	-0.173947	0.624338	-1.12814
Q7TNP2	Ppp2r1b	46.153	42.5392	49.282	59.0938	59.3615	59.841	45.9914	59.4321	0.773848	-0.369878	0.00236924	-1.29224
F7BJB9	Morc3	1851.93	1935.19	2253.68	2438.98	2720.72	2719.09	2013.6	2626.26	0.766717	-0.383234	0.0164703	-1.30426
P52293	Kpna2	3485.38	3424.55	3608.98	3771.62	3925.09	3734.95	3506.3	3810.55	0.920156	-0.12005	0.0187401	-1.08677
O09106	Hdac1	2311.43	2664.91	2457.26	2593.04	2409.15	2624.66	2477.87	2542.28	0.974662	-0.0370263	0.627093	-1.026
Q61771	Kif3b	1986.61	2132.44	2469.99	2957.26	3482.3	3548.3	2196.35	3329.29	0.659705	-0.600107	0.00857933	-1.51583
H3BKU1	Ppp2r1b	8.67675	16.0378	14.908	20.8627	14.6597	20.3548	13.2075	18.6257	0.7091	-0.495938	0.148452	-1.41024
Q9Z1N5	Ddx39b	4841.08	4235.05	4588.64	4182.51	4686.77	4447.81	4554.92	4439.03	1.02611	0.0371823	0.638352	1.02611
Q99MD6	Txnrd3	3741.9	3807.6	4555.88	5533.13	6658.51	7163.79	4035.13	6451.81	0.625426	-0.67709	0.0116085	-1.59891
Q3UYV9	Ncbp1	3341.75	3073.97	3564.73	3782.11	3943.98	3830.27	3326.82	3852.12	0.863633	-0.21151	0.0247265	-1.1579
Q8VD75	Hip1	2364.51	2580.71	2472.07	2344.43	2300.23	2069.3	2472.43	2237.99	1.10476	0.143728	0.0908068	1.10476
E9Q8I7	Nfxl1	3733.68	3443.53	3781.32	3128.37	2996.26	2711.98	3652.84	2945.54	1.24013	0.310489	0.0119967	1.24013
Q9Z2X1	Hnrnpf	4021.68	3840.95	4276.61	4699.86	5171.16	5319.95	4046.41	5063.66	0.799109	-0.323536	0.01075	-1.25139
M0QWP1	Agrn	2499.27	2225.05	2047.91	1768.39	1399.49	1540.29	2257.41	1569.39	1.4384	0.524465	0.0154144	1.4384
A2RSE7	Sycp3	4754.86	4187.33	4770.95	4083.84	4696.58	4390.31	4571.05	4390.24	1.04118	0.0582236	0.526588	1.04118
Q8BMF4	Dlat	2913.91	2947.72	3357.16	4340.57	4781.86	5275.46	3072.93	4799.3	0.640288	-0.643208	0.00481898	-1.5618
Q99KQ4	Nampt	4272.56	4489.8	4020.14	3999.47	3871.61	3801.02	4260.83	3890.7	1.09513	0.131106	0.0662347	1.09513
A2BH40	Arid1a	2264.73	2219.77	2071.08	2003.74	1952.74	1873.65	2185.19	1943.38	1.12443	0.169195	0.0255813	1.12443
Q8VHK9	Dhx36	3501.62	3234.84	3507.47	3257.66	3309.9	3149.66	3414.64	3239.07	1.0542	0.0761538	0.158869	1.0542
Q8CHI8-2	Ep400	1281.94	1200	1349.13	1415.68	1480.32	1531.62	1277.02	1475.87	0.865266	-0.208784	0.0219662	-1.15571
P26369	U2af2	3668.14	3549.04	3571.76	3754.05	3860.05	3833.05	3596.31	3815.72	0.9425	-0.0854353	0.0105652	-1.06101
Q00897	Serpina1d	996.996	1573.66	1396.32	1329.35	1374.5	1489.8	1322.33	1397.88	0.945948	-0.0801668	0.691593	-1.05714
Q99K41	Emilin1	1463.42	1310.5	1205.84	902.337	1003.06	1114.07	1326.59	1006.49	1.31803	0.398388	0.0295582	1.31803
P22892	Ap1g1	4298.22	3940.89	4358.84	3866.28	4008.81	3905.57	4199.32	3926.89	1.06938	0.0967686	0.11793	1.06938
Q9ET47	Espn	2921.2	3850.83	3372.35	3970.59	2919.86	2841.11	3381.46	3243.85	1.04242	0.0599377	0.776126	1.04242
A0A0R4J008		2487.18	2489.87	2572.06	2171.47	2127.93	1786.55	2516.37	2028.65	1.24042	0.310824	0.0174452	1.24042
A2APB8	Tpx2	2776.28	2781.48	3348.14	3954.04	4117.32	4049.5	2968.63	4040.29	0.734758	-0.444659	0.00540087	-1.36099
Q9Z204-2	Hnrnpc	519.128	523.673	541.342	543.766	681.883	651.466	528.048	625.705	0.843924	-0.244814	0.0828621	-1.18494
Q3UQ44	Iqgap2	1187.61	1336.03	1131.68	1592.55	1209.94	2192.98	1218.44	1665.16	0.731727	-0.450623	0.201436	-1.36663
Q8C2Q3	Rbm14	2425.25	2258.2	2534.94	2720.68	2987.07	3120.52	2406.13	2942.76	0.817645	-0.290454	0.0196455	-1.22302
E9Q448	Tpm1	225.134	112.656	110.433	111.61	90.9522	122.351	149.408	108.304	1.37952	0.464162	0.351074	1.37952
Q9D0D5	Gtf2e1	2799.45	2642.32	2874.4	2881.21	3034.66	2863.36	2772.06	2926.41	0.947255	-0.0781752	0.152001	-1.05568
Q8R1U1	Cog4	2102.91	2077.97	2080.29	2440.01	2357.22	2396.75	2087.06	2397.99	0.870335	-0.200358	0.000247758	-1.14898
Q8BYA0	Tbcd	2376.78	2240.2	2347.02	2420.38	2251.4	2287.42	2321.33	2319.73	1.00069	0.000994733	0.981829	1.00069
Q8CGY8	Ogt	3003.45	3180.57	2824.55	2877.51	2680.04	2452.03	3002.86	2669.86	1.12472	0.169572	0.106239	1.12472
Q61024	Asns	3285.26	3962.11	3821.58	3291.37	3437.7	3102.61	3689.65	3277.23	1.12585	0.171009	0.144595	1.12585
Q69Z89	Radil	1940.27	1846.3	2155.78	2183.8	2403.78	2435.13	1980.78	2340.9	0.846162	-0.240994	0.0409052	-1.18181
P32921-2	Wars	3596.79	3708.15	3661.11	3327.96	3379.48	4214.01	3655.35	3640.48	1.00408	0.00587955	0.961434	1.00408
Q922H2	Pdk3	4792.15	5179.03	4914.71	2285.75	2250.89	2186.09	4961.96	2240.91	2.21426	1.14683	2.08358e-05	2.21426
P56959	Fus	2803.7	2299.76	2690.57	2360.77	2768.73	2746.01	2598.01	2625.17	0.989654	-0.0150039	0.899562	-1.01045
F8VQ70	Scaper	2616.69	2536.12	2624.86	2809.37	2707.92	2605.64	2592.56	2707.64	0.957496	-0.0626622	0.152657	-1.04439
Q9JKB3	Ybx3	928.044	1026.91	1484.06	2215.14	2667.66	3365.33	1146.34	2749.38	0.416945	-1.26207	0.0129975	-2.3984
Q8VD65	Pik3r4	2443.52	2564.77	2707.28	2670.73	2523.23	2495.86	2571.86	2563.27	1.00335	0.00482291	0.931336	1.00335
Q924W5	Smc6	2079.47	2051.47	2333.15	2901.04	3157.31	3254.55	2154.7	3104.3	0.694101	-0.526783	0.00236006	-1.44071
B9EHX4	Atm	2801.85	2447.81	2225.76	2206.61	2159.11	1843.5	2491.81	2069.74	1.20392	0.267743	0.10587	1.20392
Q6PE01	Snrnp40	2621.4	2491.53	2568.55	2459.12	2559.77	2361.27	2560.49	2460.05	1.04083	0.0577322	0.216986	1.04083
Q80ZX8	Spag1	1775.5	1798.09	2526.2	3038.04	3583.99	3729.38	2033.26	3450.47	0.589271	-0.762996	0.0119491	-1.69701
P54823	Ddx6	3003.63	2979.8	3377.86	3204.63	3619.4	3571.44	3120.43	3465.16	0.900516	-0.151176	0.133936	-1.11047
Q61937	Npm1	8053.14	7417.57	7475.19	6470.21	7353.81	6497.31	7648.63	6773.78	1.12915	0.175242	0.0688748	1.12915
Q3UDE2	Ttll12	2466.04	2611.91	2466.57	2495.2	2380.76	2231.14	2514.84	2369.03	1.06155	0.0861681	0.182664	1.06155
A0A0R4J079		3097.6	2991.24	3181.49	2979.36	2854.93	2795.51	3090.11	2876.6	1.07422	0.103294	0.0506096	1.07422
O35969	Gamt	3912.75	3752.35	3135.25	3274.93	3625.18	3092.71	3600.12	3330.94	1.08081	0.112114	0.396698	1.08081
Q60676	Ppp5c	2855.02	2511.38	3324.3	3813.97	3680.11	3837.61	2896.9	3777.23	0.766938	-0.382819	0.0216162	-1.30389
P42227	Stat3	157.105	143.753	177.472	123.943	150.314	123.241	159.443	132.499	1.20335	0.267059	0.111717	1.20335
A0A2R8VHP9		2261.31	2248.52	2303.24	2552.75	2734.66	2667.82	2271.02	2651.74	0.856427	-0.223599	0.00238622	-1.16764
A2ACC6	Ralgapb	19.7535	21.4163	24.0238	20.8627	21.4734	28.4745	21.7312	23.6035	0.920676	-0.119235	0.531911	-1.08616
Q99M31	Hspa14	2202.14	2294.97	2389.84	2462.52	2715.87	2610.76	2295.65	2596.38	0.884172	-0.177601	0.03011	-1.131
B2RXC1	Trappc11	2817.64	2572.11	2806.22	2835.17	2779.56	2608.53	2731.99	2741.09	0.996681	-0.00479574	0.935204	-1.00333
A0A0R4J049		2966.71	2745.88	3092.61	3011.93	3352.95	3239.65	2935.07	3201.51	0.916776	-0.125359	0.134991	-1.09078
P42227-3	Stat3	34.6147	30.1197	42.73	28.4678	38.714	29.9205	35.8215	32.3674	1.10671	0.146281	0.518524	1.10671
P63158	Hmgb1	7172.63	6733.03	6080.48	5156.06	5279.05	5525.17	6662.05	5320.09	1.25224	0.324514	0.0161018	1.25224
Q9DAW6	Prpf4	2789.02	2497.98	2650.21	2487.59	2621.71	2412.1	2645.74	2507.13	1.05528	0.0776308	0.253554	1.05528
Q9CZ13	Uqcrc1	3997.49	3832.93	3615.63	2979.05	3004.42	3081.7	3815.35	3021.72	1.26264	0.336444	0.00229792	1.26264
Q80W21	Gstm7	2157.1	2665.79	2115.42	1999.73	2235.3	2219.12	2312.77	2151.38	1.07502	0.104357	0.449087	1.07502
Q9D662	Sec23b	1642.12	1618.74	1606.08	1698.92	1505.41	1593.13	1622.31	1599.15	1.01448	0.0207442	0.70497	1.01448
Q9CW79	Golga1	1268.56	1310.4	1534.48	1992.13	2347.41	2409.77	1371.15	2249.77	0.609461	-0.714395	0.00467225	-1.64079
G5E8J3	Wdr11	2863.7	2766.03	2926.72	2915.84	2922.34	2934.99	2852.15	2924.39	0.975297	-0.0360859	0.199733	-1.02533
H7BWZ9	Dopey1	49.2914	49.189	56.4036	52.8247	78.9766	65.5137	51.628	65.7717	0.784958	-0.349313	0.148639	-1.27395
P62960	Ybx1	2241.56	2215.85	2517.37	2236.83	2494.53	2454.26	2324.93	2395.21	0.970658	-0.0429649	0.605018	-1.03023
Q80X98	Dhx38	1692.61	1749.68	1717.65	1809.4	2025.62	2039.71	1719.98	1958.24	0.878328	-0.187168	0.0354905	-1.13853
Q922V4	Plrg1	2616.6	2220.35	2580.7	2439.19	2642.36	2577.83	2472.55	2553.13	0.96844	-0.0462654	0.595759	-1.03259
P28658	Atxn10	4473.97	4343.79	4518.56	4721.75	5166.31	4661.15	4445.44	4849.74	0.916635	-0.12558	0.0734417	-1.09095
A2AWA9	Rabgap1	3307.5	3250.78	3174.46	3178.32	3225.86	3069.13	3244.25	3157.77	1.02739	0.0389774	0.224961	1.02739
O70311	Nmt2	3591.9	3916.45	3297.71	3102.37	2959.61	2682.5	3602.02	2914.83	1.23576	0.305396	0.0339974	1.23576
Q0VBL3	Rbm15	3061.23	2920.15	2998.79	2910.19	3038.48	2834.88	2993.39	2927.85	1.02239	0.0319386	0.414755	1.02239
Q5SNZ0	Ccdc88a	1888.95	1866.45	1997.77	2042.9	2417.3	2332.58	1917.72	2264.26	0.846954	-0.239645	0.0450765	-1.1807
S4R1P5	Dst	760.601	870.343	869.983	1068.52	1180.11	1220.07	833.642	1156.23	0.720998	-0.471932	0.00518934	-1.38697
P68040	Gnb2l1	4027.12	4153.88	3984.62	3951.27	3912.39	3880.54	4055.21	3914.73	1.03588	0.0508614	0.0624101	1.03588
P70335	Rock1	2678.07	2690.14	2368.38	2204.04	2287.95	2048.28	2578.86	2180.09	1.18292	0.242348	0.0344877	1.18292
Q8C878	Uba3	2414.63	2456.52	2564.09	2698.17	2878.88	3001.06	2478.41	2859.37	0.866769	-0.206281	0.0180901	-1.15371
Q921L5	Cog2	1892.46	1922.38	2124.25	2273.62	2281.03	2399.87	1979.7	2318.17	0.85399	-0.227709	0.0154276	-1.17097
P27641	Xrcc5	3431.93	3088.74	3272.65	2998.98	3220.49	3162.9	3264.44	3127.46	1.0438	0.0618456	0.314907	1.0438
S4R1Y9	Rbm46	2230.3	2179.87	2446.72	2394.79	2500.82	2456.93	2285.63	2450.85	0.932588	-0.100688	0.131825	-1.07228
E9Q9W4	Slc27a6	1831.9	1936.76	1912.41	2140.22	1839.48	1556.2	1893.69	1845.3	1.02622	0.0373448	0.7919	1.02622
Q9JMB0	Gkap1	1767.1	2054.6	2205.06	2960.14	3176.51	3389.8	2008.92	3175.48	0.632634	-0.660556	0.00283695	-1.58069
P97351	Rps3a	7337.58	6566.79	6903.65	6647.18	6670.89	6209.89	6936.01	6509.32	1.06555	0.0915984	0.187569	1.06555
Q8BZ98-2	Dnm3	781.462	861.346	783.384	1143.44	941.835	1113.84	808.731	1066.37	0.758395	-0.398979	0.0194161	-1.31857
Q925I1	Atad3	3554.7	4014.24	3358.77	3642.85	3546	3256.22	3642.57	3481.69	1.04621	0.0651689	0.516444	1.04621
P70206	Plxna1	3345.35	3279.63	3096.79	2942.36	2836.04	2618.66	3240.59	2799.02	1.15776	0.211335	0.0216955	1.15776
Q61655	Ddx19a	405.869	455.219	404.036	371.315	345.845	331.684	421.708	349.615	1.20621	0.270479	0.0240795	1.20621
Q921G7	Etfdh	4260.84	4408.04	4181.18	4145.82	3364.41	3197.82	4283.35	3569.35	1.20004	0.263079	0.0757781	1.20004
Q6PHQ9	Pabpc4	2124.24	2330.47	2143.72	2127.27	1895.23	1811.25	2199.48	1944.58	1.13108	0.177699	0.0912047	1.13108
Q91WM1	Strbp	2885.48	2960.34	2959.29	3014.09	3343.76	3214.73	2935.04	3190.86	0.919826	-0.120567	0.0611693	-1.08716
Q5SV85-2	Synrg	16.5228	16.4289	17.5668	18.4989	26.532	28.4745	16.8395	24.5018	0.687276	-0.541038	0.0673589	-1.45502
Q9D5Y1	Ccdc39	1251.39	1264.93	1779.37	3001.86	3580.27	3854.29	1431.9	3478.81	0.411606	-1.28067	0.00258153	-2.42951
Q8BGD9	Eif4b	5015.63	4806.15	5063.22	5139.93	5059.67	5133.87	4961.67	5111.16	0.970752	-0.042825	0.146318	-1.03013
Q69Z23	Dnah17	735.586	714.561	1296.9	2183.8	3053.87	3602.81	915.682	2946.83	0.310735	-1.68624	0.0111262	-3.21818
Q9D5V6	Syap1	2991.36	3624.05	3232.38	2917.18	2913.05	2731.33	3282.6	2853.85	1.15023	0.201926	0.0919445	1.15023
P26645	Marcks	3395.01	3860.12	3427.61	3312.95	3325.59	3273.46	3560.91	3304	1.07776	0.108034	0.163474	1.07776
Q9DB05	Napa	2169.19	2080.61	2211.14	2602.8	2555.02	2508.32	2153.65	2555.38	0.842789	-0.246756	0.00104194	-1.18654
A0A0R4J007		3007.05	2868.42	2659.23	2711.94	2434.13	2125.91	2844.9	2423.99	1.17364	0.230992	0.0996408	1.17364
E9Q7E2	Arid2	2057.78	2192.19	2341.42	3173.7	3378.96	3616.6	2197.13	3389.75	0.648168	-0.62556	0.00142316	-1.54281
Q99JX7	Nxf1	2745.36	2546.88	2788.94	2918.31	3320.74	3174.58	2693.73	3137.88	0.858455	-0.220185	0.0332066	-1.16488
Q921M7	Fam49b	2327.4	2296.24	2224.81	2258.1	2304.88	2239.14	2282.82	2267.37	1.00681	0.00979304	0.690887	1.00681
Q9DBJ1	Pgam1	3464.89	3600.97	3518.68	3103.09	3354.91	2916.53	3528.18	3124.84	1.12907	0.17514	0.0387133	1.12907
Q6ZWX6	Eif2s1	3725.1	3509.24	3827.38	3499.18	3854.68	3544.97	3687.24	3632.94	1.01495	0.0214025	0.728493	1.01495
E9Q4Y5	Pbrm1	2908.65	2883.67	2850.09	3099.5	2808.16	2817.87	2880.8	2908.51	0.990474	-0.0138091	0.789403	-1.00962
Q9DCD2	Xab2	1942.02	1974.5	2002.61	2079.07	2151.67	2153.61	1973.04	2128.12	0.927131	-0.109155	0.006764	-1.0786
Q8R050	Gspt1	2388.14	2435.2	2576.15	2532.5	2811.05	2555.37	2466.5	2632.97	0.936772	-0.0942296	0.190211	-1.0675
P97855	G3bp1	3428.89	3518.14	3747.99	3494.55	3574.39	3455.76	3565.01	3508.23	1.01618	0.0231601	0.604949	1.01618
P19324	Serpinh1	3550.92	5407.76	5422.16	4320.53	4859.9	6086.76	4793.61	5089.06	0.941944	-0.0862866	0.734352	-1.06163
Q61391	Mme	3180.95	2758.5	2724.94	2120.18	2374.15	2138.37	2888.13	2210.9	1.30631	0.385502	0.0157151	1.30631
P61202	Cops2	3459.9	3467.68	3361.62	3352.42	3407.97	3115.29	3429.73	3291.89	1.04187	0.0591788	0.224457	1.04187
Q8CDN6	Txnl1	3842.42	3843.79	3745.9	3507.4	3681.34	3571.11	3810.7	3586.62	1.06248	0.0874337	0.0204996	1.06248
E9QKD1	Nol8	2470.66	2455.64	2754.95	2533.33	2594.67	2595.74	2560.42	2574.58	0.994499	-0.00795849	0.893715	-1.00553
Q6DFW4	Nop58	2989.97	3168.44	3015.22	2793.85	2797.01	2727.55	3057.88	2772.8	1.10281	0.141185	0.00905869	1.10281
Q99K85	Psat1	4950	6286.32	5371.92	5506.82	5310.84	5040.99	5536.08	5286.22	1.04727	0.0666292	0.58122	1.04727
Q9Z2I8	Suclg2	4608.65	5113.9	4587.12	5078.68	4544.72	4082.98	4769.89	4568.79	1.04402	0.0621428	0.580929	1.04402
Q3TTP0	Shcbp1l	1251.3	1302.19	2514.14	4270.07	5076.8	5754.3	1689.21	5033.72	0.335579	-1.57528	0.0049339	-2.97993
Q8CFQ3	Aqr	2683.89	2424.34	2619.26	2638.26	2490.09	2445.7	2575.83	2524.68	1.02026	0.0289349	0.627045	1.02026
P61222	Abce1	4714.52	4653.4	4954.4	4037.19	4327.92	3868.2	4774.11	4077.77	1.17076	0.22745	0.0128406	1.17076
D3Z7P3-2	Gls	215.073	197.147	216.309	57.655	79.9058	75.8579	209.51	71.1396	2.94505	1.55829	0.000115262	2.94505
Q7TSQ8	Pdpr	4463.64	4353.47	4327.32	1914.95	1940.14	1682.22	4381.48	1845.77	2.37379	1.24719	1.03566e-05	2.37379
Q9D706	Rpap3	2446.48	2486.05	2714.88	2883.16	3241.45	3384.69	2549.14	3169.77	0.804203	-0.314368	0.0221748	-1.24347
Q6PGC1	Dhx29	2558.63	2631.76	2586.4	2615.65	2624.4	2543.46	2592.26	2594.5	0.999137	-0.00124611	0.949667	-1.00086
F8WHN4	Ralgapb	33.4147	25.8169	28.8665	30.8315	32.4166	35.037	29.366	32.7617	0.896353	-0.157862	0.249905	-1.11563
Q5VCS6	Tdrd5	2454.69	2545.31	2999.93	3447.58	3507.49	3722.6	2666.64	3559.22	0.749221	-0.416538	0.0090223	-1.33472
Q8BJW6	Eif2a	3493.59	3237.77	3519.15	3141.84	3464.55	3116.85	3416.84	3241.08	1.05423	0.0761867	0.288003	1.05423
E9PYG6	Rasa1	2994.13	2892.96	3087.29	3372.97	3351.71	3433.85	2991.46	3386.18	0.883433	-0.178807	0.00298818	-1.13195
Q80T06	Eef1d	447.037	433.705	372.416	425.681	400.768	418.331	417.719	414.927	1.00673	0.00967754	0.913461	1.00673
P48774	Gstm5	2788.1	2691.71	3070.11	3881.18	4761.1	5838.5	2849.97	4826.93	0.590432	-0.760156	0.0266647	-1.69367
Q91YH5	Atl3	3227.29	3089.72	3242.92	2925.91	2877.85	2636.01	3186.64	2813.26	1.13272	0.179796	0.0216062	1.13272
O35218	Cpsf2	2462.26	2460.33	2552.69	2644.11	2826.85	2657.36	2491.76	2709.44	0.919659	-0.12083	0.0303396	-1.08736
Q8BKX6	Smg1	1781.23	1716.73	1777.47	1968.59	2036.87	2015.35	1758.48	2006.94	0.876199	-0.190669	0.00102406	-1.14129
Q99KJ8	Dctn2	2481.55	2701	2698.54	3034.34	3042.41	3141.54	2627.03	3072.76	0.854941	-0.226104	0.00519953	-1.16967
Q3B7Z2	Osbp	2996.43	2911.54	2842.5	2877.92	2872.89	2781.72	2916.82	2844.18	1.02554	0.0363869	0.25263	1.02554
Q3V3R1	Mthfd1l	2555.03	2626.68	2422.89	2775.35	1952.74	2131.25	2534.87	2286.45	1.10865	0.148803	0.388233	1.10865
A0A087WRV6	Trip12	33.3224	36.4762	41.1158	42.4448	37.4752	38.4851	36.9715	39.4684	0.936737	-0.0942845	0.411268	-1.06754
O08749	Dld	5727.03	5507.9	6051.33	5878.03	6408.36	5700.24	5762.09	5995.54	0.961062	-0.0572991	0.427877	-1.04052
Q8CI71	Ccdc132	2059.44	2054.3	2019.14	1911.15	1985.26	1998.44	2044.29	1964.95	1.04038	0.0571096	0.057158	1.04038
E9QNA7	Sorbs1	607.096	451.992	374.22	371.623	341.922	424.337	477.769	379.294	1.25963	0.332998	0.246303	1.25963
E9QM77	Atxn2	574.05	589.486	598.98	614.987	576.065	541.683	587.505	577.578	1.01719	0.0245853	0.680373	1.01719
Q61830	Mrc1	2765.67	3271.51	3071.81	3045.95	2501.44	2664.48	3036.33	2737.29	1.10925	0.14958	0.242656	1.10925
P63037	Dnaja1	2801.85	3163.94	3137.9	4011.18	3930.77	3858.19	3034.56	3933.38	0.77149	-0.374281	0.00196349	-1.29619
Q8VDW0	Ddx39a	2703.64	2458.57	2857.97	3004.12	3372.04	3211.62	2673.39	3195.93	0.8365	-0.257562	0.0295489	-1.19546
A2AJQ0	Pdp1	2093.5	2039.34	1938.04	1338.91	1266.62	1108.06	2023.63	1237.86	1.63477	0.709091	0.000662639	1.63477
Q9QXX4	Slc25a13	2570.9	2886.02	2585.17	2909.57	2600.76	2321.9	2680.7	2610.74	1.02679	0.0381474	0.742187	1.02679
A0A0R4J038		2792.99	3932.19	3349.08	2515.24	2217.75	2261.61	3358.09	2331.53	1.44029	0.52636	0.0397783	1.44029
Q99MN9	Pccb	1904.46	2291.64	2116.85	2029.33	1924.45	1942.94	2104.32	1965.57	1.07059	0.0984016	0.299584	1.07059
Q61001	Lama5	1991.5	1505.79	1322.54	1293.18	1026.28	1207.94	1606.61	1175.8	1.3664	0.450377	0.115054	1.3664
Q8CAA7	Pgm2l1	2722.84	2299.27	2299.92	2184.42	2331.93	2201.44	2440.68	2239.26	1.08995	0.124257	0.246708	1.08995
E9Q8L9	Rab11fip1	2543.86	3025.08	2556.02	2723.56	2402.75	2192.09	2708.32	2439.47	1.11021	0.150832	0.291212	1.11021
Q8BWW9	Pkn2	2399.58	2397.06	2269.53	2169.1	2150.75	1925.59	2355.39	2081.81	1.13141	0.178125	0.0375171	1.13141
B2RY56	Rbm25	4204.72	4007.59	4099.99	4108.82	4244.81	4119.46	4104.1	4157.7	0.987109	-0.0187186	0.49663	-1.01306
A0A0R4J2A3		2616.78	2352.96	3347.66	3677.9	4586.63	4480.73	2772.47	4248.42	0.652588	-0.615756	0.0233525	-1.53236
A0A0A0MQA2	Mapkbp1	1804.58	1828.99	2137.45	2357.69	2431.14	2326.57	1923.67	2371.8	0.811061	-0.302119	0.0158841	-1.23295
B2RR82	Itsn2	2257.06	2380.63	2112.76	1954.62	1956.97	1729.94	2250.15	1880.51	1.19656	0.258897	0.0267013	1.19656
Q99LI7	Cstf3	3091.88	2769.74	3103.81	3068.05	3216.57	3274.13	2988.48	3186.25	0.937929	-0.0924492	0.190088	-1.06618
P55302	Lrpap1	5862.81	6745.55	6250.07	6540.19	5730.81	5402.93	6286.14	5891.31	1.06702	0.0935867	0.404107	1.06702
Q5SWN2	Rpa1	4201.12	4087.29	4166.94	4222.28	4440.45	4277.19	4151.78	4313.31	0.962552	-0.0550631	0.0934821	-1.0389
Q80UJ7	Rab3gap1	3593.47	3554.03	3850.55	3441.21	3593.28	3522.05	3666.02	3518.85	1.04182	0.0591107	0.225595	1.04182
O88487	Dync1i2	1382.1	1449.95	1658.49	1823.99	2026.96	2192.32	1496.85	2014.42	0.743065	-0.42844	0.0186156	-1.34578
Q8K0U4	Hspa12a	3026.43	2841.33	2800.91	2622.02	2619.03	2478.84	2889.56	2573.3	1.1229	0.16723	0.0196667	1.1229
Q91VA7	Idh3b	2821.33	3182.52	3205.51	3561.46	3157.52	3121.19	3069.79	3280.06	0.935894	-0.0955823	0.326242	-1.0685
Q9DBG5	Plin3	2183.59	2288.42	2054.46	2189.66	1978.03	1919.03	2175.49	2028.91	1.07225	0.100638	0.240492	1.07225
Q00612	G6pdx	2754.41	3026.94	2833.67	2872.68	2497.62	2828.1	2871.67	2732.8	1.05082	0.0715118	0.387458	1.05082
Q9CQV8	Ywhab	2731.24	2741.09	2443.59	2324.19	2193.38	2025.58	2638.64	2181.05	1.2098	0.274772	0.0246539	1.2098
Q9CR16	Ppid	3967.68	3735.92	4192.58	4376.95	5461.36	5060.9	3965.39	4966.4	0.798444	-0.324737	0.0432905	-1.25244
P34152	Ptk2	50.3067	45.6686	43.6796	47.4806	48.6248	40.7097	46.5516	45.605	1.02076	0.0296387	0.779109	1.02076
A0A0R4J107		3251.38	3382.5	3212.16	3389.83	3318.57	3375.23	3282.01	3361.21	0.976438	-0.0343996	0.229513	-1.02413
Q5SUE7	Adad1	2056.76	2064.18	2636.06	2998.37	3637.57	3853.29	2252.33	3496.41	0.644185	-0.634454	0.0178116	-1.55235
O70566	Diaph2	3735.62	3737.1	3570.52	3812.12	3691.77	3496.81	3681.08	3666.9	1.00387	0.00556818	0.901169	1.00387
Q9WVQ5	Apip	3546.76	3463.57	3546.97	3920.64	3494.17	3561.99	3519.1	3658.93	0.961783	-0.0562166	0.359412	-1.03974
B2RXC6	Polr3a	3015.54	2987.04	2925.3	2765.18	2757.16	2513.66	2975.96	2678.67	1.11099	0.15184	0.0265856	1.11099
Q9CPV4	Glod4	4398.47	4366.68	4235.59	3994.43	4220.55	4164.96	4333.58	4126.65	1.05015	0.0705894	0.070167	1.05015
Q5ICG5	Acsl6	27.9687	24.0567	29.2463	23.8431	22.7122	24.6928	27.0906	23.7494	1.14069	0.189902	0.114942	1.14069
Q9EQH2	Erap1	2919.54	2902.74	2910.77	2506.19	2379.21	2503.42	2911.02	2462.94	1.18193	0.241142	0.000443451	1.18193
E9PV24	Fga	2677.89	4521.38	4249.26	3702.15	3762.7	4349.15	3816.18	3938	0.969065	-0.0453352	0.851559	-1.03192
Q99L13	Hibadh	2291.4	2222.21	2252.92	2120.59	2140.11	2129.47	2255.51	2130.06	1.0589	0.0825619	0.0038059	1.0589
Q8CIM8	Ints4	1631.05	1631.94	1546.54	1544.35	1580.67	1522.94	1603.18	1549.32	1.03476	0.0492983	0.177524	1.03476
Q9JJ28	Flii	2435.31	2548.74	2673.67	2889.94	2990.89	2933.43	2552.57	2938.09	0.868788	-0.202925	0.00672175	-1.15103
Q640L5	Ccdc18	2184.51	2229.94	2316.44	2011.96	2248.31	2141.48	2243.63	2133.92	1.05141	0.0723309	0.2349	1.05141
Q91Z67	Srgap2	2131.8	2019.49	2076.01	1912.38	2116.37	2058.62	2075.77	2029.12	1.02299	0.0327877	0.535109	1.02299
Q924M7	Mpi	1900.12	1927.27	2239.43	2976.99	3550.75	3701.47	2022.27	3409.74	0.593088	-0.753682	0.00487133	-1.68609
Q8BKE9	Ift74	2220.14	2162.07	2537.69	2877.82	3481.79	3687.9	2306.63	3349.17	0.688718	-0.538015	0.0180506	-1.45197
Q9Z0W3	Nup160	2950.28	2534.07	2750.2	2654.39	2554.4	2289.97	2744.85	2499.59	1.09812	0.135038	0.204714	1.09812
Q6A065	Cep170	2214.7	2160.01	2145.24	2017.21	2274.22	2126.02	2173.32	2139.15	1.01597	0.0228608	0.681792	1.01597
A0A1L1SQR4		969.673	958.159	1005.3	1022.58	1018.02	1157.45	977.711	1066.02	0.917163	-0.12475	0.138939	-1.09032
Q8C7E9	Cstf2t	918.351	890.781	1050.49	1338.91	1324.54	1459.76	953.207	1374.4	0.693543	-0.527943	0.00297869	-1.44187
G3X920	Armc8	1522.22	1528.09	1746.42	1780.42	2073.52	2025.47	1598.91	1959.8	0.815852	-0.29362	0.0367307	-1.22571
Q9CU65	Zmym2	1722.52	1681.82	1765.6	1824.41	1882.95	1768.87	1723.31	1825.41	0.944069	-0.0830355	0.0668765	-1.05924
P63005	Pafah1b1	4323.05	3785.31	4299.97	4103.68	4044.74	3739.62	4136.11	3962.68	1.04377	0.0617981	0.452613	1.04377
P09055	Itgb1	4579.2	3996.93	4042.83	2754.39	2735.38	2617.43	4206.32	2702.4	1.55651	0.638317	0.00142754	1.55651
E9Q1G8	2007-09-01	245.164	228.147	196.748	197.836	272.444	264.39	223.353	244.89	0.912054	-0.132808	0.478323	-1.09643
Q91VU7	Pus7	3327.44	2873.5	2985.31	2535.9	2720.72	2428.68	3062.08	2561.77	1.1953	0.257374	0.0359545	1.1953
Q8BP47	Nars	3444.95	3496.92	3387.45	2888.09	3071.31	3025.31	3443.11	2994.9	1.14966	0.201201	0.00212088	1.14966
P70362	Ufd1l	3203.94	3267.89	3156.33	3184.39	3234.12	3079.03	3209.39	3165.85	1.01375	0.0197062	0.480214	1.01375
P30681	Hmgb2	7604.71	7247.61	7559.32	7114.28	8205.73	7983.32	7470.55	7767.78	0.961736	-0.0562879	0.445274	-1.03979
Q8C0C7	Farsa	2757.92	2793.7	2907.64	2823.66	2578.36	2542.8	2819.75	2648.27	1.06475	0.0905169	0.158816	1.06475
E0CXN5	Gpd1	3335.2	4251.38	3512.69	4083.84	2655.68	3340.31	3699.76	3359.94	1.10114	0.138993	0.533075	1.10114
P14576	Srp54	440.484	517.805	414.956	413.965	399.219	396.085	457.748	403.09	1.1356	0.183454	0.156776	1.1356
Q8CHC4	Synj1	2009.78	1903.61	2012.39	2070.65	2143.52	2031.7	1975.26	2081.96	0.948752	-0.0758975	0.0929343	-1.05402
E9Q0A7	Oxr1	1854.52	1943.5	2183.69	2392.32	2612.01	2930.87	1993.9	2645.07	0.75382	-0.407709	0.024321	-1.32658
Q68FG2	Sptbn2	628.88	591.638	582.648	528.761	541.584	523.776	601.055	531.374	1.13113	0.177771	0.00995176	1.13113
Q99J36	Thumpd1	3833.28	3728.59	3606.79	3404.01	3850.34	3967.97	3722.89	3740.77	0.995218	-0.00691485	0.927163	-1.0048
G3UZ26	Shmt1	4593.7	4512.39	4036.47	3887.14	3601.44	3696.68	4380.85	3728.42	1.17499	0.232648	0.0277798	1.17499
P31324	Prkar2b	1578.89	1838.77	1794	1559.77	1479.7	1366	1737.22	1468.49	1.183	0.242447	0.0517185	1.183
Q8VH51-2	Rbm39	3725.93	3329.4	3601.67	3812.42	4257.82	4012.57	3552.33	4027.6	0.881997	-0.181155	0.0524233	-1.13379
Q9QZD9	Eif3i	3161.2	3337.52	3491.61	3398.77	3052.11	2954.01	3330.11	3134.96	1.06225	0.0871213	0.303089	1.06225
Q9QZE7	Tsnax	4219.76	3973.26	4181.28	3780.46	4238.21	4187.76	4124.77	4068.81	1.01375	0.0197056	0.749966	1.01375
A0A0R4J0X5		20.6765	33.6402	33.6143	42.6503	29.6291	36.7054	29.3103	36.3283	0.806819	-0.309683	0.287652	-1.23944
Q8BI72	Cdkn2aip	2667.27	2825.29	2777.07	2782.03	3191.28	3106.73	2756.54	3026.68	0.910748	-0.134876	0.112484	-1.098
O88990	Actn3	824.938	1043.14	875.681	1258.34	955.772	890.051	914.586	1034.72	0.883897	-0.178051	0.411577	-1.13135
Q8BUR4	Dock1	1932.7	1948.88	2021.89	2027.79	1833.7	1907.24	1967.82	1922.91	1.02336	0.0333095	0.514495	1.02336
P54923	Adprh	2821.88	2721.34	3068.68	3671.52	3983.21	4159.17	2870.63	3937.97	0.728963	-0.456082	0.00373356	-1.37181
P22599	Serpina1b	881.706	1435.09	1242.68	1170.47	1165.45	1218.51	1186.49	1184.81	1.00142	0.00204665	0.992265	1.00142
Q8BVI4	Qdpr	4175.83	4223.41	3922.9	3449.33	3688.47	3405.49	4107.38	3514.43	1.16872	0.224928	0.00983668	1.16872
P84091	Ap2m1	4133.64	4127.77	4220.59	4075.21	4177.92	4124.8	4160.67	4125.98	1.00841	0.012079	0.457136	1.00841
F8VPK0	Ttc37	2049.65	1962.18	2013.15	1881.34	1935.81	1933.04	2008.33	1916.73	1.04779	0.0673468	0.041527	1.04779
Q8VE88-2	Fam114a2	2017.25	2028.88	2136.5	2099.83	2427.73	2363.05	2060.88	2296.87	0.897254	-0.156411	0.0925443	-1.11451
F8WHY8	Mta1	2172.05	2163.14	2166.89	2323.16	2395.83	2383.07	2167.36	2367.35	0.91552	-0.127336	0.000892757	-1.09228
Q8C0L8	Cog5	2101.07	1978.42	2305.9	2488.83	2756.13	2707.3	2128.46	2650.75	0.802965	-0.31659	0.0143195	-1.24538
Q60710	Samhd1	3258.21	3154.46	2821.23	2577	2395.21	2445.14	3077.97	2472.45	1.24491	0.316036	0.0131766	1.24491
Q6A078	Cep290	1706.18	1762.2	1608.26	1707.35	1671	1744.73	1692.21	1707.69	0.990935	-0.0131375	0.771292	-1.00915
Q8VCA8	Scrn2	1617.75	1651.89	1588.42	1504.68	1396.49	1218.18	1619.35	1373.12	1.17933	0.237964	0.0450404	1.17933
Q8BIQ5	Cstf2	237.042	240.273	183.169	223.426	160.534	184.862	220.161	189.607	1.16114	0.215546	0.3058	1.16114
F8VQL9	Ncor2	1663.26	1794.96	1624.88	1733.25	1721.38	1696.68	1694.37	1717.1	0.986759	-0.0192307	0.68793	-1.01342
Q99KD5	Unc45a	2775.27	2651.32	2581.56	2506.6	2311.69	2217.23	2669.38	2345.17	1.13825	0.186812	0.0338906	1.13825
Q99N15	Hsd17b10	2003.68	2722.22	2386.99	2262.01	2631.94	2728.1	2370.96	2540.68	0.933199	-0.0997432	0.536847	-1.07158
A2AL50	Agps	2635.98	2841.23	2609.38	2586.25	2596.32	2480.51	2695.53	2554.36	1.05527	0.0776071	0.160588	1.05527
P28740-1	Kif2a	14.2151	13.2996	17.4718	13.1548	18.1698	18.1303	14.9955	16.485	0.909647	-0.136621	0.515756	-1.09933
Q8BPI1	Dnaaf2	1023.67	1109.05	1538.38	2204.25	2443.84	2771.15	1223.7	2473.08	0.494808	-1.01506	0.00546984	-2.02099
E9Q481	Smek1	3015.36	2873.5	2877.16	2821.7	2922.45	2712.98	2922.01	2819.04	1.03652	0.0517538	0.249068	1.03652
A0A140LJB7		56.6758	52.5139	41.4956	53.8524	53.1673	54.502	50.2284	53.8406	0.932911	-0.100189	0.471256	-1.07191
Q02819	Nucb1	1907.41	2014.79	2029.01	1942.28	2308.49	3133.53	1983.74	2461.43	0.805927	-0.311278	0.248933	-1.24081
Q99JI4	Psmd6	3592.18	3386.81	3869.63	3766.48	4152.11	3783.44	3616.21	3900.68	0.927072	-0.109247	0.205082	-1.07867
Q8BX02	Kank2	2242.85	1908.3	1723.73	1570.46	1534.62	1687.78	1958.29	1597.62	1.22576	0.293673	0.0856261	1.22576
P17918	Pcna	6487.26	6247.89	6043.93	5678.14	6382.14	5737.06	6259.69	5932.45	1.05516	0.0774648	0.275574	1.05516
Q6NZF1	Zc3h11a	3120.22	2998.18	2968.03	2713.9	2882.18	2688.4	3028.81	2761.49	1.0968	0.133302	0.0250782	1.0968
Q6PAM1	Txlna	3282.4	3306.23	3112.74	3052.84	2963.84	2851.46	3233.79	2956.05	1.09396	0.129557	0.0300745	1.09396
B2RXQ2	Ppfia1	1404.25	1533.95	1379.42	1534.59	1543.3	1516.71	1439.21	1531.53	0.939716	-0.089703	0.129963	-1.06415
P32261	Serpinc1	2557.98	3850.83	3589.8	3149.44	2834.28	3263.67	3332.87	3082.46	1.08124	0.112681	0.57885	1.08124
F6ZFU0	Eef1d	23.4457	23.4699	24.8784	27.8512	26.1191	23.5805	23.9313	25.8503	0.925767	-0.111278	0.221834	-1.08018
Q60598	Cttn	5025.69	4996.55	5111.46	5215.98	4570.32	4784.83	5044.57	4857.04	1.03861	0.054652	0.386164	1.03861
Q8BJY1	Psmd5	2569.8	2718.5	2351.39	2399.31	2248.61	2454.48	2546.56	2367.47	1.07565	0.105207	0.219361	1.07565
Q9CWK8	Snx2	2743.42	2823.24	2668.63	2516.88	2345.55	2338.36	2745.1	2400.26	1.14366	0.193664	0.00935037	1.14366
Q91YP2	Nln	3004.93	3025.76	3117.2	3554.88	3547.03	3294.48	3049.3	3465.46	0.87991	-0.184572	0.0107137	-1.13648
B7ZWK0	Nek1	2792.07	2616.31	2830.82	2578.55	2760.98	2741.56	2746.4	2693.7	1.01957	0.0279544	0.580522	1.01957
P35487	Pdha2	3168.03	3023.32	4350.01	5308.47	6729.43	7006.29	3513.79	6348.06	0.553521	-0.85329	0.0135815	-1.80662
Q9ESK9	Rb1cc1	1719.2	1708.9	1762.76	2095	2238.19	2320.23	1730.29	2217.81	0.780179	-0.358123	0.00198747	-1.28176
Q99PP2	Znf318	2239.34	2099.87	2217.88	2539.29	2743.23	2728.1	2185.7	2670.21	0.81855	-0.288858	0.00352199	-1.22167
E9PZJ8	Ascc3	2518.66	2391	2477.3	2663.13	2552.13	2600.86	2462.32	2605.37	0.945093	-0.0814719	0.0444531	-1.0581
Q9Z204-3	Hnrnpc	103.752	104.93	122.303	105.341	107.47	91.9861	110.328	101.599	1.08592	0.118917	0.320818	1.08592
Q80U49	Cep170b	1434.43	1544.32	1366.6	1512.39	1382.45	1376.68	1448.45	1423.84	1.01728	0.0247228	0.736273	1.01728
B1AXI9	Cep131	1327.54	1329.57	1384.74	1594.3	1770.21	1871.09	1347.28	1745.2	0.771994	-0.373339	0.00869133	-1.29535
E9QP59	Lemd3	2527.89	2408.11	2530.95	2351.62	2375.7	2329.68	2488.98	2352.33	1.05809	0.0814641	0.0325973	1.05809
E9QL65	Cog3	2290.48	2133.61	2604.35	2682.55	2973.44	2756.91	2342.81	2804.3	0.835436	-0.259399	0.0477855	-1.19698
Q8VBW6	Nae1	2712.32	2759.38	3007.72	3156.84	3222.87	3250.66	2826.47	3210.12	0.880487	-0.183626	0.0160487	-1.13573
Q8C8R3-3	Ank2	16.3381	15.451	18.2315	11.0994	24.9835	14.6822	16.6735	16.9217	0.985334	-0.0213147	0.956149	-1.01488
P57722	Pcbp3	941.428	906.819	1116.87	1275.09	1631.05	1542.96	988.372	1483.03	0.666453	-0.585424	0.0168212	-1.50048
D3Z7P3	Gls	713.432	588.508	622.149	230.106	227.845	239.698	641.363	232.55	2.75796	1.4636	0.000401833	2.75796
P60229	Eif3e	3464.15	3330.97	3576.41	3530.52	3566.54	3397.92	3457.18	3498.33	0.988237	-0.0170707	0.662737	-1.0119
Q80XK6	Atg2b	2394.32	2352.76	2394.31	2478.24	2532.21	2445.14	2380.46	2485.2	0.957857	-0.0621176	0.0223006	-1.044
Q9CT10	Ranbp3	2827.51	2698.16	2837.65	2632.91	2759.12	2726.1	2787.77	2706.04	1.0302	0.0429283	0.236147	1.0302
Q3TEA8-2	Hp1bp3	7043.96	5807.92	6147.81	5590.69	5373.72	4568.83	6333.23	5177.75	1.22316	0.290617	0.0746627	1.22316
E9QAT0	Fmr1	455.622	441.039	382.861	373.165	356.376	333.018	426.507	354.186	1.20419	0.268062	0.0448995	1.20419
P17751	Tpi1	3781.86	3299.68	2952.74	3369.58	3018.46	3310.83	3344.76	3232.96	1.03458	0.0490485	0.693484	1.03458
Q8BVY0	Rsl1d1	3465.07	3338.89	3224.03	3114.6	2963.12	2793.06	3342.66	2956.93	1.13045	0.1769	0.029282	1.13045
Q9ET01	Pygl	2088.42	2023.6	1778.52	1825.23	1614.63	2145.27	1963.51	1861.71	1.05468	0.076809	0.603529	1.05468
Q62018	Ctr9	2788.01	2555.48	2814.39	2780.49	2958.68	2819.31	2719.29	2852.83	0.953193	-0.0691603	0.246515	-1.04911
Q9D1G1	Rab1b	1376	1372.6	1450.26	1276.02	1446.46	1356.43	1399.62	1359.64	1.02941	0.041814	0.51016	1.02941
Q91YI0	Asl	3325.6	3305.74	3012.09	3184.39	2865.56	3396.7	3214.48	3148.88	1.02083	0.0297436	0.740363	1.02083
O88543	Cops3	3013.05	2978.33	3137.33	3083.46	3573.46	3569.22	3042.9	3408.71	0.892684	-0.163779	0.097285	-1.12022
Q3TIX6	Fubp3	63.5065	58.2836	64.19	59.8132	58.1227	50.7203	61.9934	56.2187	1.10272	0.141063	0.160609	1.10272
Q9JJY4	Ddx20	2297.4	2178.89	2323.94	2165.81	2169.43	1988.99	2266.74	2108.08	1.07527	0.104694	0.0999003	1.07527
Q9QYB5-2	Add3	3068.89	3081.7	2869.84	2843.08	2806.2	2731.89	3006.81	2793.72	1.07627	0.106045	0.0485889	1.07627
A0A0R4J0Q9		1837.9	1783.22	2057.59	2347.93	2426.08	2466.16	1892.9	2413.39	0.784334	-0.35046	0.00457672	-1.27497
Q9CZS1	Aldh1b1	2311.89	2684.57	2215.5	2312.98	1981.85	1802.35	2403.99	2032.39	1.18284	0.242249	0.146976	1.18284
Q0VGB7	Ppp4r2	1528.86	1519.58	1534.1	1491.01	1622.48	1559.43	1527.51	1557.64	0.980659	-0.0281769	0.474419	-1.01972
Q9CYR6	Pgm3	3308.34	3431.2	3024.24	3185.62	2753.76	2701.85	3254.59	2880.41	1.12991	0.176203	0.127477	1.12991
P10711	Tcea1	2650.66	2601.45	2451.56	2255.12	2362.59	2195.54	2567.89	2271.08	1.13069	0.177203	0.0184589	1.13069
O35459	Ech1	6040.41	6014.46	5519.68	2097.26	1901.12	1862.86	5858.18	1953.75	2.99844	1.58421	2.93607e-05	2.99844
P62702	Rps4x	6024.16	6069.71	5815.08	5684.31	6184.23	5891.11	5969.65	5919.88	1.00841	0.0120776	0.777796	1.00841
Q8K448	Abca5	2176.3	1759.66	2721.81	2776.89	3237.01	3225.41	2219.26	3079.77	0.720592	-0.472746	0.053332	-1.38775
Q9CXY6	Ilf2	3649.87	3692.99	3867.26	3934.21	3978.15	4039.71	3736.71	3984.02	0.937923	-0.0924588	0.0277708	-1.06619
O55106	Strn	1919.41	1934.9	1921.14	1751.85	1712.09	1597.24	1925.15	1687.06	1.14113	0.19046	0.00694414	1.14113
Q8K212	Pacs1	2406.23	2508.45	2401.05	2595.3	2691.09	2692.84	2438.58	2659.74	0.916847	-0.125248	0.00965466	-1.09069
Q9DA79	Dpep3	2302.29	2161.68	2416.43	2599.31	2723.3	2929.21	2293.47	2750.61	0.833804	-0.26222	0.0195614	-1.19932
Q3UHU5	Mtcl1	1781.32	1911.23	1705.59	1725.44	1638.28	1370.23	1799.38	1577.98	1.1403	0.189418	0.145229	1.1403
E9Q5W5	Zzef1	1639.54	1635.85	1673.4	1758.43	1696.19	1725.93	1649.6	1726.85	0.955263	-0.0660294	0.02318	-1.04683
D3YYT1	Glyr1	2323.15	2277.46	2466.47	2512.57	2627.08	2628.89	2355.69	2589.51	0.909705	-0.136529	0.0272121	-1.09926
A0A1W2P6X9		1659.66	1536.5	1750.41	1996.03	1994.13	2049.39	1648.86	2013.18	0.81903	-0.288013	0.00485991	-1.22096
A0A0R4J055		1066.87	1195.4	1058.95	1210.86	1117.34	1026.75	1107.07	1118.32	0.989946	-0.014578	0.878708	-1.01016
Q8BT07	Cep55	3189.35	3043.56	3335.03	3048.01	3551.47	3358.88	3189.31	3319.45	0.960795	-0.0576998	0.484435	-1.04081
Q99JF8-2	Psip1	55.3835	46.4509	82.4215	75.6401	78.5637	93.2096	61.4186	82.4711	0.744729	-0.425213	0.156926	-1.34277
E0CX53	Tbc1d4	2239.43	2416.72	2278.56	2109.7	2029.03	1921.92	2311.57	2020.22	1.14422	0.194363	0.0189498	1.14422
E9QKZ2	Ipo9	1849.9	1769.44	1857.43	1954.82	1893.17	1840.06	1825.59	1896.02	0.962855	-0.0546089	0.180776	-1.03858
P05202	Got2	3429.81	4150.75	3499.21	3580.88	3467.85	4180.19	3693.26	3742.97	0.986717	-0.0192912	0.883597	-1.01346
Q91Y44	Brdt	1748.37	1913.58	2179.42	2695.19	3048.91	3353.54	1947.12	3032.55	0.642075	-0.639186	0.0088911	-1.55745
O55131	2007-09-01	65.9987	74.4192	79.3829	63.3074	63.0781	62.5105	73.2669	62.9653	1.16361	0.218604	0.058048	1.16361
P32507	Pvrl2	653.157	701.653	675.704	725.775	598.88	532.896	676.838	619.184	1.09311	0.128443	0.378725	1.09311
Q9D4H1	Exoc2	2818.01	2879.17	2878.58	2923.04	2729.8	2565.49	2858.59	2739.44	1.04349	0.0614193	0.321102	1.04349
A2AJ72	Fubp3	45.2299	45.9619	45.2938	43.2669	38.9205	40.9321	45.4952	41.0398	1.10856	0.148689	0.0251772	1.10856
P35922-9	Fmr1	83.4445	74.6148	67.6084	65.6712	57.9162	61.8431	75.2226	61.8102	1.21699	0.283321	0.0581712	1.21699
D3YYC3	Setdb1	2459.68	2404.1	2419.66	2381.43	2470.27	2267.51	2427.81	2373.07	1.02307	0.0329028	0.420021	1.02307
O35887	Calu	722.94	900.071	775.028	795.968	639.969	698.961	799.346	711.633	1.12326	0.167688	0.275512	1.12326
P16627	Hspa1l	123.228	127.911	122.683	125.382	167.967	117.68	124.607	137.01	0.909478	-0.136889	0.474411	-1.09953
E9Q7L1	Urb2	2522.54	2243.33	2698.35	2590.98	2682.52	2516.21	2488.07	2596.57	0.958215	-0.0615781	0.484347	-1.04361
Q9CQA3	Sdhb	4708.62	4413.03	4948.71	4013.75	4518.5	4088.54	4690.12	4206.93	1.11486	0.156857	0.0938185	1.11486
A0A0B4J1E2	Snw1	3143.57	2947.24	3101.35	3281.81	3230.4	3234.08	3064.05	3248.76	0.943145	-0.0844492	0.0406156	-1.06028
A2AEK1	Cstf2	74.9524	77.8419	63.8102	68.446	58.6389	62.1768	72.2015	63.0872	1.14447	0.194681	0.151475	1.14447
P97742	Cpt1a	3902.23	3492.62	3653.61	3655.29	3786.13	3158.78	3682.82	3533.4	1.04229	0.0597538	0.543266	1.04229
P48036	Anxa5	6951.46	6711.22	6045.64	5866.83	5743.31	6614.99	6569.44	6075.04	1.08138	0.112876	0.267507	1.08138
P62141	Ppp1cb	739.093	648.454	695.74	661.131	732.779	700.407	694.429	698.106	0.994733	-0.00761822	0.917596	-1.00529
D3Z041	Acsl1	3807.06	2758.4	3053.2	2484.51	2144.34	4073.75	3206.22	2900.87	1.10526	0.144389	0.672933	1.10526
A2BI12	Psip1	192.735	187.759	229.793	179.748	185.105	216.451	203.429	193.768	1.04986	0.070195	0.610639	1.04986
P27046	Man2a1	2310.97	2399.21	2492.59	2407.43	2214.44	2107.89	2400.92	2243.25	1.07029	0.0979968	0.197572	1.07029
Q8BH57	Wdr48	2255.22	2359.22	2382.25	2840.41	2762.53	2748.57	2332.23	2783.84	0.837775	-0.255364	0.000734816	-1.19364
Q3V089	Rbm44	1600.77	1682.89	2175.81	2514.62	3131.81	3176.02	1819.82	2940.82	0.618816	-0.692418	0.0158841	-1.61599
Q8CIN4	Pak2	2737.79	2976.18	2706.33	2363.85	2603.44	2564.49	2806.77	2510.59	1.11797	0.160881	0.0587282	1.11797
E9Q6A7	Bptf	1289.79	1264.93	1252.75	1316.61	1341.36	1338.53	1269.16	1332.17	0.952701	-0.0699044	0.00932963	-1.04965
Q8CG46	Smc5	19.1073	15.6466	21.1751	25.0763	29.4227	20.2436	18.643	24.9142	0.748288	-0.418334	0.11337	-1.33638
B2RX14	Zcchc11	2150.82	1943.9	1856.57	1872.61	1951.39	1786.67	1983.76	1870.22	1.06071	0.0850294	0.316964	1.06071
A0A0R4J0G0		1639.72	1607.59	1497.74	1817.11	1699.39	1636.51	1581.68	1717.67	0.920831	-0.118992	0.116865	-1.08598
Q9CW46	Raver1	1632.89	1603.48	1861.42	2169	2416.89	2529.01	1699.26	2371.63	0.716495	-0.480972	0.00739918	-1.39568
P54103	Dnajc2	2195.5	2202.46	2239.53	2312.98	2483.17	2376.62	2212.5	2390.92	0.925373	-0.111893	0.0257	-1.08064
Q60865	Caprin1	3218.71	3454.67	3371.68	3815.3	4101.62	4121.35	3348.35	4012.76	0.834427	-0.261142	0.0053036	-1.19843
Q8CG46-2	Smc5	13.6613	14.2775	16.4273	22.4043	27.6676	31.0328	14.7887	27.0349	0.547023	-0.870328	0.0098349	-1.82808
Q62311	Taf6	2227.53	2146.32	2078.01	2079.49	1986.8	1992.66	2150.62	2019.65	1.06485	0.0906473	0.0674558	1.06485
Q7TSI3	Ppp6r1	1698.52	1772.27	1609.78	1613.11	1488.89	1537.62	1693.52	1546.54	1.09504	0.130984	0.0682017	1.09504
A0A0R4J0E4		1811.04	1656.78	1771.78	1746.4	1819.56	1723.82	1746.53	1763.26	0.990514	-0.013751	0.774481	-1.00958
Q99K67	Aass	2227.9	2185.54	2509.3	2482.35	3205.11	2798.96	2307.58	2828.81	0.815743	-0.293813	0.0884836	-1.22588
A0A087WQS2	Bzw1	4916.4	4703.27	4549.89	4297.2	3903.1	3657.42	4723.19	3952.57	1.19496	0.256968	0.0229124	1.19496
P23953	Ces1c	3026.8	4570.18	3927.74	2792.11	2613.56	2346.15	3841.57	2583.94	1.48671	0.572125	0.0541607	1.48671
Q9JHI5	Ivd	4898.49	4877.34	4587.59	4983.92	4515.81	3995.44	4787.81	4498.39	1.06434	0.0899562	0.392997	1.06434
Q80Y84	Kdm5b	1561.91	1578.06	1545.59	1748.87	1743.06	1665.54	1561.85	1719.16	0.9085	-0.138442	0.00522701	-1.10072
Q9QXD6	Fbp1	1302.16	1167.24	2260.04	3244.4	4349.5	4872.26	1576.48	4155.39	0.379382	-1.39828	0.0119865	-2.63586
P54729	Nub1	2268.79	2060.27	1973.94	1969.01	1928.06	1802.46	2101	1899.84	1.10588	0.145196	0.116825	1.10588
Q8C570	Rae1	3021.17	2819.13	2854.18	2473.92	2668.69	2248.93	2898.16	2463.85	1.17627	0.234225	0.033373	1.17627
Q99KY4	Gak	2391.46	2316.97	2331.45	2384	2482.24	2360.27	2346.63	2408.84	0.974174	-0.0377482	0.228091	-1.02651
Q04447	Ckb	1753.07	1451.42	1418.92	1574.98	1256.5	1728.83	1541.14	1520.1	1.01384	0.0198254	0.91018	1.01384
Q61183	Papola	158.766	204.971	188.677	173.582	203.791	208.554	184.138	195.309	0.942803	-0.084971	0.555938	-1.06067
Q9Z1T6	Pikfyve	41.0761	32.2711	32.6647	30.5232	34.6878	24.5815	35.3373	29.9308	1.18063	0.239559	0.258141	1.18063
Q61233	Lcp1	1850.73	2165.49	2196.42	2144.23	1786.42	2934.1	2070.88	2288.25	0.905006	-0.144001	0.575053	-1.10497
Q9CXT8	Pmpcb	2381.95	2502.97	2733.58	2030.26	1766.08	1644.18	2539.5	1813.51	1.40033	0.485762	0.00914649	1.40033
P10852-2	Slc3a2	4957.38	5236.04	4863.82	5188.44	4624.52	4471.61	5019.08	4761.52	1.05409	0.0759997	0.352405	1.05409
P28738	Kif5c	357.132	357.134	297.116	250.66	239.821	211.334	337.127	233.938	1.44109	0.527165	0.0112484	1.44109
Q8K297	Colgalt1	3815.74	4629.73	4572.97	4374.79	4169.45	3833.83	4339.48	4126.02	1.05173	0.0727702	0.524005	1.05173
F8VQ05	Fryl	1908.15	2080.31	2142.48	2178.04	2309.11	2045.61	2043.65	2177.59	0.938492	-0.0915844	0.26502	-1.06554
Q922U1	Prpf3	3718.73	3514.23	3457.71	3177.91	3394.45	3222.18	3563.56	3264.85	1.09149	0.126303	0.0443524	1.09149
Q8R3N6	Thoc1	3165.91	3023.71	2896.05	2827.97	3000.49	2851.57	3028.56	2893.34	1.04673	0.0658929	0.227019	1.04673
Q925J9	Med1	1948.49	2113.86	1979.73	2039.92	2267.92	2314.56	2014.03	2207.47	0.91237	-0.132309	0.122	-1.09605
Q91YR9	Ptgr1	3204.68	3779.15	3133.35	3219.12	3328.48	3051.45	3372.39	3199.68	1.05398	0.0758437	0.475791	1.05398
Q9DBF1	Aldh7a1	3481.59	3641.94	3417.55	3636.07	3443.18	3340.75	3513.69	3473.33	1.01162	0.0166674	0.730675	1.01162
Q5I043	Usp28	2313.46	2038.17	1994.73	1865.62	1865.71	1540.41	2115.45	1757.25	1.20385	0.26765	0.0719101	1.20385
Q8BH64	Ehd2	2971.7	2075.13	2282.07	1774.97	1767.94	2441.91	2442.97	1994.94	1.22458	0.292289	0.271218	1.22458
A2APR8	Bub1	153.32	173.58	134.362	133.912	141.848	103.888	153.754	126.549	1.21497	0.280924	0.16802	1.21497
Q9Z1J3	Nfs1	2628.87	2678.5	2568.26	2289.24	2085.4	2153.5	2625.21	2176.05	1.20641	0.270723	0.0027025	1.20641
Q8CHP8	Pgp	2134.67	2202.65	2710.13	3868.95	4895.21	5147.33	2349.15	4637.16	0.506592	-0.981104	0.00605394	-1.97397
P97927	Lama4	1947.93	1293.58	1264.05	1340.56	1054.05	1511.6	1501.85	1302.07	1.15344	0.205937	0.48521	1.15344
Q9JIF0	Prmt1	5628.26	5203.87	5366.89	5292.85	5186.96	4664.15	5399.67	5047.99	1.06967	0.097164	0.201474	1.06967
O08901	Bub1	103.198	108.451	86.8844	87.7671	73.0921	71.0751	99.5111	77.3114	1.28715	0.364176	0.0565877	1.28715
F8WIV2	Serpinb6a	4953.78	4747.48	4801.62	4157.74	4680.89	3924.81	4834.29	4254.48	1.13628	0.184322	0.0667697	1.13628
Q9WVJ2	Psmd13	3984.94	3743.06	4214.13	4422.07	4657.56	4563.6	3980.71	4547.74	0.875315	-0.192125	0.0203981	-1.14245
Q3UZG4	Aimp1	2867.02	2713.12	2690.09	2623.56	2823.54	2900.84	2756.74	2782.65	0.990691	-0.0134928	0.807545	-1.0094
Q9D554	Sf3a3	3833.56	3540.05	3839.91	3678.2	4050.73	3769.87	3737.84	3832.93	0.97519	-0.0362441	0.559238	-1.02544
O08759	Ube3a	2179.16	2269.25	2323.66	2692.72	2689.65	2698.07	2257.36	2693.48	0.838082	-0.254837	0.000495008	-1.1932
Q91ZJ5	Ugp2	2940.13	3260.56	3092.14	2898.89	3244.34	3246.87	3097.61	3130.03	0.989641	-0.0150225	0.837377	-1.01047
Q80SW1	Ahcyl1	1540.31	1410.05	1362.04	1365.02	1315.14	1321.51	1437.47	1333.89	1.07765	0.107889	0.135497	1.07765
Q91XV3	Basp1	4461.33	5485.02	5045.85	3930.51	5662.26	6152.83	4997.4	5248.53	0.952152	-0.0707366	0.750238	-1.05025
A0A0A0MQD7	Ralgapa2	1308.34	1451.13	1439.43	1474.26	1434.48	1319.62	1399.63	1409.45	0.993033	-0.0100868	0.887484	-1.00702
E9PXC0	Srp54c	15.2305	19.6561	17.5668	21.4793	14.763	19.5762	17.4845	18.6062	0.939714	-0.0897071	0.660988	-1.06415
P54071	Idh2	3967.68	4194.47	3876.37	3749.94	3437.08	3716.59	4012.84	3634.54	1.10409	0.142852	0.0508302	1.10409
Q91W39	Ncoa5	368.393	334.642	457.116	455.382	532.086	523.553	386.717	503.674	0.767793	-0.381211	0.055977	-1.30243
A2A4P0	Dhx8	1715.14	1646.81	1761.71	1534.38	1751.32	1633.39	1707.89	1639.7	1.04159	0.0587833	0.391408	1.04159
Q61687	Atrx	1996.3	1956.22	1882.78	1779.39	1651.59	1766.2	1945.1	1732.39	1.12278	0.167078	0.0154124	1.12278
Q99ME9	Gtpbp4	4135.49	3623.76	4125.25	3659.29	3936.96	3478.34	3961.5	3691.53	1.07313	0.101828	0.277971	1.07313
O08599	Stxbp1	2778.59	2690.83	2784.29	2630.75	2792.57	2642.12	2751.24	2688.48	1.02334	0.0332895	0.356665	1.02334
Q62465	Vat1	3638.42	3629.13	3483.92	3117.07	3126.75	2868.48	3583.82	3037.43	1.17989	0.238647	0.00511295	1.17989
Q6NZD2	Snx1	2519.12	2492.8	2589.53	2504.45	2517.24	2640.9	2533.82	2554.2	0.992021	-0.0115575	0.716217	-1.00804
S4R2P6	2014-09-01	3098.8	3187.51	3049.41	2804.95	2851.01	2475.28	3111.91	2710.41	1.14813	0.199286	0.0325476	1.14813
Q6GT24	Prdx6	4568.5	4790.31	4210.05	4220.94	4339.17	4114.68	4522.95	4224.93	1.07054	0.0983377	0.1751	1.07054
Q9DBC3	Cmtr1	3040.93	2683	2803.47	2463.65	2747.25	2475.28	2842.47	2562.06	1.10945	0.149839	0.116012	1.10945
P63087-2	Ppp1cc	454.607	506.755	552.737	758.353	883.196	951.116	504.7	864.222	0.583993	-0.775976	0.00470667	-1.71235
Q3UGX2	Sptb	1154.19	1335.34	1045.18	1282.59	1349.31	1356.88	1178.24	1329.59	0.886163	-0.174356	0.160009	-1.12846
Q8BH95	Echs1	3953.83	4266.64	4065.05	3701.53	3694.04	3476.67	4095.17	3624.08	1.12999	0.17631	0.0160288	1.12999
P70372	Elavl1	2925.17	2977.06	3011.23	3231.66	3386.39	3466.89	2971.15	3361.65	0.883839	-0.178145	0.00601029	-1.13143
A0A0A6YWM8	Map4k4	845.43	895.964	886.126	911.997	842.831	811.079	875.84	855.302	1.02401	0.0342329	0.573727	1.02401
Q61578	Fdxr	2353.43	3065.95	2677.94	3137.73	2889.93	2469.05	2699.11	2832.24	0.952995	-0.0694598	0.663368	-1.04932
Q9CXF7	Chd1l	1632.43	1506.67	1691.63	2138.48	2404.4	2509.76	1610.24	2350.88	0.684953	-0.545922	0.00385462	-1.45995
Q62384	Zpr1	1837.81	2012.35	1801.4	1864.18	1862.92	1792	1883.85	1839.7	1.024	0.0342161	0.558865	1.024
Q61823	Pdcd4	2378.91	2236.49	2160.24	2893.75	3362.86	3414.16	2258.55	3223.59	0.700631	-0.513274	0.00556027	-1.42729
G3X9Y5	Ube4a	1998.05	1887.96	2284.54	2387.6	2451.58	2508.43	2056.85	2449.2	0.839804	-0.251876	0.0334204	-1.19075
Q99JX4	Eif3m	2814.04	2381.41	2700.44	2601.16	2880.94	2744.46	2631.96	2742.19	0.959805	-0.0591874	0.510142	-1.04188
Q3TDN2	Faf2	2259.28	2339.46	2445.11	2427.57	2521.47	2297.32	2347.95	2415.45	0.972054	-0.0408923	0.468514	-1.02875
P62962	Pfn1	4391.08	4159.16	4715.97	4146.23	5406.75	4925.65	4422.07	4826.21	0.916261	-0.126169	0.370762	-1.09139
G3X8U8	Parg	1756.4	1826.74	1959.6	2064.99	2300.13	2325.79	1847.58	2230.3	0.828399	-0.271603	0.0200103	-1.20715
P62137	Ppp1ca	554.758	527.193	521.306	488.475	480.777	462.6	534.419	477.284	1.11971	0.163123	0.0112821	1.11971
O08811	Ercc2	2172.97	2000.52	2350.34	2392.94	2554.61	2442.47	2174.61	2463.34	0.882789	-0.179859	0.0610704	-1.13277
P97819	Pla2g6	747.955	750.94	910.719	1298.32	1327.22	1546.63	803.205	1390.72	0.577545	-0.791996	0.00348229	-1.73147
Q920I9	Wdr7	1231.91	1207.72	1308.11	1371.08	1390.2	1489.35	1249.25	1416.88	0.88169	-0.181656	0.0242905	-1.13418
P47199	Cryz	3127.32	3351.11	2827.87	2777.2	2381.27	2272.85	3102.1	2477.11	1.25231	0.324589	0.0441468	1.25231
A6H630	Armt1	2481.83	2248.42	3197.73	3668.95	4204.76	4085.32	2642.66	3986.34	0.662928	-0.593075	0.014977	-1.50846
Q8JZX4	Rbm17	2557.24	2370.46	2512.53	2444.43	2570.1	2423.78	2480.08	2479.44	1.00026	0.000372345	0.993382	1.00026
Q8BWZ3	Naa25	2268.97	2130.68	2411.02	2749.25	2621.3	2721.21	2270.22	2697.25	0.84168	-0.248657	0.00892275	-1.1881
Q8K4P0	Wdr33	2216.17	2113.17	2466	2497.36	2345.55	2559.26	2265.11	2467.39	0.91802	-0.123403	0.174003	-1.0893
Q8VCM7	Fgg	2488.29	4152.9	3742.87	3187.98	2860.4	3455.21	3461.35	3167.86	1.09265	0.127826	0.608878	1.09265
Q8R016	Blmh	4270.44	3989.3	4001.62	3652.72	3545.79	3420.17	4087.12	3539.56	1.1547	0.207515	0.00855222	1.1547
P70333	Hnrnph2	420.269	417.765	368.618	365.046	342.439	397.976	402.217	368.487	1.09154	0.126362	0.221224	1.09154
B1AR17	Chd3	1269.94	1149.05	1096.93	1027	1031.65	979.257	1171.97	1012.64	1.15735	0.210825	0.041731	1.15735
Q80WJ7	Mtdh	729.955	789.274	766.292	665.345	754.459	701.408	761.84	707.071	1.07746	0.107634	0.153148	1.07746
O08663	Metap2	2162.36	1965.21	2034.61	2623.35	2561.94	2512.65	2054.06	2565.98	0.800497	-0.321032	0.00149075	-1.24922
A0A1B0GR08		2310.6	2209.69	2262.32	2129.43	2059.17	1991.99	2260.87	2060.2	1.0974	0.134096	0.0151442	1.0974
Q8BGS1	Epb41l5	1713.01	1748.31	1657.36	1784.43	1744.09	1492.35	1706.23	1673.62	1.01948	0.0278344	0.749082	1.01948
Q8BGH2	Samm50	2188.39	2677.62	2412.44	2468.78	2280.93	2333.91	2426.15	2361.21	1.0275	0.0391444	0.691282	1.0275
P37804	Tagln	3927.99	2582.67	2744.69	1829.24	2378.9	2527.45	3085.12	2245.2	1.3741	0.458483	0.151239	1.3741
P62908	Rps3	5760.26	6592.99	6331.74	6524.47	7012.2	7299.71	6228.33	6945.46	0.896748	-0.157225	0.0984083	-1.11514
Q921X9	Pdia5	5464.32	5533.72	5172.9	4902.73	4052.38	3257.66	5390.31	4070.92	1.3241	0.405013	0.0537884	1.3241
Q80X68	Csl	457.56	566.016	801.52	1297.6	1656.55	1994.77	608.365	1649.64	0.368787	-1.43914	0.00988959	-2.71159
E9PZP8	Herc1	1336.68	1341.11	1318.46	1496.46	1559.2	1455.43	1332.08	1503.7	0.885872	-0.174829	0.00517971	-1.12883
Q5SFM8	Rbm27	2657.3	2401.76	2772.8	2923.34	3261.48	3274.79	2610.62	3153.2	0.827926	-0.272426	0.0268997	-1.20784
Q5PPR2	Exoc1	122.213	84.4917	124.867	103.286	107.16	69.9628	110.524	93.4696	1.18246	0.241789	0.387169	1.18246
P49135	Ercc3	1806.89	1641.33	2031.58	1936.32	1997.64	1934.04	1826.6	1956	0.933845	-0.0987456	0.323401	-1.07084
Q9DBS5	Klc4	1222.41	1394.8	1249.52	1346.52	1206.85	1186.14	1288.91	1246.5	1.03402	0.0482648	0.59484	1.03402
A2AT37	Upf2	2286.97	2216.64	2354.8	2592.01	2728.05	2595.85	2286.14	2638.64	0.866408	-0.206881	0.00417381	-1.15419
P28741	Kif3a	1939.25	1985.36	2351.96	2763.53	3115.19	3234.42	2092.19	3037.71	0.688738	-0.537972	0.00796464	-1.45193
Q8C483	Sars	3805.5	3410.86	3294.39	3752.41	3063.78	3093.71	3503.58	3303.3	1.06063	0.0849232	0.503552	1.06063
O35594	Ift81	1656.98	1877.69	1854.86	2512.77	2799.39	3200.6	1796.51	2837.59	0.633112	-0.659467	0.00790638	-1.5795
Q9D7H3	RtcA	2487.37	2685.64	2581.08	2672.68	3681.86	3678.66	2584.7	3344.4	0.772843	-0.371752	0.089633	-1.29392
A2AL36	Cntrl	1365.94	1307.76	1299.28	1305.92	1376.05	1379.68	1324.33	1353.88	0.978169	-0.0318444	0.406086	-1.02232
Q61136	Prpf4b	3060.49	2975.5	3052.54	3273.69	3574.29	3484.35	3029.51	3444.11	0.879621	-0.185047	0.0112223	-1.13685
Q8VCH0	Acaa1b	111.506	105.517	94.4809	80.3676	96.0108	94.2106	103.835	90.1963	1.15121	0.203147	0.123989	1.15121
Q3V0C5-5	Usp48	1704.98	1510.39	1593.64	1440.55	1711.68	1532.51	1603	1561.58	1.02653	0.0377709	0.692925	1.02653
A0A0A6YW06	Enah	1860.89	1942.62	1807.58	1818.65	1804.18	1762.08	1870.36	1794.97	1.042	0.0593588	0.152784	1.042
Q64378	Fkbp5	4034.97	3977.86	3918.72	3652.51	3309.79	3274.57	3977.18	3412.29	1.16555	0.221007	0.0107019	1.16555
Q9D2H9	Dnaaf1	905.982	928.724	1561.55	2610.4	3629.62	4090.21	1132.09	3443.41	0.328769	-1.60486	0.00900626	-3.04165
Q60932	Vdac1	3378.95	3612.61	3307.3	3522.3	3496.34	3597.13	3432.95	3538.59	0.970147	-0.0437244	0.337373	-1.03077
Q9CZN7	Shmt2	2908.37	4193.19	3219.28	1578.88	1874.69	1902.57	3440.28	1785.38	1.92692	0.946295	0.0144843	1.92692
Q9R099	Tbl2	2243.31	2351.69	2448.15	2640.72	2394.9	2469.16	2347.72	2501.59	0.938489	-0.091589	0.176264	-1.06554
Q80TR8	Vprbp	2539.24	2436.47	2326.98	2228.09	2180.79	2085.09	2434.23	2164.66	1.12453	0.169327	0.0222245	1.12453
Q6PHQ8	Naa35	2789.95	2516.76	2821.13	2771.14	2919.35	2602.86	2709.28	2764.45	0.980043	-0.029083	0.699691	-1.02036
D3YZ62	Myo5a	1409.42	1397.44	1322.35	1404.07	1443.57	1458.32	1376.4	1435.32	0.958952	-0.0604691	0.136595	-1.0428
Q8BFZ9	Erlin2	2253.93	2222.31	2272.67	2375.26	2456.33	2500.31	2249.64	2443.97	0.920486	-0.119533	0.00790434	-1.08638
Q8BTS4	Nup54	3459.07	3384.75	3602.43	3602.67	3961.84	4004.34	3482.08	3856.28	0.902964	-0.14726	0.0584538	-1.10746
Q6P1Y9	Exoc1	36.3685	38.8232	38.3621	46.6584	43.463	43.0455	37.8513	44.389	0.852718	-0.22986	0.00876583	-1.17272
Q9D4H8	Cul2	3186.49	3030.55	3344.53	3394.04	3547.65	3584.79	3187.19	3508.83	0.908335	-0.138704	0.0406105	-1.10092
Q8BK64	Ahsa1	2612.81	2705.4	2957.3	3061.68	3438.74	3276.91	2758.5	3259.11	0.846398	-0.240592	0.0289492	-1.18148
O35134	Polr1a	1903.35	1754.87	1820.96	1737.77	1844.03	1617.93	1826.39	1733.24	1.05374	0.0755233	0.299248	1.05374
Q9ERG2	Strn3	1642.58	1756.14	1666.66	1700.67	1629.4	1546.08	1688.46	1625.38	1.03881	0.054928	0.326569	1.03881
Q921T2-2	Tor1aip1	2416.85	2274.33	2364.11	2046.91	2048.75	2035.82	2351.76	2043.83	1.15067	0.20247	0.00180878	1.15067
Q3TGM7	Hbs1l	1985.96	2296.34	2040.69	2313.5	2480.38	2399.76	2107.66	2397.88	0.878969	-0.186115	0.0535535	-1.1377
P58854	Tubgcp3	2271.65	2221.62	2184.93	2139.81	2085.4	2041.71	2226.07	2088.97	1.06563	0.0917027	0.0224218	1.06563
Q8BP00	Iqcb1	3786.57	3411.35	3321.74	2802.69	2683.24	2306.21	3506.55	2597.38	1.35003	0.432997	0.0116722	1.35003
Q8BH59	Slc25a12	1907.87	1839.06	1923.99	1881.96	1805.52	1862.86	1890.31	1850.11	1.02172	0.0310067	0.311475	1.02172
Q3TPX4	Exoc5	3341.1	3392.87	3417.36	3317.47	3103.01	2739.23	3383.78	3053.24	1.10826	0.148295	0.124178	1.10826
Q3UHJ0	Aak1	1297.82	1267.28	1317.51	1361.01	1424.99	1369.11	1294.2	1385.04	0.934418	-0.0978599	0.0217009	-1.07018
P54731	Faf1	1928.73	1911.43	1948.77	1780.52	1932.3	1808.13	1929.64	1840.32	1.04854	0.0683802	0.135683	1.04854
P46735	Myo1b	2766.5	2318.05	2229.18	2509.79	1977	2038.38	2437.91	2175.06	1.12085	0.164592	0.328851	1.12085
P70296	Pebp1	4951.29	4338.41	4349.16	5666.32	5707.9	5598.36	4546.29	5657.53	0.803582	-0.315483	0.00561706	-1.24443
Q99LE6	Abcf2	3467.93	3742.18	3500.82	3622.81	3233.09	3304.49	3570.31	3386.8	1.05418	0.076128	0.282021	1.05418
Q91V12-4	Acot7	2815.15	2790.48	3296.19	3853.74	4636.19	4830.55	2967.27	4440.16	0.668281	-0.581474	0.0124425	-1.49638
Q3UKJ7	Smu1	2956.28	2586.78	2914.76	2927.76	2865.67	2767.7	2819.27	2853.71	0.987933	-0.0175154	0.79785	-1.01221
Q9JHW4	Eefsec	2684.99	2490.75	2732.35	2676.18	2550.07	2547.36	2636.03	2591.2	1.0173	0.0247446	0.626853	1.0173
Q3UM45	Ppp1r7	2078.82	2099.87	2097.38	2314.52	2385.51	2427.12	2092.02	2375.72	0.880586	-0.183464	0.00106996	-1.13561
Q8R3F9	Tut1	1177.27	1095.65	1214.77	1199.96	1316.69	1338.64	1162.56	1285.1	0.90465	-0.144568	0.0921616	-1.1054
Q3TZZ7	Esyt2	2002.85	1664.12	1714.33	1532.23	1549.7	1642.74	1793.77	1574.89	1.13898	0.187741	0.119852	1.13898
P28474	Adh5	4676.68	4773.49	4146.81	4118.07	3742.77	3501.37	4532.33	3787.4	1.19668	0.259043	0.048171	1.19668
O54724	Ptrf	5236.24	4033.89	3840.1	3397.95	3103.21	3802.46	4370.08	3434.54	1.27239	0.347542	0.123912	1.27239
Q8BVE3	Atp6v1h	2573.67	2584.23	2707.85	2671.55	2697.8	2791.28	2621.92	2720.21	0.963866	-0.0530962	0.156058	-1.03749
Q80VC9	Camsap3	1208.84	1324.88	1092.27	1316.2	1146.45	1201.05	1208.66	1221.23	0.989707	-0.0149264	0.887942	-1.0104
Q8C052	Map1s	2305.34	2483.9	2272.29	2108.06	2077.03	2001.34	2353.84	2062.14	1.14145	0.190874	0.0161611	1.14145
G5E8I8	Cherp	3297.81	3546.6	3365.42	3638.02	3502.95	3801.79	3403.28	3647.59	0.933021	-0.100018	0.0986124	-1.07179
D3YTQ3	Hnrnpdl	3591.81	3303.68	3647.53	3875.83	4332.15	4076.64	3514.34	4094.87	0.858229	-0.220565	0.0267432	-1.16519
Q8BZW8	Nhlrc2	2276.54	2239.71	2050.66	2073.42	1949.12	1883.1	2188.97	1968.55	1.11197	0.153121	0.0694571	1.11197
Q4FZC9	Syne3	1530.89	1513.52	1416.74	1338.6	1289.95	1151.66	1487.05	1260.07	1.18013	0.238949	0.0267007	1.18013
Q6P9Q6	Fkbp15	1805.69	1936.95	1799.41	1763.46	1632.8	1618.71	1847.35	1671.66	1.1051	0.144179	0.0523017	1.1051
F6U2C2	Atxn2	100.983	105.321	123.252	158.474	179.427	171.403	109.852	169.768	0.647071	-0.628003	0.00281118	-1.54542
B1ART2	Vps13d	1457.23	1409.27	1419.4	1367.79	1402.69	1345.31	1428.63	1371.93	1.04133	0.0584288	0.062818	1.04133
E9PWW9	Rsf1	2073.19	1962.09	1840.34	1843.93	1933.74	1801.79	1958.54	1859.82	1.05308	0.0746156	0.272703	1.05308
D3Z7D5	Col6a2	83.2599	79.3088	69.7924	5.03582	71.8533	69.7403	77.4537	48.8765	1.58468	0.664194	0.269084	1.58468
Q9CWS0	Ddah1	4020.75	4190.75	3856.34	3696.91	3054.49	2665.26	4022.61	3138.89	1.28154	0.35788	0.0489365	1.28154
Q80X41	Vrk1	2695.89	2685.06	2713.45	2805.88	2752.52	2815.98	2698.13	2791.46	0.966567	-0.0490582	0.0119644	-1.03459
Q9DC23	Dnajc10	2952.13	3053.14	3183.39	3463.31	3396.72	3720.82	3062.89	3526.95	0.868424	-0.203529	0.0177209	-1.15151
Q99PG2	Ogfr	2082.24	2397.45	2303.91	2082.77	2242.63	2489.63	2261.2	2271.68	0.995388	-0.00666891	0.947948	-1.00463
Q6ZQ73	Cand2	1640.37	1509.02	1532.68	1651.85	1759.79	1603.36	1560.69	1671.67	0.933613	-0.0991032	0.145031	-1.07111
E9QN31	Nop2	2536.66	2636.45	2739.09	2245.26	2400.58	2083.76	2637.4	2243.2	1.17573	0.233558	0.0221231	1.17573
Q08288	Lyar	2567.77	2411.44	3626.07	4593.9	5980.96	6020.03	2868.43	5531.63	0.51855	-0.947445	0.0116447	-1.92845
Q8C845	Efhd2	1810.86	2048.92	1827.99	1834.27	1799.22	1602.14	1895.92	1745.21	1.08636	0.1195	0.22574	1.08636
H7BX88	Crat	2694.87	2765.54	3566.25	5098.31	5381.67	5708.03	3008.89	5396	0.557614	-0.842661	0.00194488	-1.79336
Q99KP6	Prpf19	3085.79	2856.78	2985.69	2764.15	2971.69	2821.98	2976.09	2852.61	1.04329	0.0611357	0.244808	1.04329
E9PX68	Slc4a1ap	1821.1	1918.76	1874.04	1820.29	1811.2	1812.8	1871.3	1814.76	1.03115	0.0442594	0.117015	1.03115
Q9D0F3	Lman1	3040.46	3189.27	3104.48	2798.37	2131.23	2201.99	3111.4	2377.2	1.30885	0.388304	0.0272681	1.30885
B2RQG2	Phf3	1864.3	1821.56	1984.86	1991.82	2094.17	2216.9	1890.24	2100.96	0.899702	-0.152482	0.060737	-1.11148
A0A0R4J187		3023.94	2893.06	2932.89	2507.74	2774.92	2666.37	2949.96	2649.68	1.11333	0.154881	0.0257453	1.11333
Q9D906	Atg7	1802.73	1880.23	1978.31	2027.28	2237.36	2217.01	1887.09	2160.55	0.87343	-0.195235	0.0312106	-1.14491
Q91WG4	Elp2	2080.39	1889.33	2095.29	2027.28	2131.03	1940.05	2021.67	2032.79	0.994531	-0.00791129	0.903698	-1.0055
Q6XLQ8	Calu	519.682	600.048	535.075	582.511	515.155	573.272	551.602	556.979	0.990345	-0.013997	0.876295	-1.00975
P68510	Ywhah	4699.2	4796.76	4611.33	4279.01	4363.33	3689.79	4702.43	4110.71	1.14395	0.194019	0.0536609	1.14395
Q3TML0	Pdia6	4983.96	5218.73	5307.26	5106.53	5813.82	5936.16	5169.98	5618.84	0.920116	-0.120112	0.179195	-1.08682
Q9CXF4	Tbc1d15	2972.71	2829.3	3057.29	3458.17	3436.05	3281.47	2953.1	3391.9	0.870634	-0.199862	0.00717531	-1.14859
Q6PDL0	Dync1li2	2917.6	2957.7	3349.18	3529.6	4124.34	3985.32	3074.83	3879.75	0.792531	-0.33546	0.0236532	-1.26178
Q6P1F6	Ppp2r2a	1699.35	1816.18	1698.57	1711.05	1539.06	1465.1	1738.03	1571.74	1.1058	0.145096	0.1146	1.1058
Q9DBY8	Nvl	2407.15	2506.49	2354.52	2086.78	2258.22	1994	2422.72	2113	1.14658	0.197335	0.0256243	1.14658
Q80UM7	Mogs	3943.86	3762.62	3773.54	3519.32	3234.02	3079.03	3826.67	3277.46	1.16757	0.223514	0.0178894	1.16757
P53395	Dbt	2841.91	3239.63	2849.33	2277.01	2335.13	2233.47	2976.96	2281.87	1.30461	0.383622	0.00668169	1.30461
O70209	Pdlim3	2093.41	1743.03	1652.61	1416.92	1521.62	1350.76	1829.68	1429.77	1.27971	0.355814	0.0493022	1.27971
Q62376	Snrnp70	4217	4008.37	4453.23	4396.48	3790.88	3866.53	4226.2	4017.96	1.05183	0.0728966	0.4161	1.05183
P62806	Hist1h4a	16300.5	12867.6	13788.1	12419.2	15688.8	15107.1	14318.7	14405	0.994009	-0.00866912	0.955009	-1.00603
Q9Z2U1	Psma5	3136.55	3245.11	3193.07	3370.81	3601.34	3651.86	3191.58	3541.34	0.901235	-0.150025	0.0190795	-1.10959
O88477	Igf2bp1	3352.18	3338.99	2987.11	2649.97	2637.92	2360.49	3226.09	2549.46	1.2654	0.339596	0.0113407	1.2654
Q99P31	Hspbp1	917.982	929.507	1030.55	1257.82	1271.89	1287.14	959.346	1272.28	0.754035	-0.407296	0.0010429	-1.3262
O70252	Hmox2	3145.69	3081.31	3122.71	2998.98	3297.61	3048.78	3116.57	3115.12	1.00046	0.000669834	0.988491	1.00046
P06909	Cfh	1334.47	1842.39	1642.16	1148.27	940.493	1436.18	1606.34	1174.98	1.36712	0.45114	0.104469	1.36712
Q61035	Hars	2996.25	3132.26	3361.33	3403.8	3835.58	3801.02	3163.28	3680.13	0.859556	-0.218337	0.0416496	-1.16339
O35593	Psmd14	2514.32	2598.61	2630.84	2693.96	2796.91	2709.42	2581.26	2733.43	0.944329	-0.0826388	0.0322948	-1.05895
O35864	Cops5	2559.55	2619.63	2859.3	2743.91	2752.21	2639.01	2679.49	2711.71	0.988119	-0.0172427	0.76011	-1.01202
Q99LC5	Etfa	4263.06	4464.86	4199.98	3969.46	3762.18	3778.21	4309.3	3836.62	1.1232	0.167619	0.0104546	1.1232
Q61029	Tmpo	95.4443	84.2961	77.1989	69.9876	68.8594	73.1884	85.6464	70.6785	1.21178	0.277122	0.0519946	1.21178
Q3U7R1	Esyt1	1757.87	1522.61	1557.75	1451.34	1362.63	1801.68	1612.74	1538.55	1.04822	0.0679455	0.65258	1.04822
F6ZS70	Mark2	1355.6	1379.05	1399.08	1591.63	1527.71	1775.54	1377.91	1631.63	0.844501	-0.243829	0.0281055	-1.18413
Q9DBG7	Srpr	2984.53	3235.62	2962.81	2949.96	2798.77	2794.51	3060.99	2847.75	1.07488	0.104176	0.103248	1.07488
Q9CZ30	Ola1	2610.69	3267.5	2901.65	3374.62	3524.84	3730.27	2926.61	3543.24	0.82597	-0.275838	0.0462798	-1.2107
E0CZ22	Mroh1	1652.37	1504.72	1714.04	1599.85	1776.72	1740.73	1623.71	1705.77	0.951895	-0.0711263	0.37504	-1.05054
Q8C0D5	Eftud1	2463.28	2395.89	2451.09	2464.37	2484.41	2531.01	2436.75	2493.26	0.977335	-0.033075	0.119619	-1.02319
Q8R151	Znfx1	1315.91	1471.96	1331.28	1313.94	1277.98	1187.14	1373.05	1259.69	1.08999	0.124319	0.143237	1.08999
Q80WT5	Aftph	1632.89	1774.33	1738.16	1893.78	1988.77	1978.98	1715.13	1953.84	0.877822	-0.188	0.0101379	-1.13918
Q3UMT1	Ppp1r12c	52.8913	48.9935	41.4007	47.0695	33.6554	45.8262	47.7618	42.1837	1.13223	0.179173	0.363863	1.13223
O55234	Psmb5	2263.06	2624.82	2251.02	2375.88	2819.41	3138.09	2379.63	2777.79	0.856663	-0.2232	0.190321	-1.16732
D3YUM1	Ndufv1	3122.71	3140.67	3269.23	2330.25	2346.28	2319.34	3177.54	2331.96	1.36261	0.446368	5.51577e-05	1.36261
Q8R429	Atp2a1	86.306	81.069	95.6203	97.4277	123.162	128.469	87.6651	116.353	0.753441	-0.408433	0.0521551	-1.32724
Q6PNC0	Dmxl1	1666.95	1630.77	1673.69	1713	1662.95	1579.45	1657.14	1651.8	1.00323	0.00465357	0.90312	1.00323
F6WHQ7	Gstm1	214.796	123.413	103.787	193.725	42.9468	98.771	147.332	111.814	1.31765	0.397967	0.558639	1.31765
P35821	Ptpn1	2349.19	2248.42	2440.17	2439.39	2472.64	2232.69	2345.93	2381.57	0.985032	-0.0217571	0.721776	-1.0152
Q8BFW7	Lpp	1251.94	961.387	999.883	1077.15	866.988	944.776	1071.07	962.971	1.11226	0.153488	0.380772	1.11226
Q80YD1	Supv3l1	2962.37	2755.76	2861.2	2594.37	2603.24	2548.25	2859.78	2581.95	1.1076	0.14744	0.0110026	1.1076
Q6DID5	Mum1	1370.74	1288.3	1796.75	2137.35	2513.32	2530.67	1485.26	2393.78	0.620468	-0.688572	0.011064	-1.61169
Q9Z321	Top3b	1477.63	1457.29	1551.76	1609.92	1676.37	1701.69	1495.56	1662.66	0.899498	-0.152807	0.0135497	-1.11173
Q3TDD9	Ppp1r21	1477.82	1597.62	1351.98	1311.88	1320.92	1305.16	1475.81	1312.65	1.12429	0.169018	0.0833177	1.12429
Q9DBE7	Stau1	71.9063	63.6622	57.6381	65.3629	61.5295	62.9554	64.4022	63.2826	1.01769	0.0253011	0.806735	1.01769
Q80U95	Ube3c	1834.3	1751.54	1932.16	1895.22	2111.72	1998.78	1839.33	2001.91	0.918791	-0.122192	0.116636	-1.08839
Q9D5T7	Hormad1	3426.03	3254.5	3422.3	2453.78	2886.93	2686.73	3367.61	2675.81	1.25854	0.331748	0.00729829	1.25854
Q9CX34	Sugt1	2858.62	2844.36	3162.12	3454.88	4059.71	3779.1	2955.03	3764.56	0.78496	-0.349308	0.0163383	-1.27395
P49452	Cenpc	2225.22	2079.53	2313.78	2427.78	2378.18	2340.47	2206.18	2382.14	0.926131	-0.110712	0.0730394	-1.07976
P70268	Pkn1	2327.12	2343.57	2238.67	2216.58	2290.94	2009.57	2303.12	2172.36	1.06019	0.0843242	0.221019	1.06019
A0A0R4J0P1		2033.31	2048.44	1940.42	2184.31	2016.02	1900.79	2007.39	2033.71	0.98706	-0.0187907	0.782128	-1.01311
Q9JHU9	Isyna1	3507.25	3679.59	3874.09	4138.93	3810.29	4103.45	3686.98	4017.56	0.917716	-0.12388	0.0901004	-1.08966
Q8K363	Ddx18	3001.14	2894.62	2823.51	2600.54	2758.19	2388.75	2906.42	2582.49	1.12543	0.17048	0.0526541	1.12543
Q811U4	Mfn1	1900.95	1690.03	1828.85	2240.12	2233.85	2065.4	1806.61	2179.79	0.8288	-0.270904	0.0114475	-1.20656
P61164	Actr1a	1330.04	1435.77	1231.1	1408.9	1458.75	1469.33	1332.3	1445.66	0.921588	-0.117806	0.141315	-1.08508
P61982	Ywhag	1740.15	1938.13	1846.6	1593.07	1732.32	1543.52	1841.63	1622.97	1.13473	0.182344	0.0530349	1.13473
P29533	Vcam1	1228.04	1145.04	1233.38	999.764	1072.64	1065.79	1202.15	1046.06	1.14922	0.200649	0.0133048	1.14922
Q6NZR5	Skiv2l	1765.9	1733.64	1812.42	1738.39	1809.34	1758.41	1770.65	1768.71	1.0011	0.00158154	0.953293	1.0011
Q91YW3	Dnajc3	3902.32	4592.48	4338.43	5000.57	4339.9	5038.32	4277.74	4792.93	0.892511	-0.164058	0.164715	-1.12043
Q99LX0	Park7	4256.41	4020.5	4072.46	4169.15	4689.97	4527	4116.46	4462.04	0.92255	-0.1163	0.111318	-1.08395
Q7M6Y3-5	Picalm	113.629	106.201	125.341	126.409	135.448	120.683	115.057	127.513	0.902313	-0.148299	0.151389	-1.10826
A2ACM0	Rptor	1370.65	1465.11	1359.38	1392.66	1315.86	1275.57	1398.38	1328.03	1.05297	0.0744687	0.216571	1.05297
Q6ZPR5-4	Smpd4	45.1376	39.1165	49.6618	51.1804	55.4385	46.716	44.6386	51.1116	0.873356	-0.195359	0.177353	-1.14501
Q9Z1G3	Atp6v1c1	2955.82	2909.29	3047.7	2972.47	3277.07	3211.39	2970.94	3153.64	0.942065	-0.0861017	0.144988	-1.0615
Q8BH15	Cnot10	50.399	55.7411	56.2137	45.4251	64.4202	59.0624	54.1179	56.3026	0.961198	-0.0570939	0.732259	-1.04037
Q8BY71	Hat1	1957.81	1817.75	1920.76	1911.86	2146.51	1862.08	1898.77	1973.48	0.962143	-0.0556766	0.484959	-1.03935
D3YZN4	Spg7	2241.83	2167.64	2214.18	2071.98	2036.05	2020.91	2207.88	2042.98	1.08072	0.111989	0.0033573	1.08072
Q8C5W3	Tbcel	1790.37	1896.17	2097.47	2523.87	2570.82	2689.4	1928	2594.7	0.743055	-0.428458	0.00289928	-1.34579
Q99M51	Nck1	1730.92	1815.79	2072.31	2276.5	2526.63	2614.43	1873.01	2472.52	0.757529	-0.400626	0.014157	-1.32008
Q61026	Ncoa2	1475.23	1573.07	1470.2	1433.26	1308.12	1127.41	1506.17	1289.6	1.16794	0.223962	0.0845473	1.16794
Q5SUF2	Luc7l3	3135.63	3005.71	2964.42	2920.47	2890.65	2794.62	3035.25	2868.58	1.0581	0.0814802	0.0599101	1.0581
P63154	Crnkl1	1979.13	1962.57	2080.57	2124.81	2200.82	2094.66	2007.42	2140.1	0.938006	-0.0923311	0.0523258	-1.06609
Q6QI06	Rictor	3074.71	2882.79	2852.85	2553.47	2474.29	2163.4	2936.78	2397.05	1.22516	0.292975	0.017314	1.22516
Q99KC8	Vwa5a	3039.63	2909.78	2689.33	2603.83	2464.28	2714.31	2879.58	2594.14	1.11003	0.150602	0.0848793	1.11003
Q8CIH9	Ppat	2898.5	2836.54	2558.77	2693.44	2408.63	2307.55	2764.6	2469.87	1.11933	0.162635	0.131401	1.11933
A8DUK4	Hbbt1	1908.89	3972.97	1992.83	2639.59	3231.33	3823.37	2624.9	3231.43	0.812302	-0.299912	0.467398	-1.23107
O08582	Gtpbp1	2159.4	2092.15	2222.53	2306.2	2414.1	2306.77	2158.03	2342.36	0.921306	-0.118248	0.0239078	-1.08542
Q8BP92	Rcn2	1761.84	1849.72	1983.43	2344.94	2203.09	2328.57	1865	2292.2	0.813627	-0.29756	0.00552799	-1.22906
Q9JIH2	Nup50	1589.88	1629.99	1675.21	1682.27	1933.74	1776.77	1631.69	1797.59	0.90771	-0.139697	0.0986078	-1.10167
Q80Y98	Ddhd2	1602.52	1599.18	1461.46	1411.88	1362.84	1265.11	1554.39	1346.61	1.1543	0.207013	0.0305941	1.1543
Q91Z96	Bmp2k	1169.15	1134.09	1164.92	1163.79	1327.74	1194.93	1156.05	1228.82	0.940783	-0.0880656	0.230323	-1.06294
P15105	Glul	2076.14	2627.46	2283.97	2927.15	2105.73	4455.04	2329.19	3162.64	0.73647	-0.441301	0.303703	-1.35783
Q8BHB4	Wdr3	2469.46	2179.28	2290.61	2089.76	2012.61	1677.11	2313.12	1926.49	1.20069	0.263861	0.0640503	1.20069
O35250	Exoc7	2951.67	3030.55	3027.57	3138.14	2933.08	2730.89	3003.26	2934.04	1.02359	0.0336441	0.595997	1.02359
H3BIX0	Tcof1	97.7519	60.1417	92.5817	52.9275	90.0231	47.6059	83.4918	63.5188	1.31444	0.39445	0.324413	1.31444
Q9R0P9	Uchl1	6071.7	5039.29	4614.18	4192.89	4423.52	3446.75	5241.72	4021.05	1.30357	0.382468	0.0801402	1.30357
Q91VM5	Rbmxl1	1371.76	1170.07	1274.59	1360.7	1319.27	1416.27	1272.14	1365.41	0.931689	-0.10208	0.222629	-1.07332
P51881	Slc25a5	3703.59	3782.76	3468.63	3609.45	3143.79	2939.11	3651.66	3230.78	1.13027	0.176668	0.12781	1.13027
P51859	Hdgf	4484.04	4055.5	4146.05	4144.99	4693.07	4607.2	4228.53	4481.75	0.943499	-0.083907	0.303018	-1.05988
A0A0R4J0U8		2093.41	2218.01	2163.94	2248.34	1972.45	1987.54	2158.45	2069.44	1.04301	0.0607552	0.408736	1.04301
P97449	Anpep	2259.19	1538.65	1481.4	944.884	1270.13	1730.83	1759.75	1315.28	1.33792	0.419996	0.259494	1.33792
Q3V1H1	Ckap2	2331.74	2366.35	2707.28	2742.16	2653.1	2849.79	2468.46	2748.35	0.89816	-0.154956	0.102464	-1.11339
P46664	Adss	1992.88	1950.25	1972.89	1962.53	1934.57	2040.49	1972.01	1979.2	0.996367	-0.00525055	0.842858	-1.00365
Q9DCJ9	Npl	2181.37	2748.72	2274.66	2247.11	2466.24	2654.14	2401.58	2455.83	0.977911	-0.0322248	0.810129	-1.02259
Q8BH61	F13a1	2302.76	3003.86	2771	3639.87	2743.43	3049.78	2692.54	3144.36	0.856308	-0.223799	0.247807	-1.1678
Q9ERG0	Lima1	2343.92	2759.67	2738.81	2669.7	2508.67	2662.48	2614.13	2613.62	1.0002	0.000285168	0.997329	1.0002
Q9QXK7	Cpsf3	1921.53	1787.82	1880.88	1873.94	1901.74	1923.14	1863.41	1899.61	0.980945	-0.0277556	0.437985	-1.01942
Q9JKB1	Uchl3	2686.1	2841.62	3094.03	3188.8	3637.88	3606.59	2873.92	3477.76	0.826371	-0.275139	0.0321638	-1.21011
Q9JMH6	Txnrd1	2216.08	2176.93	2123.87	2159.13	2191.01	2241.92	2172.29	2197.35	0.988595	-0.0165479	0.524563	-1.01154
Q9DCN2	Cyb5r3	3071.02	3223.1	3065.26	3241.22	2953.11	3027.2	3119.79	3073.84	1.01495	0.0214068	0.671721	1.01495
Q7TSG2	Ctdp1	1650.43	1512.15	1456.62	1614.85	1380.59	1391.8	1539.73	1462.41	1.05287	0.0743294	0.464014	1.05287
Q6ZPR5	Smpd4	83.9984	74.517	75.3948	72.968	63.1813	63.8452	77.9701	66.6648	1.16958	0.225994	0.06097	1.16958
Q7TSY8	Sgol2	1412	1484.67	1698.19	2003.02	1936.22	1863.41	1531.62	1934.22	0.791855	-0.336691	0.0132282	-1.26286
A2AQ25-3	Skt	110.582	110.993	95.4304	91.6725	108.399	99.5496	105.668	99.8737	1.05802	0.0813682	0.456673	1.05802
Q9QZ59	Dmrt1	886.598	865.062	847.194	928.749	898.372	766.143	866.285	864.421	1.00216	0.0031065	0.972712	1.00216
Q80ZX0	Sec24b	1984.58	2114.93	2216.74	2287.19	2336.16	2327.13	2105.42	2316.83	0.90875	-0.138044	0.037274	-1.10041
P97379	G3bp2	278.579	303.447	287.716	298.141	284.316	267.727	289.914	283.395	1.023	0.0328124	0.598119	1.023
Q91W86	Vps11	2686.93	2497.69	2714.88	2619.76	2444.25	2212.23	2633.17	2425.41	1.08566	0.118568	0.202175	1.08566
Q8K1R7	Nek9	2493.27	2359.22	2639.48	2235.39	2402.95	2068.96	2497.32	2235.77	1.11699	0.159613	0.106281	1.11699
Q09XV5	Chd8	748.139	675.934	732.583	737.799	805.665	764.474	718.885	769.313	0.934451	-0.0978084	0.162702	-1.07015
B7ZNL2	Nap1l4	3607.22	3538.58	3852.54	3805.85	4094.5	3844.95	3666.11	3915.1	0.936403	-0.0947978	0.130919	-1.06792
O35855	Bcat2	4653.14	4994.59	4336.15	4353.83	4490.73	3907.13	4661.29	4250.56	1.09663	0.133076	0.188256	1.09663
H3BK48	Ctage5	76.8908	81.8513	92.6767	98.0443	103.237	96.6577	83.8063	99.313	0.84386	-0.244924	0.0377707	-1.18503
A0A140LHA2		2400.32	2318.63	2339.23	2537.33	2489.78	2362.27	2352.73	2463.13	0.955179	-0.0661571	0.128411	-1.04692
Q8CJG0	Ago2	1531.54	1442.13	1465.45	1374.78	1385.76	1341.97	1479.71	1367.5	1.08205	0.113767	0.0197576	1.08205
Q9CQ19	Myl9	523.282	276.749	306.232	284.061	227.535	233.246	368.754	248.281	1.48523	0.570688	0.205541	1.48523
Q149F3	Gspt2	633.218	679.356	577.33	582.202	550.978	554.03	629.968	562.403	1.12014	0.163673	0.0957403	1.12014
Q9JKB3-2	Ybx3	37.9377	37.5519	58.7775	59.1966	71.6468	79.1948	44.7557	70.0127	0.639251	-0.645546	0.050349	-1.56433
Q61425	Hadh	6377.23	7373.66	6249.88	5491.92	5596.5	4770.26	6666.92	5286.23	1.26119	0.334783	0.0349406	1.26119
Q8VHR5	Gatad2b	2121.47	2213.41	2076.49	1919.47	2010.55	2049.5	2137.12	1993.17	1.07222	0.100603	0.061192	1.07222
Q8VHY0	Cspg4	768.724	741.747	765.817	797.818	791.521	903.065	758.763	830.801	0.91329	-0.130855	0.124681	-1.09494
P28653	Bgn	3430.36	2817.37	2394.78	1340.35	1703.73	2151.5	2880.84	1731.86	1.66344	0.734166	0.0394273	1.66344
Q9D1P4	Chordc1	2036.64	2170.38	2226.8	2386.46	2934.83	2592.96	2144.61	2638.08	0.812941	-0.298777	0.0436569	-1.2301
A0A0G2JE03		2482.94	2414.27	2240.19	2214.73	2027.48	1849.73	2379.13	2030.65	1.17161	0.228497	0.052575	1.17161
P19426	Nelfe	1712.27	1577.57	1572.09	1535.82	1548.36	1568.77	1620.64	1550.98	1.04491	0.0633834	0.211136	1.04491
F8WJA0	Ddx24	1978.39	2302.2	1942.32	2177.84	1991.86	1854.63	2074.3	2008.11	1.03296	0.0467886	0.677572	1.03296
Q9EP89	Lactb	2449.52	3026.64	2527.53	3126.11	2617.07	2543.91	2667.9	2762.36	0.965802	-0.0502003	0.732113	-1.03541
Q9Z1S0	Bub1b	1391.23	1462.86	1536.95	1848.04	1921.15	1739.95	1463.68	1836.38	0.797046	-0.327264	0.00521948	-1.25463
A0A0R4J0J6		2542.84	2402.05	2525.44	2459.02	2356.5	2349.82	2490.11	2388.45	1.04256	0.0601368	0.147331	1.04256
Q6P1H6	Ankle2	2107.44	2138.21	2154.35	2335.7	2333.58	2292.53	2133.33	2320.6	0.919301	-0.121391	0.000678916	-1.08778
Q9R1C7	Prpf40a	2799.08	2689.16	2846.77	2694.37	3026.3	2930.43	2778.34	2883.7	0.963462	-0.0536997	0.388898	-1.03792
Q9D819	Ppa1	5870.19	5565.01	5480.65	4800.27	5178.08	4638.79	5638.62	4872.38	1.15726	0.210715	0.0182463	1.15726
A0A0G2JFT8		1962.15	2352.17	1996.06	2087.4	2154.26	1943.94	2103.46	2061.87	1.02017	0.0288133	0.780149	1.02017
Q8CD76	Klc1	1005.77	993.071	907.301	839.132	896.101	868.362	968.714	867.865	1.1162	0.1586	0.0450479	1.1162
F8VQ54	Dicer1	2004.98	2082.96	1917.06	1802.62	1822.35	1663.54	2001.67	1762.84	1.13548	0.183303	0.0260669	1.13548
Q8K2F0-2	Brd3	1299.48	1297.98	1317.03	1355.56	1455.03	1487.46	1304.83	1432.68	0.91076	-0.134858	0.0333953	-1.09798
Q8BUK6	Hook3	1454.37	1465.99	1393.47	1290.51	1294.29	1305.05	1437.94	1296.62	1.109	0.149255	0.00350422	1.109
O54916	Reps1	2041.81	2088.43	1963.3	1837.25	1778.27	1670.77	2031.18	1762.1	1.15271	0.205025	0.0115208	1.15271
Q8CCN5	Bcas3	995.242	994.049	995.42	1062.15	1028.76	1006.51	994.904	1032.47	0.963612	-0.0534758	0.0808913	-1.03776
Q60718	Adam2	1068.44	982.901	1786.21	2611.64	3520.5	3665.76	1279.18	3265.97	0.391671	-1.35229	0.00885675	-2.55316
Q9DBN5	Lonp2	1763.97	1877.98	1816.5	1591.94	1687.11	1398.7	1819.48	1559.25	1.1669	0.222677	0.0459692	1.1669
Q3UVL4	Vps51	1839.47	1908.4	1849.45	1913.3	1690.51	1613.15	1865.77	1738.99	1.07291	0.101527	0.24239	1.07291
Q9CWL8	Ctnnbl1	3761.83	3373.12	3515.26	3402.67	3493.66	3271.79	3550.07	3389.37	1.04741	0.0668289	0.285749	1.04741
Q8BH15-2	Cnot10	32.3994	33.6402	37.4125	35.3535	41.3982	41.377	34.484	39.3762	0.875758	-0.191397	0.123476	-1.14187
Q6NVE8	Wdr44	1263.02	1260.63	1107.66	1005.73	1050.44	954.008	1210.44	1003.39	1.20634	0.270641	0.0239777	1.20634
Q06890	Clu	3835.86	3576.42	3646.77	2969.9	2984.9	3201.05	3686.35	3051.95	1.20787	0.272462	0.00413897	1.20787
A0A0R4J0L5		1766.55	1669.1	1979.26	2346.28	2223.01	2247.6	1804.97	2272.3	0.794337	-0.332176	0.00917394	-1.25891
Q8CCB4	Vps53	2391.55	2365.87	2285.39	2243.51	2312.83	2286.97	2347.6	2281.1	1.02915	0.0414569	0.153656	1.02915
Q3URQ0	Tex10	1725.66	1610.82	1673.59	1605.6	1600.18	1468.44	1670.02	1558.07	1.07185	0.100105	0.115269	1.07185
Q3THS6	Mat2a	3765.25	4028.42	3878.75	3597.22	3911.77	3453.09	3890.81	3654.03	1.0648	0.0905821	0.202245	1.0648
Q8K268	Abcf3	2172.6	2308.07	2294.6	2542.68	2532.83	2781.05	2258.42	2618.85	0.862371	-0.213619	0.0172053	-1.15959
O70481	Ubr1	1038.9	1035.02	1224.64	1368	1473.71	1541.07	1099.52	1460.93	0.752618	-0.41001	0.0108279	-1.32869
Q9ES28-2	Arhgef7	2240.26	2218.79	2170.5	2196.95	2114.82	2089.87	2209.85	2133.88	1.0356	0.0504694	0.118774	1.0356
Q91Z50	Fen1	2767.42	2776.1	2571.3	2191.81	2178.41	2081.64	2704.94	2150.62	1.25775	0.330844	0.00181751	1.25775
Q9WTP6	Ak2	1939.99	1947.22	2101.37	2556.55	2539.33	2728.88	1996.19	2608.25	0.765337	-0.385833	0.00158329	-1.30661
P59672	Anks1a	1356.9	1545.4	1372.39	1510.64	1263.94	1326.62	1424.9	1367.07	1.0423	0.0597737	0.577706	1.0423
P59016	Vps33b	2178.7	2254.97	2229.75	2423.98	2422.16	2453.48	2221.14	2433.21	0.912845	-0.131559	0.000999093	-1.09548
P35278	Rab5c	1230.16	1365.26	1283.23	1324.93	1225.22	1270.56	1292.88	1273.57	1.01516	0.0217138	0.712118	1.01516
[truncated: 8,122 more rows]

## Sheet: P27
T: Accession	T: Gene name	KO1	KO2	KO3	WT2	WT1	WT3	Average KO	Average WT	KO/WT	log2(KO/WT)	p-value	fold change
[truncated: 9,693 more rows]
